# Supplementary material for: An Analysis of Citizen Science Based Research: Usage and Publication Patterns
Source: PLoS One. 2015 Nov 23;10(11):e0143687. doi: 10.1371/journal.pone.0143687 (PMC4658079; doi:10.1371/journal.pone.0143687)
Supplement: S1 File — The list of publications with “citizen science” in the topic from the Web of Science as at 1 July 2015. (CSV) [file pone.0143687.s001.csv]

PT	AU	BA	CA	GP	RI	OI	BE	Z2	TI	X1	Y1	Z1	FT	PN	AE	Z3	SO	S1	SE	BS	VL	IS	SI	MA	BP	EP	AR	DI	D2	SU	PD	PY	AB	X4	Y4	Z4	AK	CT	CY	SP	CL	TC	Z8	ZB	ZS	Z9	U1	U2	SN
J	Liu, Hai-Ying; Kobernus, Mike; Broday, David; Bartonova, Alena								A conceptual approach to a citizens' observatory - supporting community-based environmental governance								ENVIRONMENTAL HEALTH				13						107	10.1186/1476-069X-13-107			DEC 12 2014	2014	In recent years there has been a trend to view the Citizens' Observatory as an increasingly essential tool that provides an approach for better observing, understanding, protecting and enhancing our environment. However, there is no consensus on how to develop such a system, nor is there any agreement on what a Citizens' Observatory is and what results it could produce. The increase in the preval…									0	0	0	0	0			1476-069X
J	Cuti, Natalino; Canale, Emanuela Domenica								Qualitative and quantitative analysis of ringing activity in Sicily in 1998-2013				Analisi qualitativa e quantitativa dell'attivita d'Inanellamento in Sicilia nel periodo 1998-2013.				Avocetta				38	2			91	126					Dec-14	2014	Qualitative and quantitative analysis of ringing activity in Sicily in 1998-2013. This report summarizes the ringing activity in Sicily during the years 1998-2013. In these 16 years 129,415 birds were ringed. 17,908 of which were chicks and 111,507 adults, for a total amount of 196 species. The remarkable increasing numbers, compared with those from previous years. was mainly due to specific proj…									0	0	0	0	0			0404-4266
J	Davey, Chris; Eyles, Kathy								THE BIRD OF THE YEAR PROJECT: CITIZEN SCIENCE SURVEY OF THE GANG-GANG COCKATOO.								Canberra Bird Notes				39				32	35					Dec-14	2014										0	0	0	0	0			0314-8211
J	Tessler, D.F.; Snively, M.L.; Gotthardt, T.A.								NEW INSIGHTS ON THE DISTRIBUTION, ECOLOGY, AND OVERWINTERING BEHAVIOR OF THE LITTLE BROWN MYOTIS (MYOTIS LUCIFUGUS) IN ALASKA.								Northwestern Naturalist				95	3			251	263					Win 2014	2014	We initiated the citizen science-based Alaska Bat Monitoring Project in 2004 to investigate the distribution, habitat use, and seasonal ecology of the Little Brown Myotis in Southcentral, Central, and Western Alaska. As of 2012, we received reports of bats from 252 unique locations across the focus area, including Kotzebue, White Mountain, Saint Michael, and the Semidi Islands, which represent si…									0	0	0	0	0			1051-1733
J	Goodenough, Anne E.								Effects of habitat on breeding success in a declining migrant songbird: the case of Pied Flycatcher Ficedula hypoleuca								ACTA ORNITHOLOGICA				49	2			157	173		10.3161/173484714X687046			Dec-14	2014	Habitat is a key determinant of breeding success in hole-nesting birds. Identifying the factors that influence breeding success is important in understanding nest-site selection behaviour and devising appropriate conservation strategies. This is especially true for declining species like the migratory Pied Flycatcher Ficedula hypoleuca. Here, I analyse the effect of 24 habitat variables on clutch…									0	0	0	0	0			0001-6454
J	Dourado, Lu�s; Matos, Lu�s								A problem�tica dos organismos geneticamente modificados e a forma��o cient�fica do cidad�o comum: um estudo com manuais escolares de Ci�ncias Naturais do 9� ano adotados em Portugal	The genetically modified organisms issue and citizen science education: a study of natural sciences textbooks for 9th grade adopted in Portugal							Ci�ncia & Educa��o (Bauru)				20	4			833	852		10.1590/1516-73132014000400005			2014-12	2014	One of the applications of biotechnology is genetically modified organisms (GMOs), which have an increasing use, with many advantages, but are also being referred to as potentially dangerous organisms. Regarding these facts, science textbooks devote some of their pages to biotechnology, GMOs being one of the aspects focused on. Thus, considering the importance of the textbook in science education…		Uma das aplica��es da biotecnologia s�o os organismos geneticamente modificados (OGM), os quais t�m uma utiliza��o cada vez maior, apresentando vantagens, mas, tamb�m, sendo referidos como organismos potencialmente perigosos. Correspondendo a esses factos, os manuais de ci�ncias dedicam algumas das suas p�ginas � biotecnologia, sendo os OGMs um dos aspetos focados. Nesse sentido e considerando a …							0	0	0	0	0			1980-850X
J	Barnard, L.; Scott, C.; Owens, M.; Lockwood, M.; Tucker-Hood, K.; Thomas, S.; Crothers, S.; Davies, J. A.; Harrison, R.; Lintott, C.; Simpson, R.; O'Donnell, J.; Smith, A. M.; Waterson, N.; Bamford, S.; Romeo, F.; Kukula, M.; Owens, B.; Savani, N.; Wilkinson, J.; Baeten, E.; Poeffel, L.; Harder, B.				Owens, Mathew/B-3006-2010; Lockwood, Mike/G-1030-2011	Owens, Mathew/0000-0003-2061-2453; Lockwood, Mike/0000-0002-7397-2172			The Solar Stormwatch CME catalogue: Results from the first space weather citizen science project								SPACE WEATHER-THE INTERNATIONAL JOURNAL OF RESEARCH AND APPLICATIONS				12	12			657	674		10.1002/2014SW001119			Dec-14	2014	Solar Stormwatch was the first space weather citizen science project, the aim of which is to identify and track coronal mass ejections (CMEs) observed by the Heliospheric Imagers aboard the STEREO satellites. The project has now been running for approximately 4 years, with input from >16,000 citizen scientists, resulting in a data set of >38,000time-elongation profiles of CME trajectories, observ…									2	0	0	0	2			1542-7390
J	Gervasi, Vincenzo; Broseth, Henrik; Gimenez, Olivier; Nilsen, Erlend B.; Linnell, John D. C.								The risks of learning: confounding detection and demographic trend when using count-based indices for population monitoring								ECOLOGY AND EVOLUTION				4	24			4637	4648		10.1002/ece3.1258			Dec-14	2014	Theory recognizes that a treatment of the detection process is required to avoid producing biased estimates of population rate of change. Still, one of three monitoring programmes on animal or plant populations is focused on simply counting individuals or other fixed visible structures, such as natal dens, nests, tree cavities. This type of monitoring design poses concerns about the possibility t…									0	0	0	0	0			2045-7758
J	Widenfalk, Lina A.; Ahrne, Karin; Berggren, Asa								Using citizen-reported data to predict distributions of two non-native insect species in Sweden								ECOSPHERE				5	12					156	10.1890/ES14-00212.1			Dec-14	2014	Information on exotic species' current and potential distribution is vital for decisions on management. Species distribution models can predict where colonizations are likely; however, the collection of species' distribution data over large areas in order to parameterize the models is costly. Therefore, modelling methods that are able to use low-cost information such as citizen-reported data are …									0	0	0	0	0			2150-8925
J	Thorson, James T.; Scheuerell, Mark D.; Semmens, Brice X.; Pattengill-Semmens, Christy V.								Demographic modeling of citizen science data informs habitat preferences and population dynamics of recovering fishes								ECOLOGY				95	12			3251	3258					Dec-14	2014	Managing natural populations and communities requires detailed information regarding demographic processes at large spatial and temporal scales. This combination is challenging for both traditional scientific surveys, which often operate at localized scales, and recent citizen science designs, which often provide data with few auxiliary information (i.e., no information about individual age or co…									2	0	2	0	2			0012-9658
J	Lukyanenko, Roman; Parsons, Jeffrey; Wiersma, Yolanda F.								The IQ of the Crowd: Understanding and Improving Information Quality in Structured User-Generated Content								INFORMATION SYSTEMS RESEARCH				25	4			669	689		10.1287/isre.2014.0537			Dec-14	2014	User-generated content (UGC) is becoming a valuable organizational resource, as it is seen in many cases as a way to make more information available for analysis. To make effective use of UGC, it is necessary to understand information quality (IQ) in this setting. Traditional IQ research focuses on corporate data and views users as data consumers. However, as users with varying levels of expertis…									0	0	0	0	0			1047-7047
J	Williams, Kelly; Tang, Anita; Fry, Rae; Walsberger, Scott								CITIZEN SCIENCE: CANCER COUNCIL VOLUNTEERS AUDITING TOBACCO RETAIL OUTLETS								ASIA-PACIFIC JOURNAL OF CLINICAL ONCOLOGY				10		SI	795	133	133				9	Dec-14	2014										0	0	0	0	0			1743-7555
J	Cosentino, Bradley J.; Marsh, David M.; Jones, Kara S.; Apodaca, Joseph J.; Bates, Christopher; Beach, Jessica; Beard, Karen H.; Becklin, Kelsie; Bell, Jane Margaret; Crockett, Christopher; Fawson, George; Fjelsted, Jennifer; Forys, Elizabeth A.; Genet, Kristen S.; Grover, Melanie; Holmes, Jaimie; Indeck, Katherine; Karraker, Nancy E.; Kilpatrick, Eran S.; Langen, Tom A.; Mugel, Stephen G.; Molin…				Beard, Karen/B-7177-2011				Citizen science reveals widespread negative effects of roads on amphibian distributions								BIOLOGICAL CONSERVATION				180				31	38		10.1016/j.biocon.2014.09.027			Dec-14	2014	Landscape structure is important for shaping the abundance and distribution of amphibians, but prior studies of landscape effects have been species or ecosystem-specific. Using a large-scale, citizen science-generated database, we examined the effects of habitat composition, road disturbance, and habitat split (i.e. the isolation of wetland from forest by intervening land use) on the distribution…									0	0	0	0	0			0006-3207
J	Cushing, Rebecca; Washburn, Brian E.								EXPLORING THE ROLE OF OSPREYS IN EDUCATION								JOURNAL OF RAPTOR RESEARCH				48	4			414	421					Dec-14	2014										2	0	2	0	2			0892-1016
J	Gimenez, Olivier; Buckland, Stephen T; Morgan, Byron J T; Bez, Nicolas; Bertrand, Sophie; Choquet, Remi; Dray, Stephane; Etienne, Marie-Pierre; Fewster, Rachel; Gosselin, Frederic; Merigot, Bastien; Monestiez, Pascal; Morales, Juan M; Mortier, Frederic; Munoz, Francois; Ovaskainen, Otso; Pavoine, Sandrine; Pradel, Roger; Schurr, Frank M; Thomas, Len; Thuiller, Wilfried; Trenkel, Verena; de Valpin…				Dray, Stephane/B-4107-2010; bertrand, sophie/F-4161-2012; Buckland, Stephen/A-1998-2012	Dray, Stephane/0000-0003-0153-1105; bertrand, sophie/0000-0003-1976-3799;			Statistical ecology comes of age.								Biology letters				10	12			20140698	20140698		10.1098/rsbl.2014.0698			2014-Dec	2014	The desire to predict the consequences of global environmental change has been the driver towards more realistic models embracing the variability and uncertainties inherent in ecology. Statistical ecology has gelled over the past decade as a discipline that moves away from describing patterns towards modelling the ecological processes that generate these patterns. Following the fourth Internation…									0	0	0	0	0
J	Peckenham, John M.; Peckenham, Sarah K.								ASSESSMENT OF QUALITY FOR MIDDLE LEVEL AND HIGH SCHOOL STUDENT-GENERATED WATER QUALITY DATA								JOURNAL OF THE AMERICAN WATER RESOURCES ASSOCIATION				50	6			1477	1487		10.1111/jawr.12213			Dec-14	2014	Student scientists have analyzed groundwater used for drinking water in rural areas to understand groundwater quality. This was part of a greater effort to understand risks to drinking water. The data produced by middle level and high school students have not been accepted by experts because of concerns about method and student accuracy. We assessed the inherent errors associated with method accu…									0	0	0	0	0			1093-474X
J	Barrows, Cameron W.; Hoines, Josh; Fleming, Kathleen D.; Vamstad, Michael S.; Murphy-Mariscal, Michelle; Lalumiere, Kristen; Harding, Mitzi								Designing a sustainable monitoring framework for assessing impacts of climate change at Joshua Tree National Park, USA								BIODIVERSITY AND CONSERVATION				23	13			3263	3285		10.1007/s10531-014-0779-2			Dec-14	2014	Predicting species' responses to a warming and drying (for North America's desert southwest region) climate provides focus for monitoring to track shifts in species' occupancy, and ultimately identifying management options to stem losses to biodiversity. Here we describe a monitoring framework to achieve that objective. A first step is to identify which species to monitor; which species will prov…									0	0	0	0	0			0960-3115
J	Gonsamo, Alemu; D'Odorico, Petra				Gonsamo, Alemu/D-1795-2010	Gonsamo, Alemu/0000-0002-2461-618X			Citizen science: best practices to remove observer bias in trend analysis								INTERNATIONAL JOURNAL OF BIOMETEOROLOGY				58	10			2159	2163		10.1007/s00484-014-0806-8			Dec-14	2014	Citizen science, time series records over long periods of time, and wide geographic areas offer many opportunities for scientists to answer questions that would otherwise be impractical to investigate. Citizen scientists currently play active roles in a wide range of ecological projects; however, observer biases such as varying perception of events or objects being observed and quality of observa…									0	0	0	0	0			0020-7128
J	Farina, A.; James, P.; Bobryk, C.; Pieretti, N.; Lattanzi, E.; McWilliam, J.				Lattanzi, Emanuele/F-9255-2012	Lattanzi, Emanuele/0000-0002-6568-8470			Low cost (audio) recording (LCR) for advancing soundscape ecology towards the conservation of sonic complexity and biodiversity in natural and urban landscapes								URBAN ECOSYSTEMS				17	4			923	944		10.1007/s11252-014-0365-0			Dec-14	2014	Low cost (audio) recorders (LCRs) represent a new opportunity to investigate the sonic complexity of both natural and urban ecosystems. LCRs are inexpensive sampling audio recorders which have the external shape of a universal serial bus (USB) flash drive, and are composed of amicrophone, an analog-to-digital converter, central processing unitwith permanent internal non-volatile memory, rechargea…									0	0	0	0	0			1083-8155
J	Beeden, R. J.; Turner, M. A.; Dryden, J.; Merida, F.; Goudkamp, K.; Malone, C.; Marshall, P. A.; Birtles, A.; Maynard, J. A.								Rapid survey protocol that provides dynamic information on reef condition to managers of the Great Barrier Reef								ENVIRONMENTAL MONITORING AND ASSESSMENT				186	12			8527	8540		10.1007/s10661-014-4022-0			Dec-14	2014	Managing to support coral reef resilience as the climate changes requires strategic and responsive actions that reduce anthropogenic stress. Managers can only target and tailor these actions if they regularly receive information on system condition and impact severity. In large coral reef areas like the Great Barrier Reef Marine Park (GBRMP), acquiring condition and impact data with good spatial …									1	0	1	0	1			0167-6369
J	Dekker, Franklin J.; Hughson, Debra L.								Reliability of ephemeral montane springs in Mojave National Preserve, California								JOURNAL OF ARID ENVIRONMENTS				111				61	67		10.1016/j.jaridenv.2014.07.008			Dec-14	2014	Small springs in mountainous areas provide the only source of water for numerous wildlife species over a broad expanse of the Mojave Desert. A comprehensive inventory and annual surveys over nine years indicated that many such springs occur in canyons and ravines along the slopes and near the base of mountain ranges associated with small, locally recharged, perched aquifers and are drought epheme…									0	0	0	0	0			0140-1963
J	Liu, Sophia B.								Crisis Crowdsourcing Framework: Designing Strategic Configurations of Crowdsourcing for the Emergency Management Domain								COMPUTER SUPPORTED COOPERATIVE WORK-THE JOURNAL OF COLLABORATIVE COMPUTING				23	4-Jun	SI		389	443		10.1007/s10606-014-9204-3			Dec-14	2014	Crowdsourcing is not a new practice but it is a concept that has gained substantial attention during recent disasters. Drawing from previous work in the crisis informatics, disaster sociology, and computer-supported cooperative work (CSCW) literature, this paper first explains recent conceptualizations of crowdsourcing and how crowdsourcing is a way of leveraging disaster convergence. The CSCW co…									0	0	0	0	0			0925-9724
J	Fairclough, D. V.; Brown, J. I.; Carlish, B. J.; Crisafulli, B. M.; Keay, I. S.								Breathing life into fisheries stock assessments with citizen science								SCIENTIFIC REPORTS				4						7249	10.1038/srep07249			NOV 28 2014	2014	Citizen science offers a potentially cost-effective way for researchers to obtain large data sets over large spatial scales. However, it is not used widely to support biological data collection for fisheries stock assessments. Overfishing of demersal fishes along 1,000 km of the west Australian coast led to restrictive management to recover stocks. This diminished opportunities for scientists to …									0	0	0	0	0			2045-2322
J	Smith, Stephen D. A.; Gillies, Chris L.; Shortland-Jones, Helen								Patterns of marine debris distribution on the beaches of Rottnest Island, Western Australia								MARINE POLLUTION BULLETIN				88	1-Feb			188	193		10.1016/j.marpolbul.2014.09.007			NOV 15 2014	2014	Rottnest Island, Western Australia, receives >500,000 visitors y(-1), who are mainly attracted by the Island's natural values. Marine debris is a threat to both these natural values and to Island wildlife, and is consequently an important issue for managers. Engaging with volunteers, we quantified marine debris at 16 beach sites around the Island. The highest loads occurred on the SW coast and pr…									0	0	0	0	0			0025-326X
J	Sohl, Terry L.								The Relative Impacts of Climate and Land-Use Change on Conterminous United States Bird Species from 2001 to 2075								PLOS ONE				9	11					e112251	10.1371/journal.pone.0112251			NOV 5 2014	2014	Species distribution models often use climate data to assess contemporary and/or future ranges for animal or plant species. Land use and land cover (LULC) data are important predictor variables for determining species range, yet are rarely used when modeling future distributions. In this study, maximum entropy modeling was used to construct species distribution maps for 50 North American bird spe…									0	0	0	0	0			1932-6203
J	Starr, Jared; Schweik, Charles M.; Bush, Nathan; Fletcher, Lena; Finn, Jack; Fish, Jennifer; Bargeron, Charles T.								Lights, Camera ... Citizen Science: Assessing the Effectiveness of Smartphone-Based Video Training in Invasive Plant Identification								PLOS ONE				9	11					e111433	10.1371/journal.pone.0111433			NOV 5 2014	2014	The rapid growth and increasing popularity of smartphone technology is putting sophisticated data-collection tools in the hands of more and more citizens. This has exciting implications for the expanding field of citizen science. With smartphone-based applications (apps), it is now increasingly practical to remotely acquire high quality citizen-submitted data at a fraction of the cost of a tradit…									0	0	0	0	0			1932-6203
J	Johnson, McKenzie F.; Hannah, Corrie; Acton, Leslie; Popovici, Ruxandra; Karanth, Krithi K.; Weinthal, Erika								Network environmentalism: Citizen scientists as agents for environmental advocacy								GLOBAL ENVIRONMENTAL CHANGE-HUMAN AND POLICY DIMENSIONS				29				235	245		10.1016/j.gloenvcha.2014.10.006			Nov-14	2014	Citizen science - public participation of non-scientists in scientific research - has become an important tool for monitoring and evaluating local and global environmental change. Citizen science projects have been shown to enable large-scale data collection, increase scientific literacy, and monitor environmental quality. However, few studies have examined the individual-level motivations and im…									0	0	0	0	0			0959-3780
J	Hart, P. Sol; Larson, Brendon M. H.								Communicating About Invasive Species: How "Driver" and "Passenger" Models Influence Public Willingness to Take Action								CONSERVATION LETTERS				7	6			545	552		10.1111/conl.12109			NOV-DEC 2014	2014	Invasive species may be viewed as passengers that spread in response to environmental changes rather than drivers of ecological impacts. To date, however, there has been no examination of how these alternative models affect public risk perception, sense of responsibility, and willingness to take action. We report on an experimental study of how these models affected respondents' (N = 456) willing…									0	0	0	0	0			1755-263X
J	Smart, Ashley G.								Scintillator yields glimpse of elusive solar neutrinos								PHYSICS TODAY				67	11			12	14		10.1063/PT.3.2569			Nov-14	2014										0	0	0	0	0			0031-9228
J	Barve, Vijay								Discovering and developing primary biodiversity data from social networking sites: A novel approach								ECOLOGICAL INFORMATICS				24				194	199		10.1016/j.ecoinf.2014.08.008			Nov-14	2014	Detailed, authoritative Digital Accessible Knowledge (DAK) about biodiversity is crucial to any biodiversity informatics or conservation project. In most developing nations, significant DAK gaps exist both geographically and taxonomically. This paper explores a novel source of photo-vouchered biodiversity occurrence data, in the form of records associated with photos posted on social networking s…									1	0	1	0	1			1574-9541
J	Day, Andrew; Laffoley, Dan; Davis, John; Jeffrey, Andy; Musard, Olivier; Vick, Charlotte								Innovation in communications about marine protection								AQUATIC CONSERVATION-MARINE AND FRESHWATER ECOSYSTEMS				24				216	237		10.1002/aqc.2509		2	Nov-14	2014	1. Most of the people working in the field of marine protection share a common goal: that decision-makers, stakeholders, and the public should see marine protection as a priority and dedicate a portion of their attention and resources to it, making decisions and taking actions that reflect the value of marine protection to ecological and human well-being.2. If this goal is to be achieved, the fie…									0	0	0	0	0			1052-7613
J	Ponciano, Lesandro; Brasileiro, Francisco; Simpson, Robert; Smith, Arfon								Volunteers' Engagement in Human Computation for Astronomy Projects								COMPUTING IN SCIENCE & ENGINEERING				16	6			52	59					NOV-DEC 2014	2014	The results of a volunteer engagement characterization study in two astronomy projects (Galaxy Zoo and the Milky Way Project) found a diversity of engagement patterns in terms of frequency, daily productivity, duration of typical contribution session, and the amount of time devoted to the project.									0	0	0	0	0			1521-9615
J	Pikesley, Stephen K.; Godley, Brendan J.; Ranger, Sue; Richardson, Peter B.; Witt, Matthew J.								Cnidaria in UK coastal waters: description of spatio-temporal patterns and inter-annual variability								JOURNAL OF THE MARINE BIOLOGICAL ASSOCIATION OF THE UNITED KINGDOM				94	7			1401	1408		10.1017/S0025315414000137			Nov-14	2014	Concern has been expressed over future biogeographical expansion and habitat capitalization by species of the phylum Cnidaria, as this may have negative implications on human activities and ecosystems. There is, however, a paucity of knowledge and understanding of jellyfish ecology, in particular species distribution and seasonality. Recent studies in the UK have principally focused on the Celtic…									1	0	1	0	1			0025-3154
J	Morris-Suzuki, Tessa								Touching the Grass: Science, Uncertainty and Everyday Life from Chernobyl to Fukushima								SCIENCE TECHNOLOGY AND SOCIETY				19	3			331	362		10.1177/0971721814548115			Nov-14	2014	The Fukushima nuclear disaster of March 2011 raises profound questions, not only about the use of nuclear energy, but also about the way in which scientific knowledge is constructed and communicated. This article focuses particularly on the divergent ways in which the notion of uncertainty' is understood by scientists and scientific bodies engaged in studying the effects of the Chernobyl and Fuku…									0	0	0	0	0			0971-7218
J	Ramirez-Andreotta, Monica D.; Brusseau, Mark L.; Artiola, Janick F.; Maier, Raina M.; Gandolfi, A. Jay								Environmental Research Translation: Enhancing interactions with communities at contaminated sites								SCIENCE OF THE TOTAL ENVIRONMENT				497				651	664		10.1016/j.scitotenv.2014.08.021			NOV 1 2014	2014	The characterization and remediation of contaminated sites are complex endeavors fraught with numerous challenges. One particular challenge that is receiving increased attention is the development and encouragement of full participation by communities and community members affected by a given site in all facets of decision-making. Many disciplines have been grappling with the challenges associate…									0	0	0	0	0			0048-9697
J	Snik, Frans; Rietjens, Jeroen H. H.; Apituley, Arnoud; Volten, Hester; Mijling, Bas; Di Noia, Antonio; Heikamp, Stephanie; Heinsbroek, Ritse C.; Hasekamp, Otto P.; Smit, J. Martijn; Vonk, Jan; Stam, Daphne M.; van Harten, Gerard; de Boer, Jozua; Keller, Christoph U.		3187 iSPEX Citizen Scientists		Vermeulen, Alex/A-2867-2015	Vermeulen, Alex/0000-0002-8158-8787			Mapping atmospheric aerosols with a citizen science network of smartphone spectropolarimeters								GEOPHYSICAL RESEARCH LETTERS				41	20			7351	7358		10.1002/2014GL061462			OCT 28 2014	2014	To assess the impact of atmospheric aerosols on health, climate, and air traffic, aerosol properties must be measured with fine spatial and temporal sampling. This can be achieved by actively involving citizens and the technology they own to form an atmospheric measurement network. We establish this new measurement strategy by developing and deploying iSPEX, a low-cost, mass-producible optical ad…									1	0	0	0	1			0094-8276
J	Wilmer, Jeremy B.; Germine, Laura T.; Nakayama, Ken								Face recognition: a model specific ability								FRONTIERS IN HUMAN NEUROSCIENCE				8						769	10.3389/fnhum.2014.00769			OCT 10 2014	2014	In our everyday lives, we view it as a matter of course that different people are good at different things. It can be surprising, in this context, to learn that most of what is known about cognitive ability variation across individuals concerns the broadest of all cognitive abilities; an ability referred to as general intelligence, general mental ability, or just g. In contrast, our knowledge of …									1	0	0	0	1			1662-5161
J	Zbinden, Niklaus; Kery, Marc; Haefliger, Guido; Schmid, Hans; Keller, Verena								A resampling-based method for effort correction in abundance trend analyses from opportunistic biological records								BIRD STUDY				61	4			506	517		10.1080/00063657.2014.969679			OCT 2 2014	2014	Capsule Resampling data from biological records databases yielded abundance trend estimates better corrected for increasing observation effort.Aims To correct population trend estimates for the effects of annually changing observation effort in analyses of opportunistic data.Methods We developed a resampling-based abundance index for analysis of population trends based on opportunistic citizen-sc…									0	0	0	0	0			0006-3657
J	Shaffer, L. Jen								MAKING SENSE OF LOCAL CLIMATE CHANGE IN RURAL TANZANIA THROUGH KNOWLEDGE CO-PRODUCTION								JOURNAL OF ETHNOBIOLOGY				34	3	SI		315	334					Oct-14	2014	Shifting climate parameters and their rippling effects through social-ecological systems have altered the abilities of rural households and communities around the world to make livelihood decisions based on traditional ecological knowledge (TEK). National and regional climate services are responding, but the information they provide may not meet local needs or concerns in an accessible format. Pr…									0	0	0	0	0			0278-0771
J	Van Horn, Russell C.; Zug, Becky; LaCombe, Corrin; Velez-Liendo, Ximena; Paisley, Susanna								Human visual identification of individual Andean bears Tremarctos ornatus								WILDLIFE BIOLOGY				20	5			291	299		10.2981/wlb.00023			Oct-14	2014	It is often challenging to use invasive methods of individual animal identification for population estimation, demographic analyses, and other ecological and behavioral analyses focused on individual-level processes. Recent improvements in camera traps make it possible to collect many photographic samples yet most investigators either leap from photographic sampling to assignment of individual id…									0	0	0	0	0			0909-6396
J	Buesching, Christina D.; Newman, Chris; Macdonald, David W.								How dear are deer volunteers: the efficiency of monitoring deer using teams of volunteers to conduct pellet group counts								ORYX				48	4			593	601		10.1017/S0030605313000227			Oct-14	2014	Deer populations are increasing throughout the northern hemisphere, and unregulated numbers can jeopardize biodiversity and the economy. These populations are difficult to monitor using visual counts. Estimating densities from surveys of faecal pellets is reliable but time-consuming and thus, if carried out by professionals, expensive. Utilizing volunteers has clear advantages. Based on research …									0	0	0	0	0			0030-6053
J	Fraser, Elaine J.; Macdonald, David W.; Bryce, Rosalind; Lambin, Xavier				Lambin, Xavier/E-8284-2011	Lambin, Xavier/0000-0003-4643-2653			Controlling invasive species by empowering environmental stakeholders: ecotourism boat operators as potential guardians of wildlife against the invasive American mink								ORYX				48	4			605	612		10.1017/S003060531300046X			Oct-14	2014	People who have a stake in their environment are more likely to volunteer to assist conservation but they must be empowered to do so. This study explored the possibility of harnessing volunteers in the control of an invasive predator, the American mink Neovison vison, which decimates seabird colonies in coastal west Scotland. A questionnaire was sent to ecotourism boat operators, a group assumed …									0	0	0	0	0			0030-6053
J	Kuminski, Evan; George, Joe; Wallin, John; Shamir, Lior								Combining Human and Machine Learning for Morphological Analysis of Galaxy Images								PUBLICATIONS OF THE ASTRONOMICAL SOCIETY OF THE PACIFIC				126	944			959	967					Oct-14	2014	The increasing importance of digital sky surveys collecting many millions of galaxy images has reinforced the need for robust methods that can perform morphological analysis of large galaxy image databases. Citizen science initiatives such as Galaxy Zoo showed that large data sets of galaxy images can be analyzed effectively by nonscientist volunteers, but since databases generated by robotic tel…									0	0	0	0	0			0004-6280
J	Abdulkarim, Bilal; Kamberov, Rustam; Hay, Geoffrey J.								Supporting Urban Energy Efficiency with Volunteered Roof Information and the Google Maps API								REMOTE SENSING				6	10			9691	9711		10.3390/rs6109691			Oct-14	2014	The Heat Energy Assessment Technologies (HEAT) project uses high-resolution airborne thermal imagery, Geographic Object-Based Image Analysis (GEOBIA), and a Geoweb environment to allow the residents of Calgary, Alberta, Canada to visualize the amount and location of waste heat leaving their houses, communities, and the city. To ensure the accuracy of these measures, the correct emissivity of roof…									0	0	0	0	0			2072-4292
J	Pratihast, Arun Kumar; DeVries, Ben; Avitabile, Valerio; de Bruin, Sytze; Kooistra, Lammert; Tekle, Mesfin; Herold, Martin				Herold, Martin/F-8553-2012	Herold, Martin/0000-0003-0246-6886			Combining Satellite Data and Community-Based Observations for Forest Monitoring								FORESTS				5	10			2464	2489		10.3390/f5102464			Oct-14	2014	Within the Reducing Emissions from Deforestation and Degradation (REDD+) framework, the involvement of local communities in national forest monitoring activities has the potential to enhance monitoring efficiency at lower costs while simultaneously promoting transparency and better forest management. We assessed the consistency of forest monitoring data (mostly activity data related to forest cha…									2	0	1	0	2			1999-4907
J	Isaac, Nick J. B.; van Strien, Arco J.; August, Tom A.; de Zeeuw, Marnix P.; Roy, David B.				Isaac, Nick/C-2716-2011; Roy, David/A-6619-2009	Isaac, Nick/0000-0002-4869-8052; Roy, David/0000-0002-5147-0331			Statistics for citizen science: extracting signals of change from noisy ecological data								METHODS IN ECOLOGY AND EVOLUTION				5	10			1052	1060		10.1111/2041-210X.12254			Oct-14	2014	<list list-type="1" id="mee312254-list-0001"> Policy-makers increasingly demand robust measures of biodiversity change over short time periods. Long-term monitoring schemes provide high-quality data, often on an annual basis, but are taxonomically and geographically restricted. By contrast, opportunistic biological records are relatively unstructured but vast in quantity. Recently, these data hav…									2	0	2	0	2			2041-210X
J	Smith, Monica L.								CITIZEN SCIENCE IN ARCHAEOLOGY								AMERICAN ANTIQUITY				79	4			749	762		10.7183/0002-7316.79.4.749			Oct-14	2014	Citizen science, as a process of volunteer participation through crowdsourcing, facilitates the creation of mass data sets needed to address subtle and large-scale patterns in complex phenomena. Citizen science efforts in other field disciplines such as biology, geography, and astronomy indicate how new web-based interfaces can enhance and expand upon archaeologists' existing platforms of volunte…									1	0	0	0	1			0002-7316
J	Bruce, Eleanor; Albright, Lindsey; Sheehan, Scott; Blewitt, Michelle								Distribution patterns of migrating humpback whales (Megaptera novaeangliae) in Jervis Bay, Australia: A spatial analysis using geographical citizen science data								APPLIED GEOGRAPHY				54		SI		83	95		10.1016/j.apgeog.2014.06.014			Oct-14	2014	Increases in east Australian humpback whale populations, specifically in areas where sightings were previously infrequent, highlight the importance of understanding the usage patterns and habitat preferences for resting grounds along migration pathways. This study investigates the spatio-temporal distribution of humpback whales in Jervis Bay, Australia, based on pod composition, providing insight…									1	0	1	0	1			0143-6228
J	Yarnell, Richard W.; Pacheco, Marina; Williams, Ben; Neumann, Jessica L.; Rymer, David J.; Baker, Philip J.								Using occupancy analysis to validate the use of footprint tunnels as a method for monitoring the hedgehog Erinaceus europaeus								MAMMAL REVIEW				44	3-Apr			234	238		10.1111/mam.12026			Oct-14	2014	Indirect survey methods are often used in studies of mammals but are susceptible to biases caused by failure to detect species where they are present. Occupancy analysis is an analytical technique which enables non-detection rates to be estimated and which can be used to develop and refine novel survey methods. In this study, we investigated the use of footprint tunnels by volunteers as a method …									0	0	0	0	0			0305-1838
J	Roesner, Sascha; Brandl, R.; Segelbacher, G.; Lorenc, T.; Mueller, J.				Krammel, Vera/N-4826-2014	Krammel, Vera/0000-0002-8273-8396			Noninvasive genetic sampling allows estimation of capercaillie numbers and population structure in the Bohemian Forest								EUROPEAN JOURNAL OF WILDLIFE RESEARCH				60	5			789	801		10.1007/s10344-014-0848-6			Oct-14	2014	Wildlife conservation and management of endangered species requires reliable information on the size and structure of populations. One of the flagship species in European wildlife conservation is the forest-dwelling capercaillie (Tetrao urogallus), where several populations are endangered. In the Bohemian Forest, e.g., the population severely declined 30 years ago with only 100 birds remaining in…									0	0	1	0	1			1612-4642
J	Targetti, S.; Herzog, F.; Geijzendorffer, I. R.; Wolfrum, S.; Arndorfer, M.; Balazs, K.; Choisis, J. P.; Dennis, P.; Eiter, S.; Fjellstad, W.; Friedel, J. K.; Jeanneret, P.; Jongman, R. H. G.; Kainz, M.; Luescher, G.; Moreno, G.; Zanetti, T.; Sarthou, J. P.; Stoyanova, S.; Wiley, D.; Paoletti, M. G.; Viaggi, D.				Herzog, Felix/B-1911-2009				Estimating the cost of different strategies for measuring farmland biodiversity: Evidence from a Europe-wide field evaluation								ECOLOGICAL INDICATORS				45				434	443		10.1016/j.ecolind.2014.04.050			Oct-14	2014	Forty percent of the EU land area is currently considered to be agriculturally managed (utilised agricultural area - UAA - Eurostat Agricultural Census 2010), and attention to the environmental performance of farming practices is growing. To determine the performance of agricultural practices, farm-scale monitoring programmes are required but their implementation is hampered by a number of diffic…									2	0	2	0	2			1470-160X
J	Laut, Jeffrey; Henry, Emiliano; Nov, Oded; Porfiri, Maurizio								Development of a Mechatronics-Based Citizen Science Platform for Aquatic Environmental Monitoring								IEEE-ASME TRANSACTIONS ON MECHATRONICS				19	5			1541	1551		10.1109/TMECH.2013.2287705			Oct-14	2014	In this paper, we present the design and proof of concept of a low-cost, self-sustained mobile surface vehicle for environmental monitoring. The vehicle is equipped with water quality sensors and cameras for image acquisition and two thrusters allowing it to maneuver. The device is part of a citizen science system wherein volunteers help in the environmental recovery of polluted bodies of water b…									3	0	1	0	3			1083-4435
J	Cooper, Caren B.; Shirk, Jennifer; Zuckerberg, Benjamin								The Invisible Prevalence of Citizen Science in Global Research: Migratory Birds and Climate Change								PLOS ONE				9	9					e106508	10.1371/journal.pone.0106508			SEP 3 2014	2014	Citizen science is a research practice that relies on public contributions of data. The strong recognition of its educational value combined with the need for novel methods to handle subsequent large and complex data sets raises the question: Is citizen science effective at science? A quantitative assessment of the contributions of citizen science for its core purpose scientific research - is lac…									3	0	2	0	3			1932-6203
J	Epps, Mary Jane; Menninger, Holly L.; LaSala, Nathan; Dunn, Robert R.								Too big to be noticed: cryptic invasion of Asian camel crickets in North American houses								PEERJ				2						e523	10.7717/peerj.523			SEP 2 2014	2014	Despite the rapid expansion of the built environment, we know little about the biology of species living in human-constructed habitats. Camel crickets (Rhaphidophoridae) are commonly observed in North American houses and include a range of native taxa as well as the Asian Diestrammena asynamora (Adelung), a species occasionally reported from houses though considered to be established only in gree…									1	0	1	0	1			2167-8359
J	Williams, Ernest H.; Stichter, Sharon B.; Hitchcock, Colleen; Polgar, Caroline A.; Primack, Richard B.								PHENOLOGICAL ADVANCEMENT OF LYCAENID BUTTERFLIES IN MASSACHUSETTS								JOURNAL OF THE LEPIDOPTERISTS SOCIETY				68	3			167	174					SEP 2 2014	2014	One response of living organisms to a changing climate is a shift in phenology; ectotherms in particular are apt to appear earlier under warmer conditions. We have used citizen science data collected by the Massachusetts Butterfly Club to measure the rates of phenological advance by ten species of univoltine lycaenid butterflies, including five spring emergent elfins (Callophrys spp.) and five su…									0	0	0	0	0			0024-0966
J	Austin, James D.								Introduction: A special issue on Florida's "citizen science" programs								Florida Scientist				77	4, Sp. Iss. SI			163	166					FAL 2014	2014										0	0	0	0	0			0098-4590
J	Dutterer, Andrew C.; Wiley, Christopher; Wattendorf, Bob; Dotson, Jason R.; Pouder, William F.								Trophy Catch: A conservation program for trophy bass in Florida								Florida Scientist				77	4, Sp. Iss. SI			167	183					FAL 2014	2014	In Florida, Florida Bass (Micropterus floridanus) fisheries have high recreational, economical, and social value, and trophy-size bass contribute a large part of the identity and draw of these fisheries. In adopting the state's comprehensive Black Bass Management Plan in 2011, the Florida Fish and Wildlife Conservation Commission (FWC) emphasized a commitment to research and management practices …									0	0	1	0	1			0098-4590
J	Burr, Deborah; Kline, Jacob; Perryman, Allie								A smartphone application for monitoring gopher tortoises in Florida								Florida Scientist				77	4, Sp. Iss. SI			198	203					FAL 2014	2014	Now, more than ever, conservation and technology are crossing paths. The Florida Fish and Wildlife Conservation Commission (FWC) launched a citizen science portal to help with statewide gopher tortoise conservation. With the Florida Gopher Tortoise smartphone application ("app"), Florida residents and visitors can play a more significant role in species conservation. App users can help by submitt…									0	0	1	0	1			0098-4590
J	Graham, Jason R.; Tan, Qin; Jones, Linda C.; Ellis, James D.				Ellis, James/L-7985-2013				Native Buzz: Citizen scientists creating nesting habitat for solitary bees and wasps								Florida Scientist				77	4, Sp. Iss. SI			204	218					FAL 2014	2014	A citizen science project was developed to encourage homeowners and others to build and monitor artificial nesting habitats for solitary bees and wasps. Social media applications were used to recruit participants and provide forums for social discussion and participation. Between April 2012 and July 2014, 268 individuals and 19 groups registered for the Native Buzz project at www.ufnativebuzz.com…									0	0	1	0	1			0098-4590
J	Shivlani, Manoj; Molinari, Robert L.; Moyer, Nathan								Development of a Key Biscayne citizen scientist initiative to improve local natural resource conservation								Florida Scientist				77	4, Sp. Iss. SI			219	229					FAL 2014	2014	Initiated by the Key Biscayne Community Foundation, the Key Biscayne resident survey was conducted to gage opinions on the most important natural resource issues of the Key in view of increasing natural and anthropogenic stressors. The results are being used to develop goals for a citizen scientist project directed at protecting the resources of Key Biscayne. An Internet-based survey sent to 8,00…									0	0	1	0	1			0098-4590
J	Tallacchini, Mariachiara; Biggeri, Annibale								CITIZENS' VEILLANCE ON ENVIRONMENTAL HEALTH THROUGH ICT AND GENOMICS								EPIDEMIOLOGIA & PREVENZIONE				38	5			292	301					SEP-OCT 2014	2014	In the last decade three different phenomena have merged: the widespread use of ICT devices to collect and potentially share personal and scientific data, and to build networked communities; biobanking for genomics, namely the organized storage of human biological samples and information; and the collaboration between scientists and citizens in creating knowledge, namely peer-production of knowle…									0	0	0	0	0			1120-9763
J	Hansson, Lars-Anders; Ekvall, Mattias K.; Ekvall, Mikael T.; Ahlgren, Johan; Holm, William Sidemo; Dessborn, Lisa; Broenmark, Christer								Experimental evidence for a mismatch between insect emergence and waterfowl hatching under increased spring temperatures								ECOSPHERE				5	9					120	10.1890/ES14-00133.1			Sep-14	2014	By combining a large-scale experimental assessment on timing of insect emergence with long-term monitoring of waterfowl hatching date, we here show that insect emergence is mainly driven by temperature, whereas there is only a weak effect of increasing spring temperatures on inter-annual variability in observations of waterfowl chicks. Hence, a change in timing of the mass-emergence of insects fr…									0	0	0	0	0			2150-8925
J	Phillips, Robert; Baurley, Sharon; Silve, Sarah								Citizen Science and Open Design: Workshop Findings								DESIGN ISSUES				30	4			52	66		10.1162/DESI_a_00296			FAL 2014	2014										0	0	0	0	0			0747-9360
J	Corser, Jeffrey D.; White, Erin L.; Schlesinger, Matthew D.								Odonata origins, biogeography, and diversification in an Eastern North American hotspot: multiple pathways to high temperate forest insect diversity								INSECT CONSERVATION AND DIVERSITY				7	5			393	404		10.1111/icad.12065			Sep-14	2014	We assessed the origins and historical biogeography of a rich regional odonate fauna in New York State (NYS), Northeastern United States. We computed North American (NA) range centres and NYS range margins and reviewed the taxonomic literature to provide a useful phylogenetic framework for the fauna. We analysed results from a newly completed Odonata atlas using generalised linear anova models to…									2	0	0	0	2			1752-458X
J	Diamond, Sarah E.; Cayton, Heather; Wepprich, Tyson; Jenkins, Clinton N.; Dunn, Robert R.; Haddad, Nick M.; Ries, Leslie								Unexpected phenological responses of butterflies to the interaction of urbanization and geographic temperature								ECOLOGY				95	9			2613	2621					Sep-14	2014	Urbanization and global climate change can profoundly alter biological systems, yet scientists often analyze their effects separately. We test how the timing of life cycle events (phenology) is jointly influenced by these two components of global change. To do so, we use a long-term phenological data set of 20 common butterfly species from 83 sites across the state of Ohio, USA, with sites that r…									0	0	0	0	0			0012-9658
J	Beck, Suzanne; Foote, Andrew D.; Koetter, Sandra; Harries, Olivia; Mandleberg, Laura; Stevick, Peter T.; Whooley, Padraig; Durban, John W.								Using opportunistic photo-identifications to detect a population decline of killer whales (Orcinus orca) in British and Irish waters								JOURNAL OF THE MARINE BIOLOGICAL ASSOCIATION OF THE UNITED KINGDOM				94	6			1327	1333		10.1017/S0025315413001124			Sep-14	2014	An assemblage of killer whales that has been sighted in waters off the west coast of the British Isles and Ireland has previously been shown to be isolated from other North Atlantic killer whale communities based on association patterns. By applying a Bayesian formulation of the Jolly-Seber mark-recapture model to the photo-identification data compiled from opportunistic photographic encounters w…									2	0	1	0	2			0025-3154
J	Beaumont, Christopher N.; Goodman, Alyssa A.; Kendrew, Sarah; Williams, Jonathan P.; Simpson, Robert								THE MILKY WAY PROJECT: LEVERAGING CITIZEN SCIENCE AND MACHINE LEARNING TO DETECT INTERSTELLAR BUBBLES								ASTROPHYSICAL JOURNAL SUPPLEMENT SERIES				214	1					3	10.1088/0067-0049/214/1/3			Sep-14	2014	We present Brut, an algorithm to identify bubbles in infrared images of the Galactic midplane. Brut is based on the Random Forest algorithm, and uses bubbles identified by >35,000 citizen scientists from the Milky Way Project to discover the identifying characteristics of bubbles in images from the Spitzer Space Telescope. We demonstrate that Brut's ability to identify bubbles is comparable to ex…									1	0	0	0	1			0067-0049
J	La Sorte, Frank A.; Fink, Daniel; Hochachka, Wesley M.; Farnsworth, Andrew; Rodewald, Amanda D.; Rosenberg, Kenneth V.; Sullivan, Brian L.; Winkler, David W.; Wood, Chris; Kelling, Steve								The role of atmospheric conditions in the seasonal dynamics of North American migration flyways								JOURNAL OF BIOGEOGRAPHY				41	9			1685	1696		10.1111/jbi.12328			Sep-14	2014	Aim Avian migration strategies balance the costs and benefits of annual movements between breeding and wintering grounds. If similar constraints affect a large numbers of species, geographical concentrations of migration routes, or migration flyways, may result. Here we provide the first population-level empirical evaluation of the structure and seasonal dynamics of migration flyways for North Am…									5	0	3	0	5			0305-0270
J	Wootton, J. Timothy; Bell, Douglas A.				Wootton, John/F-3191-2015	Wootton, John/0000-0002-7715-0344			Assessing predictions of population viability analysis: Peregrine Falcon populations in California								ECOLOGICAL APPLICATIONS				24	6			1251	1257					Sep-14	2014	Population viability analysis (PVA) has been an important tool for evaluating species extinction risk and alternative management strategies, but there is little information on how well PVA predicts population trajectories following changes in management actions. We tested previously published predictions from a stage-structured PVA of Peregrine Falcons (Falco peregrinus) in California, USA (Woott…									0	0	0	0	0			1051-0761
J	Bevan, Andrew; Li, Xiuzhen; Martinon-Torres, Marcos; Green, Susan; Xia, Yin; Zhao, Kun; Zhao, Zhen; Ma, Shengtao; Cao, Wei; Rehren, Thilo								Computer vision, archaeological classification and China's terracotta warriors								JOURNAL OF ARCHAEOLOGICAL SCIENCE				49				249	254		10.1016/j.jas.2014.05.014			Sep-14	2014	Structure-from-motion and multiview-stereo together offer a computer vision technique for reconstructing detailed 3D models from overlapping images of anything from large landscapes to microscopic features. Because such models can be generated from ordinary photographs taken with standard cameras in ordinary lighting conditions, these techniques are revolutionising digital recording and analysis …									1	0	0	0	1			0305-4403
J	Metsger, D. A.								Herbaria and citizen science - a two-way street								BOTANY-BOTANIQUE				92	9			668	668					Sep-14	2014										0	0	0	0	0			1916-2790
J	Joly, Alexis; Goeau, Herve; Bonnet, Pierre; Bakic, Vera; Barbe, Julien; Selmi, Souheil; Yahiaoui, Itheri; Carre, Jennifer; Mouysset, Elise; Molino, Jean-Francois; Boujemaa, Nozha; Barthelemy, Daniel								Interactive plant identification based on social image data								ECOLOGICAL INFORMATICS				23		SI		22	34		10.1016/j.ecoinf.2013.07.006			Sep-14	2014	Speeding up the collection and integration of raw botanical observation data is a crucial step towards a sustainable development of agriculture and the conservation of biodiversity. Initiated in the context of a citizen sciences project, the main contribution of this paper is an innovative collaborative workflow focused on image-based plant identification as a mean to enlist new contributors and …									0	0	0	0	0			1574-9541
J	Cooper, Caren B.								Is there a weekend bias in clutch-initiation dates from citizen science? Implications for studies of avian breeding phenology								INTERNATIONAL JOURNAL OF BIOMETEOROLOGY				58	7			1415	1419		10.1007/s00484-013-0742-z			Sep-14	2014	Accurate phenology data, such as the timing of migration and reproduction, is important for understanding how climate change influences birds. Given contradictory findings among localized studies regarding mismatches in timing of reproduction and peak food supply, broader-scale information is needed to understand how whole species respond to environmental change. Citizen science-participation of …									0	0	0	0	0			0020-7128
J	Shaby, Benjamin A.								The Open-Faced Sandwich Adjustment for MCMC Using Estimating Functions								JOURNAL OF COMPUTATIONAL AND GRAPHICAL STATISTICS				23	3			853	876		10.1080/10618600.2013.842174			Sep-14	2014	A situation frequently arises where working with the likelihood function is problematic. This can happen for several reasons-perhaps the likelihood is prohibitively computationally expensive, perhaps it lacks some robustness property, or perhaps it is simply not known for the model under consideration. In these cases, it is often possible to specify alternative functions of the parameters and the…									0	0	0	0	0			1061-8600
J	Walker, Keith F.; Jones, Hugh A.; Klunzinger, Michael W.								Bivalves in a bottleneck: taxonomy, phylogeography and conservation of freshwater mussels (Bivalvia: Unionoida) in Australasia								HYDROBIOLOGIA				735	1			61	79		10.1007/s10750-013-1522-9			Sep-14	2014	The conservation biology of Australasian freshwater mussels is hindered by lack of a taxonomic framework that employs molecular data as a complement to shell characters, larval forms and internal anatomy. The fauna includes more than 32 known species (30+ Hyriidae, 2 Unionidae), but has not been revised for 55 years, despite minor amendments. The hyriids are relics of Gondwana, represented in Aus…									8	0	6	0	8			0018-8158
J	Berg, Steffen; Ghosh, Abhik								DFT calculations in descriptive inorganic chemistry: From active learning to citizen science								ABSTRACTS OF PAPERS OF THE AMERICAN CHEMICAL SOCIETY				248			521-CHED							AUG 10 2014	2014						248th National Meeting of the American-Chemical-Society (ACS)	AUG 10-14, 2014	Amer Chem Soc	San Francisco, CA	0	0	0	0	0			0065-7727
J	Hemmi, Akiko; Graham, Ian								Hacker science versus closed science: building environmental monitoring infrastructure								INFORMATION COMMUNICATION & SOCIETY				17	7			830	842		10.1080/1369118X.2013.848918			AUG 9 2014	2014	The Fukushima Daiichi accident in March 2011 created a need by both public agencies and citizens for data on the levels of radionuclide contamination across Japan. In response to this need two systems emerged to collect radiation data using mobile sensors and publish it on the internet: KURAMA, developed by Kyoto University, and Safecast, developed by an ad hoc group of volunteers with their root…									0	0	0	0	0			1369-118X
J	Constant, Jerome								Review of the Oriental lantern-fly genus Egregia Chew Kea Foo, Porion & Audibert, 2011, with a new species from Sumatra (Hemiptera: Fulgoromorpha: Fulgoridae)								European Journal of Taxonomy				92				1	9		10.5852/ejt.2014.92			AUG 5 2014	2014	Datua brevirostris Lallemand, 1959 is transferred to the genus Egregia Chew Kea Foo, Porion & Audibert, 2011 in the Aphaeninae and the new combination Egregia brevirostris (Lallemand, 1959) comb. nov. is proposed. Egregia marpessa Chew Kea Foo, Porion & Audibert, 2011, the type-species of the genus Egregia, is synonymized with Egregia brevirostris (Lallemand, 1959). A second species, Egregia lapr…									0	0	0	0	0			2118-9773
J	Eggleson, Kathleen								Transatlantic Divergences in Citizen Science Ethics-Comparative Analysis of the DIYbio Code of Ethics Drafts of 2011								NANOETHICS				8	2			187	192		10.1007/s11569-014-0197-7			Aug-14	2014	Codes of ethics were drafted by participants in the European and North American Congresses of DIYbio, a single global organization of informal biotechnology practitioners, in 2011. In general, the existence of a code of ethics amongst a community is itself significant. Codes of professional ethics are common in scientific and engineering fields, as well as in DIY communities. It is also significa…									0	0	0	0	0			1871-4757
J	Mekaru, S. R.; Brownstein, J. S.								One Health in social networks and social media								REVUE SCIENTIFIQUE ET TECHNIQUE-OFFICE INTERNATIONAL DES EPIZOOTIES				33	2			629	637					Aug-14	2014	In the rapidly evolving world of social media, social networks, mobile applications and citizen science, online communities can develop organically and separately from larger or more established organisations. The One Health online community is experiencing expansion from both the bottom up and the top down. In this paper, the authors review social media's strengths and weaknesses, earlier work e…									0	0	0	0	0			0253-1933
J	Fox, Richard; Oliver, Tom H.; Harrower, Colin; Parsons, Mark S.; Thomas, Chris D.; Roy, David B.				Roy, David/A-6619-2009; Harrower, Colin/H-6835-2013	Roy, David/0000-0002-5147-0331; Harrower, Colin/0000-0001-5070-5293			Long-term changes to the frequency of occurrence of British moths are consistent with opposing and synergistic effects of climate and land-use changes								JOURNAL OF APPLIED ECOLOGY				51	4			949	957		10.1111/1365-2664.12256			Aug-14	2014	1. Species' distributions are likely to be affected by a combination of environmental drivers. We used a data set of 11 million species occurrence records over the period 1970-2010 to assess changes in the frequency of occurrence of 673 macro-moth species in Great Britain. Groups of species with different predicted sensitivities showed divergent trends, which we interpret in the context of land-u…									7	0	6	0	7			0021-8901
J	Pagel, Joern; Anderson, Barbara J.; O'Hara, Robert B.; Cramer, Wolfgang; Fox, Richard; Jeltsch, Florian; Roy, David B.; Thomas, Chris D.; Schurr, Frank M.				Cramer, Wolfgang/B-8221-2008; O'Hara, Robert/A-7499-2008; Roy, David/A-6619-2009; Pagel, Joern/A-9897-2012	Cramer, Wolfgang/0000-0002-9205-5812; O'Hara, Robert/0000-0001-9737-3724; Roy, David/0000-0002-5147-0331; Pagel, Joern/0000-0002-4817-1920			Quantifying range-wide variation in population trends from local abundance surveys and widespread opportunistic occurrence records								METHODS IN ECOLOGY AND EVOLUTION				5	8			751	760		10.1111/2041-210X.12221			Aug-14	2014	1. Species' abundances vary in space and time. Describing these patterns is a cornerstone of macroecology. Moreover, trends in population size are an important criterion for the assessment of a species' conservation status. Because abundance trends are not homogeneous in space, we need to quantify variation in abundance trends across the geographical range of a species. A basic difficulty exists …									2	0	2	0	2			2041-210X
J	Ward, Darren F.								Understanding sampling and taxonomic biases recorded by citizen scientists								JOURNAL OF INSECT CONSERVATION				18	4			753	756		10.1007/s10841-014-9676-y			Aug-14	2014	Projects involving citizen scientists have greatly increased over the last decade and understanding errors associated with such projects has been identified as an important step. NatureWatch NZ is a biodiversity recording system accessible to members of the public. The "NZ wasps, ants, bees and parasitoids (Hymenoptera) project" was initiated within NatureWatch NZ in December 2012, and comparison…									0	0	0	0	0			1366-638X
J	Bohmann, Kristine; Evans, Alice; Gilbert, M. Thomas P.; Carvalho, Gary R.; Creer, Simon; Knapp, Michael; Yu, Douglas W.; de Bruyn, Mark								Environmental DNA for wildlife biology and biodiversity monitoring (vol 29, pg 358, 2014)								TRENDS IN ECOLOGY & EVOLUTION				29	8			485	485		10.1016/j.tree.2014.05.012			Aug-14	2014										0	0	0	0	0			0169-5347
J	Roth, Tobias; Strebel, Nicolas; Amrhein, Valentin								Estimating unbiased phenological trends by adapting site-occupancy models								ECOLOGY				95	8			2144	2154					Aug-14	2014	As a response to climate warming, many animals and plants have been found to shift phenologies, such as appearance in spring or timing of reproduction. However, traditional measures for shifts in phenology that are based on observational data likely are biased due to a large influence of population size, observational effort, starting date of a survey, or other causes that may affect the probabil…									0	0	0	0	0			0012-9658
J	Scheirer, Walter J.; Anthony, Samuel E.; Nakayama, Ken; Cox, David D.								Perceptual Annotation: Measuring Human Vision to Improve Computer Vision								IEEE TRANSACTIONS ON PATTERN ANALYSIS AND MACHINE INTELLIGENCE				36	8			1679	1686		10.1109/TPAMI.2013.2297711			Aug-14	2014	For many problems in computer vision, human learners are considerably better than machines. Humans possess highly accurate internal recognition and learning mechanisms that are not yet understood, and they frequently have access to more extensive training data through a lifetime of unbiased experience with the visual world. We propose to use visual psychophysics to directly leverage the abilities…									1	0	0	0	1			0162-8828
J	de Weger, L. A.; Hiemstra, P. S.; Op den Buysch, E.; van Vliet, A. J. H.								Spatiotemporal monitoring of allergic rhinitis symptoms in the Netherlands using citizen science								ALLERGY				69	8			1085	1091		10.1111/all.12433			Aug-14	2014	Background: Airborne pollen is a major symptom trigger in allergic rhinitis patients, but the impact of pollen differs among patients and regions and is influenced by environmental factors. To study these complex relationships, there is a need for data on the severity of symptoms in space and time. 'Citizen science' is increasingly recognized as an effective tool to monitor changes in our environ…									0	0	0	0	0			0105-4538
J	Donnelly, Alison; Crowe, Olivia; Regan, Eugenie; Begley, Sinead; Caffarra, Amelia								The role of citizen science in monitoring biodiversity in Ireland								INTERNATIONAL JOURNAL OF BIOMETEOROLOGY				58	6			1237	1249		10.1007/s00484-013-0717-0			Aug-14	2014	Citizen science is proving to be an effective tool in tracking the rapid pace at which our environment is changing over large geographic areas. It is becoming increasingly popular, in places such as North America and some European countries, to engage members of the general public and school pupils in the collection of scientific data to support long-term environmental monitoring. Participants in…									1	0	1	0	1			0020-7128
J	Schmitt, Joseph R.; Wang, Ji; Fischer, Debra A.; Jek, Kian J.; Moriarty, John C.; Boyajian, Tabetha S.; Schwamb, Megan E.; Lintott, Chris; Lynn, Stuart; Smith, Arfon M.; Parrish, Michael; Schawinski, Kevin; Simpson, Robert; LaCourse, Daryll; Omohundro, Mark R.; Winarski, Troy; Goodman, Samuel Jon; Jebson, Tony; Schwengeler, Hans Martin; Paterson, David A.; Sejpka, Johann; Terentev, Ivan; Jacobs, …								PLANET HUNTERS. VI. AN INDEPENDENT CHARACTERIZATION OF KOI-351 AND SEVERAL LONG PERIOD PLANET CANDIDATES FROM THE KEPLER ARCHIVAL DATA								ASTRONOMICAL JOURNAL				148	2					28	10.1088/0004-6256/148/2/28			Aug-14	2014	We report the discovery of 14 new transiting planet candidates in the Kepler field from the Planet Hunters citizen science program. None of these candidates overlapped with Kepler Objects of Interest (KOIs) at the time of submission. We report the discovery of one more addition to the six planet candidate system around KOI-351, making it the only seven planet candidate system from Kepler. Additio…									3	0	0	0	3			0004-6256
J	Wechsler, Dietmar								Crowdsourcing as a method of transdisciplinary research-Tapping the full potential of participants								FUTURES				60				14	22		10.1016/j.futures.2014.02.005			Aug-14	2014	Within the scope of citizen science projects, crowdsourcing has already expanded into scientific application areas. In this, its scientific potential is only partly exhausted, however.It will be shown that transdisciplinary research is made up in content and structural aspects in such a way that crowdsourcing can fully unfold as a research method through varied participation possibilities, reflec…									1	0	0	0	1			0016-3287
J	Nicosia, Kristina; Daaram, Suhrudh; Edelman, Ben; Gedrich, Lev; He, Eric; McNeilly, Sarah; Shenoy, Vishnu; Velagapudi, Akhil; Wu, Walter; Zhang, Luna; Barvalia, Aneri; Bokka, Veena; Chan, Brian; Chiu, Jennifer; Dhulipalla, Sai; Hernandez, Victoria; Jeon, Jenny; Kanukollu, Pranav; Kravets, Pearl; Mantha, Amrita; Miranda, Colin; Nigam, Vishan; Patel, Meghnee; Praveen, Sam; Sang, Thomas; Upadhyay, S…								Determining the willingness to pay for ecosystem service restoration in a degraded coastal watershed: A ninth grade investigation								ECOLOGICAL ECONOMICS				104				145	151		10.1016/j.ecolecon.2014.02.010			Aug-14	2014	Over the course of a school year, a high school biology class and a local watershed partnership worked together to design a study to determine the willingness to pay for ecosystem service restoration in a local degraded watershed. With research control given to the teacher and her classroom as part of their in-class honors biology curriculum, the result was a student designed/written, and profess…									0	0	0	0	0			0921-8009
J	Radhakrishna, Sindhu; Binoy, V. V.; Kurup, Anitha								The culture of environmental education: insights from a citizen science experiment in India								CURRENT SCIENCE				107	2			176	178					JUL 25 2014	2014	The impact of culture on environmental education is well acknowledged by theorists and practitioners in the field; however, the particular mechanisms by which cultural factors may influence environmental educational practices are still relatively unexplored. In this note we describe a citizen science initiative that we attempted to implement in a rural area in southern India, and draw on our expe…									0	0	0	0	0			0011-3891
J	Harvey, D.; Kitching, T. D.; Noah-Vanhoucke, J.; Hamner, B.; Salimans, T.; Pires, A. M.								Observing Dark Worlds: A crowdsourcing experiment for dark matter mapping								ASTRONOMY AND COMPUTING				5				35	44		10.1016/j.ascom.2014.04.003			Jul-14	2014	We present the results and conclusions from the citizen science competition 'Observing Dark Worlds', where we asked participants to calculate the positions of dark matter halos from 120 catalogues of simulated weak lensing galaxy data, using computational methods. In partnership with Kaggle (http://www.kaggle.com), 357 users participated in the competition which saw 2278 downloads of the data and…									0	0	0	0	0			2213-1337
J	Lucky, Andrea; Savage, Amy M.; Nichols, Lauren M.; Castracani, Cristina; Shell, Leonora; Grasso, Donato A.; Mori, Alessandra; Dunn, Robert R.				Castracani, Cristina/F-3405-2012	Castracani, Cristina/0000-0001-8802-9614			Ecologists, educators, and writers collaborate with the public to assess backyard diversity in The School of Ants Project								ECOSPHERE				5	7					78	10.1890/ES13-00364.1			Jul-14	2014	Citizen science can generate data that would not exist otherwise while increasing public scientific literacy. However, the quality and use of citizen science data have been criticized in the recent ecological literature. We need an approach that advances eco-evolutionary understanding, achieves education goals and incorporates public participation into as many aspects of the scientific process as…									1	0	1	0	1			2150-8925
J	Schwartz, T.J.								The Case for Structured Observing								Sky and Telescope				128	1			34	7					Jul-14	2014	In my 20 years of experience in the hobby of amateur astronomy, I have seen almost as many ideas of what it means to be an astronomer as there are participants in the pastime. Some hobbyists focus on the technical artistry of capturing extraordinary astrophotos. Others favor participation in citizen-science projects. I have learned, however, that most visual observers, regardless of the kinds of …									0	0	0	0	0			0037-6604
J	Preuss, Sonja; Low, Matthew; Cassel-Lundhagen, Anna; Berggren, Asa								Evaluating range-expansion models for calculating nonnative species' expansion rate								ECOLOGY AND EVOLUTION				4	14			2812	2822		10.1002/ece3.1106			Jul-14	2014	Species range shifts associated with environmental change or biological invasions are increasingly important study areas. However, quantifying range expansion rates may be heavily influenced by methodology and/or sampling bias. We compared expansion rate estimates of Roesel's bush-cricket (Metrioptera roeselii, Hagenbach 1822), a nonnative species currently expanding its range in south-central Sw…									1	0	1	0	1			2045-7758
J	Karlsson, Bengt								Extended season for northern butterflies								INTERNATIONAL JOURNAL OF BIOMETEOROLOGY				58	5			691	701		10.1007/s00484-013-0649-8			Jul-14	2014	Butterflies are like all insects in that they are temperature sensitive and a changing climate with higher temperatures might effect their phenology. Several studies have found support for earlier flight dates among the investigated species. A comparative study with data from a citizen science project, including 66 species of butterflies in Sweden, was undertaken, and the result confirms that mos…									3	0	3	0	3			0020-7128
J	Savage, Amy F.; Jude, Brooke A.								Starting small: using microbiology to foster scientific literacy								TRENDS IN MICROBIOLOGY				22	7			365	367		10.1016/j.tim.2014.04.005			Jul-14	2014	In order to achieve scientific literacy for all students, Bard College recently implemented Citizen Science, a common January course for all first-year students. Structured around the question 'how do we reduce the global burden of disease?', this course uses microbiological tools to develop an understanding of potential answers.									1	0	0	0	1			0966-842X
J	Zhao, Yuxiang; Zhu, Qinghua								Evaluation on crowdsourcing research: Current status and future direction								INFORMATION SYSTEMS FRONTIERS				16	3			417	434		10.1007/s10796-012-9350-4			Jul-14	2014	Crowdsourcing is one of the emerging Web 2.0 based phenomenon and has attracted great attention from both practitioners and scholars over the years. It can facilitate the connectivity and collaboration of people, organizations, and societies. We believe that Information Systems scholars are in a unique position to make significant contributions to this emerging research area and consider it as a …									4	0	0	0	4			1387-3326
J	Fitzgerald, Trina M.; van Stam, Elisabeth; Nocera, Joseph J.; Badzinski, Debra S.								Loss of nesting sites is not a primary factor limiting northern Chimney Swift populations								POPULATION ECOLOGY				56	3			507	512		10.1007/s10144-014-0433-6			Jul-14	2014	Aerially-foraging insectivorous bird populations have been declining for several decades in North America and habitat loss is hypothesized as a leading cause for the declines. Chimney Swifts (Chaetura pelagica) are a model species to test this hypothesis because nest site use and availability is easily assessed. To determine if nest site availability is a limiting factor for Chimney Swifts, we es…									1	0	1	0	1			1438-3896
J	Kilb, Debi; Rohrlick, Daniel; Yang, Alan; Choo, Yerrie; Ma, Logan; Ruzic, Roxanne								The Game of Curiosity: Using Videogames to Cultivate Future Scientists								SEISMOLOGICAL RESEARCH LETTERS				85	4			923	929		10.1785/0220130182			JUL-AUG 2014	2014										0	0	0	0	0			0895-0695
J	Santika, Truly; McAlpine, Clive A.; Lunney, Daniel; Wilson, Kerrie A.; Rhodes, Jonathan R.				Rhodes, Jonathan/C-4841-2008; Wilson, Kerrie/C-8058-2009	Rhodes, Jonathan/0000-0001-6746-7412; Wilson, Kerrie/0000-0002-0092-935X			Modelling species distributional shifts across broad spatial extents by linking dynamic occupancy models with public-based surveys								DIVERSITY AND DISTRIBUTIONS				20	7			786	796		10.1111/ddi.12189			Jul-14	2014	Aim To understand climate and landscape drivers of species distributional shifts across broad spatial extents by integrating dynamic occupancy models with distribution data collected from the public.Location New South Wales (NSW), Australia.Methods We used data on koala (Phascolarctos cinereus) presence and absence collected across the state of NSW from public surveys between 1987 and 2011. A dyn…									0	0	0	0	0			1366-9516
J	Paul, Kylie; Quinn, Michael S.; Huijser, Marcel P.; Graham, Jonathan; Broberg, Len				Huijser, Marcel/B-5048-2015				An evaluation of a citizen science data collection program for recording wildlife observations along a highway								JOURNAL OF ENVIRONMENTAL MANAGEMENT				139				180	187		10.1016/j.jenvman.2014.02.018			JUN 15 2014	2014	Citizen science programs that record wildlife observations on and along roads can help reduce the underreporting of wildlife-vehicle collisions and identify and prioritize road sections where mitigation measures may be required. It is important to evaluate potential biases in opportunistic citizen science data. We investigated whether the opportunistic observations of live animals by volunteers a…									0	0	0	0	0			0301-4797
J	Clavero, Miguel; Revilla, Eloy				Revilla, Eloy/B-5100-2008; Clavero, Miguel/A-9040-2015	Revilla, Eloy/0000-0001-5534-5581; Clavero, Miguel/0000-0002-5186-0153			Mine centuries-old citizen science								NATURE				510	7503			35	35					JUN 5 2014	2014										0	0	0	0	0			0028-0836
J	Coulson, Graeme; Cripps, Jemma K.; Wilson, Michelle E.								Hopping Down the Main Street: Eastern Grey Kangaroos at Home in an Urban Matrix.								Animals				4	2			272	291					Jun-14	2014	Most urban mammals are small. However, one of the largest marsupials, the Eastern Grey Kangaroo Macropus giganteus, occurs in some urban areas. In 2007, we embarked on a longitudinal study of this species in the seaside town of Anglesea in southern Victoria, Australia. We have captured and tagged 360 individuals to date, fitting each adult with a collar displaying its name. We have monitored surv…									2	0	2	0	2			2076-2615
J	Littmann, Mark; Suomela, Todd								Crowdsourcing, the great meteor storm of 1833, and the founding of meteor science								ENDEAVOUR				38	2			130	138		10.1016/j.endeavour.2014.03.002			Jun-14	2014	Yale science professor Denison Olmsted used crowdsourcing to gather observations from across the United States of the unexpected deluge of meteors on 13 November 1833 more than 72,000/h. He used these observations (and newspaper accounts and correspondence from scientists) to make a commendably accurate interpretation of the meteor storm, overturning 2100 years of erroneous teachings about shooti…									0	0	0	0	0			0160-9327
J	Johansen, Stacey M.; Horn, David J.; Wilcoxen, Travis E.								Factors Influencing Seed Species Selection by Wild Birds at Feeders								WILSON JOURNAL OF ORNITHOLOGY				126	2			374	381					Jun-14	2014	Seed preferences of wild birds may be a result of factors such as bill and seed morphology, handling time, nutritional content of the seed, and foraging behavior of the bird. To examine factors influencing seed choice of 10 species of birds that regularly visit bird feeders in the United States and Canada, we collected data on bird visits, bill size, seed size, and nutritional content of seeds fo…									0	0	0	0	0			1559-4491
J	Kritsky, Gene R.								What a Difference a Century Makes								American Entomologist				60	2			66	66					SUM 2014	2014										0	0	0	0	0			1046-2821
J	Fink, Daniel; Damoulas, Theodoros; Bruns, Nicholas E.; La Sorte, Frank A.; Hochachka, Wesley M.; Gomes, Carla P.; Kelling, Steve								Crowdsourcing Meets Ecology: Hemispherewide Spatiotemporal Species Distribution Models								AI MAGAZINE				35	2			19	30					SUM 2014	2014	Ecological systems are inherently complex. The processes that affect the distributions of animals and plants operate at multiple spatial and temporal scales, presenting a unique challenge for the development and coordination of effective conservation strategies, particularly for wide-ranging species. In order to study ecological systems across scales,. data must be collected at fine resolutions a…									1	0	0	0	1			0738-4602
J	Farnsworth, Andrew; Sheldon, Daniel; Geevarghese, Jeffrey; Irvine, Jed; Van Doren, Benjamin; Webb, Kevin; Dietterich, Thomas G.; Kelling, Steve								Reconstructing Velocities of Migrating Birds from Weather Radar - A Case Study in Computational Sustainability								AI MAGAZINE				35	2			31	48					SUM 2014	2014	Bird migration occurs at the largest of global scales, but monitoring such movements can be challenging. In the United States there is an operational network of weather radars providing freely accessible data for monitoring meteorological phenomena in the atmosphere. Individual radars are sensitive enough to detect birds, and can provide insight into migratory behaviors of birds at scales that ar…									0	0	0	0	0			0738-4602
J	Sequeira, Ana M. M.; Roetman, Philip E. J.; Daniels, Christopher B.; Baker, Andrew K.; Bradshaw, Corey J. A.				Bradshaw, Corey/A-1311-2008	Bradshaw, Corey/0000-0002-5328-7741			Distribution models for koalas in South Australia using citizen science-collected data								ECOLOGY AND EVOLUTION				4	11			2103	2114		10.1002/ece3.1094			Jun-14	2014	The koala (Phascolarctos cinereus) occurs in the eucalypt forests of eastern and southern Australia and is currently threatened by habitat fragmentation, climate change, sexually transmitted diseases, and low genetic variability throughout most of its range. Using data collected during the Great Koala Count (a 1-day citizen science project in the state of South Australia), we developed generalize…									1	0	0	0	1			2045-7758
J	Farmer, Robert G.; Leonard, Marty L.; Flemming, Joanna E. Mills; Anderson, Sean C.								Observer aging and long-term avian survey data quality								ECOLOGY AND EVOLUTION				4	12			2563	2576		10.1002/ece3.1101			Jun-14	2014	Long-term wildlife monitoring involves collecting time series data, often using the same observers over multiple years. Aging-related changes to these observers may be an important, under-recognized source of error that can bias management decisions. In this study, we used data from two large, independent bird surveys, the Atlas of the Breeding Birds of Ontario ("OBBA") and the North American Bre…									0	0	0	0	0			2045-7758
J	Latimore, Jo A.; Steen, Paul J.								Integrating freshwater science and local management through volunteer monitoring partnerships: the Michigan Clean Water Corps								FRESHWATER SCIENCE				33	2			686	692		10.1086/676118			Jun-14	2014	Thousands of local watershed organizations and lake associations are actively involved in protection and management of freshwater systems throughout the USA. These nonprofit organizations may or may not have paid staff and rarely employ trained scientists or natural resource managers. Thus, they face challenges, including lack of access to technical assistance to support their lake and river asse…									1	0	1	0	1			2161-9549
J	Stewart, Lauren R.; Farver, John R.; Gorsevski, Pece V.; Miner, Jeffrey G.								Spatial prediction of blood lead levels in children in Toledo, OH using fuzzy sets and the site-specific IEUBK model								APPLIED GEOCHEMISTRY				45				120	129		10.1016/j.apgeochem.2014.03.012			Jun-14	2014	Lead poisoning in young children remains a concern in many urban areas, even 30 years after the banning of Pb- based paint and leaded gasoline. In 2010, 16.6% of 6550 children tested in Toledo, OH had blood lead levels (BLLs) above the Centers for Disease Control (CDC) lead poisoning reference level of 5 mu g/dL. The aim of this study was to spatially quantify the risk of lead poisoning to childr…									0	0	0	0	0			0883-2927
J	Seyfried, Guenter; Pei, Lei; Schmidt, Markus								European do-it-yourself (DIY) biology: Beyond the hope, hype and horror								BIOESSAYS				36	6			548	551		10.1002/bies.201300149			Jun-14	2014	The encounter of amateur science with synthetic biology has led to the formation of several amateur/do-it-yourself biology (DIYBio) groups worldwide. Although media outlets covered DIYBio events, most seemed only to highlight the hope, hype, and horror of what DIYBio would do in the future. Here, we analyze the European amateur biology movement to find out who they are, what they aim for and how …									1	0	1	0	1			0265-9247
J	Matechou, Eleni; Dennis, Emily B.; Freeman, Stephen N.; Brereton, Tom								Monitoring abundance and phenology in (multivoltine) butterfly species: a novel mixture model								JOURNAL OF APPLIED ECOLOGY				51	3			766	775		10.1111/1365-2664.12208			Jun-14	2014	Data from 'citizen science' surveys are increasingly valuable in identifying declines in widespread species, but require special attention in the case of invertebrates, with considerable variation in number, seasonal flight patterns and, potentially, voltinism. There is a need for reliable and more informative methods of inference in such cases. We focus on data consisting of sample counts of ind…									2	0	2	0	2			0021-8901
J	Weed, Aaron S.; Schwarzlaender, Mark								Density dependence, precipitation and biological control agent herbivory influence landscape-scale dynamics of the invasive Eurasian plant Linaria dalmatica								JOURNAL OF APPLIED ECOLOGY				51	3			825	834		10.1111/1365-2664.12226			Jun-14	2014	Resource availability and natural enemies are among the most commonly cited mechanisms affecting competitive ability of invasive plants, but their simultaneous effects on plant dynamics are seldom evaluated in the field. Understanding how endogenous and exogenous factors affect invasive plant abundance is essential when evaluating the impact of classical weed biological control agents because mis…									2	0	2	0	2			0021-8901
J	van Vliet, Arnold J. H.; Bron, Wichertje A.; Mulder, Sara; van der Slikke, Wout; Ode, Baudewijn								Observed climate-induced changes in plant phenology in the Netherlands								REGIONAL ENVIRONMENTAL CHANGE				14	3	SI		997	1008		10.1007/s10113-013-0493-8			Jun-14	2014	We determined whether climate change in the Netherlands has caused phenological changes since 1868. We analysed over 150,000 plant phenological observations of 320 plant species, obtained by four volunteer networks and one series collected by Mr. Braaksma. With the network data, we compared the timing of life cycle events in three different periods: 1894-1932 (Period 1), 1940-1968 (Period 2) and …									1	0	2	0	2			1436-3798
J	Hofmeyr, Sally D.; Symes, Craig T.; Underhill, Leslie G.								Secretarybird Sagittarius serpentarius Population Trends and Ecology: Insights from South African Citizen Science Data								PLOS ONE				9	5					e96772	10.1371/journal.pone.0096772			MAY 9 2014	2014	Data from two long-term citizen science projects were used to examine the status and ecology of a Red List species, the Secretarybird Sagittarius serpentarius (Vulnerable), in South Africa. The first phase of the Southern African Bird Atlas Project operated from 1987 until 1992, and the second phase began in 2007. The Coordinated Avifaunal Roadcounts (CAR) project began in 1993 and by 1998 had ex…									0	0	0	0	0			1932-6203
J	Wals, Arjen E. J.; Brody, Michael; Dillon, Justin; Stevenson, Robert B.								SCIENCE EDUCATION Convergence Between Science and Environmental Education								SCIENCE				344	6184			583	584					MAY 9 2014	2014										0	0	0	0	0			0036-8075
J	Matthews, Catherine E.; Huffling, Lacey D.; Benavides, Aerin								The Ins & Outs of Developing a Field-Based Science Project: Learning by Lassoing Lizards								AMERICAN BIOLOGY TEACHER				76	5			320	326		10.1525/abt.2014.76.5.5			May-14	2014	We describe a field-based lizard project we did with high school students as a part of our summer Herpetological Research Experiences. We describe data collection on lizards captured, identified, and marked as a part of our mark-recapture study. We also describe other lizard projects that are ongoing in the United States and provide resources for teachers to help them start their own field-based …									0	0	0	0	0			0002-7685
J	Rosemartin, Alyssa H.; Crimmins, Theresa M.; Enquist, Carolyn A. F.; Gerst, Katharine L.; Kellermann, Jherime L.; Posthumus, Erin E.; Denny, Ellen G.; Guertin, Patricia; Marsh, Lee; Weltzin, Jake F.								Organizing phenological data resources to inform natural resource conservation								BIOLOGICAL CONSERVATION				173				90	97		10.1016/j.biocon.2013.07.003			May-14	2014	Changes in the timing of plant and animal life cycle events, in response to climate change, are already happening across the globe. The impacts of these changes may affect biodiversity via disruption to mutualisms, trophic mismatches, invasions and population declines. To understand the nature, causes and consequences of changed, varied or static phenologies, new data resources and tools are bein…									3	0	3	0	3			0006-3207
J	Bird, Tomas J.; Bates, Amanda E.; Lefcheck, Jonathan S.; Hill, Nicole A.; Thomson, Russell J.; Edgar, Graham J.; Stuart-Smith, Rick D.; Wotherspoon, Simon; Krkosek, Martin; Stuart-Smith, Jemina F.; Pecl, Gretta T.; Barrett, Neville; Frusher, Stewart				Barrett, Neville/J-7593-2014; Edgar, Graham/C-8341-2013; Hill, Nicole/J-7856-2014; Thomson, Russell/H-5653-2012	Barrett, Neville/0000-0002-6167-1356; Edgar, Graham/0000-0003-0833-9001; Hill, Nicole/0000-0001-9329-6717;			Statistical solutions for error and bias in global citizen science datasets								BIOLOGICAL CONSERVATION				173				144	154		10.1016/j.biocon.2013.07.037			May-14	2014	Networks of citizen scientists (CS) have the potential to observe biodiversity and species distributions at global scales. Yet the adoption of such datasets in conservation science may be hindered by a perception that the data are of low quality. This perception likely stems from the propensity of data generated by CS to contain greater levels of variability (e.g., measurement error) or bias (e.g…									9	0	7	0	9			0006-3207
J	Ahern, Jack; Cilliers, Sarel; Niemela, Jari								The concept of ecosystem services in adaptive urban planning and design: A framework for supporting innovation								LANDSCAPE AND URBAN PLANNING				125		SI		254	259		10.1016/j.landurbplan.2014.01.020			May-14	2014	Recent research and professional interest in planning for sustainable and resilient cities emphasizes the assessment of a broad spectrum of urban ecosystem services. While such assessments are useful to establish specific benchmarks, and for measuring progress toward sustainability and resilience goals, they do not motivate, or support the innovations required to provide specific ecosystem servic…									6	0	3	0	6			0169-2046
J	van Vliet, Arnold J. H.; Bron, Wichertje A.; Mulder, Sara								The how and why of societal publications for citizen science projects and scientists								INTERNATIONAL JOURNAL OF BIOMETEOROLOGY				58	4			565	577		10.1007/s00484-014-0821-9			May-14	2014	In the scientific community, the importance of communication to society is often underestimated. Scientists and scientific organisations often lack the skills to organise such communication effectively. The Dutch citizen science phenology network Nature's Calendar has been successful in communicating to the general public via numerous newspaper articles, television appearances, presentations, web…									0	0	0	0	0			0020-7128
J	Strebel, Nicolas; Kery, Marc; Schaub, Michael; Schmid, Hans								Studying phenology by flexible modelling of seasonal detectability peaks								METHODS IN ECOLOGY AND EVOLUTION				5	5			483	490		10.1111/2041-210X.12175			May-14	2014	1. Many animals and plant species have advanced spring phenology in response to climate warming. The majority of avian phenological studies are based on arrival dates. Consequently, knowledge on bird phenology is mainly based on migratory species. In addition, arrival dates of migratory birds may be substantially affected by en route climate conditions, thus failing to provide good indicators for…									0	0	0	0	0			2041-210X
J	Korabek, Ondrej; Jurickova, Lucie; Petrusek, Adam				Petrusek, Adam/A-3510-2008				Resurrecting Helix straminea, a forgotten escargot with trans-Adriatic distribution: first insights into the genetic variation within the genus Helix (Gastropoda: Pulmonata)								ZOOLOGICAL JOURNAL OF THE LINNEAN SOCIETY				171	1			72	91		10.1111/zoj.12122			May-14	2014	Helix is a genus of large Western Palaearctic land snails, particularly diverse in the Mediterranean region. Despite the large size and attractiveness of its members, it has an unsettled taxonomy, and no data are available on its intrageneric phylogenetic relationships. One of the problematic Helix taxa is the widely distributed, economically important, and conchologically very variable H. lucoru…									1	0	1	0	1			0024-4082
J	Yoshikawa, Tetsuro; Isagi, Yuji								Determination of temperate bird-flower interactions as entangled mutualistic and antagonistic sub-networks: characterization at the network and species levels								JOURNAL OF ANIMAL ECOLOGY				83	3			651	660		10.1111/1365-2656.12161			May-14	2014	Most network studies on biological interactions consider only a single interaction type. However, individual species are simultaneously positioned in various types of interactions. The ways in which different network types are merged and entangled, and the variations in network structures between different sympatric networks, require full elucidation. Incorporating interaction types and disentang…									2	0	3	0	3			0021-8790
J	Papathanasiou, Jason; Kenward, Robert								Design of a data-driven environmental decision support system and testing of stakeholder data-collection								ENVIRONMENTAL MODELLING & SOFTWARE				55				92	106		10.1016/j.envsoft.2014.01.025			May-14	2014	The aims of this paper are to present the requirements and top level design of a decision support system that facilitates the exchange of environmental information between local level and higher levels of government, as well as to assess the possibility to include the local individual in the decision making process. The design of a tool for data collection and exchange of available data also aims…									0	0	0	0	0			1364-8152
J	Miyairi, N.								Open science and scientific data								Journal of Information Processing and Management				57	2			80	9		10.1241/johokanri.57.80			May-14	2014	Citizen science initiatives such as Galaxy Zoo and eBird allowed general citizens to make direct contributions to effective data collection and knowledge production in basic science. "Open science" traces its roots to the late 17th century when science academies and scholarly journals were established, and formulated the basic principles of today's scientific research: (1) recognition of pioneers…									0	0	0	0	0			0021-7298
J	Lottig, Noah R.; Wagner, Tyler; Henry, Emily Norton; Cheruvelil, Kendra Spence; Webster, Katherine E.; Downing, John A.; Stow, Craig A.								Long-Term Citizen-Collected Data Reveal Geographical Patterns and Temporal Trends in Lake Water Clarity								PLOS ONE				9	4					e95769	10.1371/journal.pone.0095769			APR 30 2014	2014	We compiled a lake-water clarity database using publically available, citizen volunteer observations made between 1938 and 2012 across eight states in the Upper Midwest, USA. Our objectives were to determine (1) whether temporal trends in lake-water clarity existed across this large geographic area and (2) whether trends were related to the lake-specific characteristics of latitude, lake size, or…									0	0	0	0	0			1932-6203
J	Vianna, Gabriel M. S.; Meekan, Mark G.; Bornovski, Tova H.; Meeuwig, Jessica J.								Acoustic Telemetry Validates a Citizen Science Approach for Monitoring Sharks on Coral Reefs								PLOS ONE				9	4					e95565	10.1371/journal.pone.0095565			APR 23 2014	2014	Citizen science is promoted as a simple and cost-effective alternative to traditional approaches for the monitoring of populations of marine megafauna. However, the reliability of datasets collected by these initiatives often remains poorly quantified. We compared datasets of shark counts collected by professional dive guides with acoustic telemetry data from tagged sharks collected at the same c…									2	0	0	0	2			1932-6203
J	Mascolo, Cecilia; Paulos, Eric; Canny, John								Pervasive Analytics and Citizen Science								IEEE PERVASIVE COMPUTING				13	2			18	19					APR-JUN 2014	2014										0	0	0	0	0			1536-1268
J	Stevens, Matthias; Vitos, Michalis; Altenbuchner, Julia; Conquest, Gillian; Lewis, Jerome; Haklay, Muki								Taking Participatory Citizen Science to Extremes								IEEE PERVASIVE COMPUTING				13	2			20	29					APR-JUN 2014	2014	The Extreme Citizen Science research group at University College London is working with marginalized communities in participatory citizen science activities, supporting them to share their indigenous knowledge. This article presents the methodologies and tools the group is developing to give these communities a voice.									0	0	0	0	0			1536-1268
J	Quercia, Daniele; Saez, Diego								Mining Urban Deprivation from Foursquare: Implicit Crowdsourcing of City Land Use								IEEE PERVASIVE COMPUTING				13	2			30	36					APR-JUN 2014	2014	Location data from the Foursquare mobile application proves a viable source of land-use data for studying the relationship between the presence of specific physical venues in a London neighborhood (such as tanning salons or flea markets) and the neighborhood's socio-economic deprivation.									2	0	1	0	2			1536-1268
J	Bahamonde, Jorge; Hevia, Alejandro; Font, Giselle; Bustos-Jimenez, Javier; Montero, Camila				Hevia, Alejandro/D-9951-2015	Hevia, Alejandro/0000-0002-4774-0693			Mining Private Information from Public Data: The Transantiago Case								IEEE PERVASIVE COMPUTING				13	2			37	43					APR-JUN 2014	2014	The Transantiago public transportation system lets users access detailed trip information, including start time, location, and trip frequency, using only their smartcard IDs. This article studies the privacy implications of the availability of information in the system.									0	0	0	0	0			1536-1268
J	Angus, Alice; Lane, Giles; Roussos, George								Public Goods: Using Pervasive Computing to Inspire Grassroots Activism								IEEE PERVASIVE COMPUTING				13	2			44	51					APR-JUN 2014	2014	Can creating public goods-that is, artifacts that represent those things we value most about our communities-inspire grassroots action focused on local concerns? Several projects using pervasive computing investigate this idea in communities across London.									0	0	0	0	0			1536-1268
J	Duputie, Anne; Zimmermann, Niklaus E.; Chuine, Isabelle				Zimmermann, Niklaus/A-4276-2008	Zimmermann, Niklaus/0000-0003-3099-9604			Where are the wild things? Why we need better data on species distribution								GLOBAL ECOLOGY AND BIOGEOGRAPHY				23	4			457	467		10.1111/geb.12118			Apr-14	2014	Aim The effects of ongoing global change are causing increasing concern about the ability of species or biomes to shift or adapt. Tremendous efforts have been made to develop ever more sophisticated species distribution models to provide forecasts for the future of biodiversity. All these models rely on species occurrence data, either for calibration or validation. Here we evaluate (i) whether di…									3	0	3	0	3			1466-822X
J	Varner, Johanna								Scientific Outreach: Toward Effective Public Engagement with Biological Science								BIOSCIENCE				64	4			333	340		10.1093/biosci/biu021			Apr-14	2014	Most scientists agree that interacting with the public is a worthwhile endeavor, but participation in science outreach remains fairly low among biologists. Furthermore, current practices in science outreach remain largely based on ineffective communication models that may undermine public trust and interest. I argue that, in trying to improve both participation rates and the effectiveness of scie…									2	0	2	0	2			0006-3568
J	Nov, Oded; Arazy, Ofer; Anderson, David								Scientists@Home: What Drives the Quantity and Quality of Online Citizen Science Participation?								PLOS ONE				9	4					e90375	10.1371/journal.pone.0090375			APR 1 2014	2014	Online citizen science offers a low-cost way to strengthen the infrastructure for scientific research and engage members of the public in science. As the sustainability of online citizen science projects depends on volunteers who contribute their skills, time, and energy, the objective of this study is to investigate effects of motivational factors on the quantity and quality of citizen scientist…									2	0	2	0	2			1932-6203
J	Garbuzov, Mihail; Ratnieks, Francis L. W.								Quantifying variation among garden plants in attractiveness to bees and other flower-visiting insects								FUNCTIONAL ECOLOGY				28	2	SI		364	374					Apr-14	2014	1. Pollinating insects are globally declining, with one of the main causes being the loss of flowers. With the value of countryside reducing, urban areas, particularly gardens, are increasingly recognized as of benefit to wildlife, including flower-visiting insects.2. Many gardeners specifically select plant varieties attractive to wildlife. Given the wide public interest, many lists of recommend…									5	0	6	0	6			0269-8463
J	Bonney, Rick; Shirk, Jennifer L.; Phillips, Tina B.; Wiggins, Andrea; Ballard, Heidi L.; Miller-Rushing, Abraham J.; Parrish, Julia K.								Next Steps for Citizen Science								SCIENCE				343	6178			1436	1437		10.1126/science.1251554			MAR 28 2014	2014										16	0	8	0	16			0036-8075
J	Yang, Bo; Patsavas, Mark C.; Byrne, Robert H.; Ma, Jian								Seawater pH measurements in the field: A DIY photometer with 0.01 unit pH accuracy								MARINE CHEMISTRY				160				75	81		10.1016/j.marchem.2014.01.005			MAR 20 2014	2014	A portable light-emitting-diode (LED) photometer has been developed to provide low-cost seawater pH measurements. The benefits of the new system include a simple "do-it-yourself" construction design, a hundredfold reduction in cost relative to benchtop spectrophotometric systems, routine calibration-free operation in the field, and precision and accuracy well suited to applications such as educat…									3	0	2	0	3			0304-4203
J	Varela, Sara; Gonzalez-Hernandez, Javier; Casabella, Eduardo; Barrientos, Rafael								rAvis: An R-Package for Downloading Information Stored in Proyecto AVIS, a Citizen Science Bird Project								PLOS ONE				9	3					e91650	10.1371/journal.pone.0091650			MAR 13 2014	2014	Citizen science projects store an enormous amount of information about species distribution, diversity and characteristics. Researchers are now beginning to make use of this rich collection of data. However, access to these databases is not always straightforward. Apart from the largest and international projects, citizen science repositories often lack specific Application Programming Interfaces…									1	0	1	0	1			1932-6203
J	Bailey, Robyn L.; Clark, Gerald E.								Occurrence of twin embryos in the eastern bluebird								PEERJ				2						c273	10.7717/pcerj.273			MAR 11 2014	2014	We report the first record of presumed twinning in eastern bluebird (Sialia sialis) and provide a review of previously reported twinning events in wild birds. A nest containing twin eastern bluebird nestlings was monitored in 2013 in central Pennsylvania and reported to the Cornell Lab of Ornithology's NestWatch program, a national program where volunteers submit data on wild nesting birds. A pre…									0	0	0	0	0			2167-8359
J	Schwamb, M.								Find an Exoplanet								Sky and Telescope				127	3			19	23					Mar-14	2014	The Zooniverse is a menagerie of crowdsourcing or citizen-science projects using the combined power of human pattern recognition via the World Wide Web to tackle some of the most challenging questions in astronomy and planetary science. Humans are well-suited for these tasks because we easily recognize patterns and spot outliers. For example, we instantly identify the faces of our friends and fam…									0	0	0	0	0			0037-6604
J	Casanovas, Paula; Lynch, Heather J.; Fagan, William F.								Using citizen science to estimate lichen diversity								BIOLOGICAL CONSERVATION				171				1	8		10.1016/j.biocon.2013.12.020			Mar-14	2014	Lack of field time, access to experts, and the challenges associated with research permits make traditional approaches for determining species richness (comprehensive collection and determination of biological specimens) impractical in many situations. To accelerate local biodiversity assessments for conservation and resource management, scientists need both cost-effective survey methods and vali…									0	0	0	0	0			0006-3207
J	Bahls, Loren L.								New diatoms from the American West-A tribute to citizen science								PROCEEDINGS OF THE ACADEMY OF NATURAL SCIENCES OF PHILADELPHIA				163				61	84					Mar-14	2014	Twelve new diatom species are described from remote locations in the western United States: Cymbella blinnii sp. nov, Cymbopleura maggieae sp. nov., Encyonema drakei sp. nov., E. pentoniae sp. nov., E. willeyorum sp. nov., Frustulia esandalliae sp. nov., Gomphonema darwinii sp. nov., G. evolutionensis sp. nov., Muelleria agnellus sp. nov., M. spauldingiae sp. nov., M. tetonensis sp. nov., and Nav…									1	0	1	0	1			0097-3157
J	O'Donnell, Ryan P.; Durso, Andrew M.								Harnessing the Power of a Global Network of Citizen Herpetologists by Improving Citizen Science Databases								Herpetological Review				45	1			151	157					Mar-14	2014										0	0	0	0	0			0018-084X
J	Ellis, Sally								A History of Collaboration, a Future in Crowdsourcing: Positive Impacts of Cooperation on British Librarianship								LIBRI				64	1			1	10		10.1515/libri-2014-0001			Mar-14	2014	This article looks at the varying definitions and usage of the term 'crowdsourcing,' including those that insist the term may only be applied to online activities. An argument is made that, semantics aside, the activities known as crowdsourcing, collaboration, and/or citizen science, were in use long before the current online medium was invented and should be recognized not for the terminology em…									0	0	0	0	0			0024-2667
J	Snall, Tord; Forslund, Paer; Jeppsson, Tobias; Lindhe, Anders; O'Hara, Robert B.				O'Hara, Robert/A-7499-2008	O'Hara, Robert/0000-0001-9737-3724			Evaluating temporal variation in Citizen Science Data against temporal variation in the environment								ECOGRAPHY				37	3			293	300		10.1111/j.1600-0587.2011.00544.x			Mar-14	2014	Citizen Science Data (CSD) is increasingly contributing to the assessment of biodiversity and ecosystems. However, there is a need to evaluate the usefulness of CSD for different purposes. Ideally, CSD from populations should be evaluated against independent population data collected using a proper sampling design, but such data are lacking for almost all species. We propose an approach for evalu…									1	0	1	0	1			0906-7590
J	Hecht, Julie; Cooper, Caren B.								Tribute to Tinbergen: Public Engagement in Ethology								ETHOLOGY				120	3			207	214		10.1111/eth.12199			Mar-14	2014	Public engagement in research, called citizen science, has led to advances in a range of fields like astronomy, ornithology, and public health. While volunteers have been making and sharing observations according to protocols set by researchers in numerous disciplines, citizen science practices are less common in the field of animal behavior. We consider how citizen science might be used to addre…									2	0	2	0	2			0179-1613
J	Bennett, Brett M.								Model invasions and the development of national concerns over invasive introduced trees: insights from South African history								BIOLOGICAL INVASIONS				16	3	SI		499	512		10.1007/s10530-013-0601-1			Mar-14	2014	This article examines how invasions within a discrete geographic, cultural, and ecological context disproportionately shaped awareness of invasions in other places. Such "model invasions" have been valuable for catalyzing national and international interest in biological invasion since the 1980s. Specifically, this article traces how scientific and public perspectives of invasive introduced trees…									2	0	2	0	2			1387-3547
J	Visser, Vernon; Langdon, Barbara; Pauchard, Anibal; Richardson, David M.				Richardson, David/A-1495-2008; Pauchard, Anibal/B-5034-2008	Richardson, David/0000-0001-9574-8297; Pauchard, Anibal/0000-0003-1284-3163			Unlocking the potential of Google Earth as a tool in invasion science								BIOLOGICAL INVASIONS				16	3	SI		513	534		10.1007/s10530-013-0604-y			Mar-14	2014	Distribution data are central to many invasion science applications. The shortage of good information on the distribution of alien species and their spatial dynamics is largely attributable to the cost, effort and expertise required to monitor these species over large areas. Virtual globes, particularly Google Earth, are free and user-friendly software which provide high-resolution aerial imagery…									7	0	5	0	7			1387-3547
J	Horn, David J.; Johansen, Stacey M.; Wilcoxen, Travis E.								Seed and Feeder Use by Birds in the United States and Canada								WILDLIFE SOCIETY BULLETIN				38	1			18	25		10.1002/wsb.365			Mar-14	2014	More people feed birds and other wildlife than hunt and fish combined. Despite its popularity, many bird-feeding traditions lack scientific data. We examined seed and feeder use by wild birds in the United States and Canada, and how seed use may change by season and geographic region. Between 2005 and 2008, 173 individuals from 38 states and 3 provinces in Canada made 20,077, 45-minute observatio…									2	0	2	0	2			1938-5463
J	Anderson, Julie A.; Alford, Amy B.								Ghost fishing activity in derelict blue crab traps in Louisiana								MARINE POLLUTION BULLETIN				79	1-Feb			261	267		10.1016/j.marpolbul.2013.12.002			FEB 15 2014	2014	Derelict crab traps impact the coastal ecosystem through continued catch of target species and species of conservation, economic, or recreational importance. During volunteer-supported crab trap cleanups in 2012 and 2013, we quantified ghost fishing activity in derelict crab traps in coastal Louisiana through a citizen scientist program. Volunteers removed 3607 derelict traps during these events,…									2	0	2	0	2			0025-326X
J	Lee, Jeehyung; Kladwang, Wipapat; Lee, Minjae; Cantu, Daniel; Azizyan, Martin; Kim, Hanjoo; Limpaecher, Alex; Yoon, Sungroh; Treuille, Adrien; Das, Rhiju		EteRNA Participants						RNA design rules from a massive open laboratory								PROCEEDINGS OF THE NATIONAL ACADEMY OF SCIENCES OF THE UNITED STATES OF AMERICA				111	6			2122	2127		10.1073/pnas.1313039111			FEB 11 2014	2014	Self-assembling RNA molecules present compelling substrates for the rational interrogation and control of living systems. However, imperfect in silico models-even at the secondary structure level-hinder the design of new RNAs that function properly when synthesized. Here, we present a unique and potentially general approach to such empirical problems: the Massive Open Laboratory. The EteRNA proje…									10	1	4	0	11			0027-8424
J	Bordogna, Gloria; Carrara, Paola; Criscuolo, Laura; Pepe, Monica; Rampini, Anna								A linguistic decision making approach to assess the quality of volunteer geographic information for citizen science								INFORMATION SCIENCES				258				312	327		10.1016/j.ins.2013.07.013			FEB 10 2014	2014	The paper analyses the challenges and problems posed by the use of Volunteered Geographic Information (VGI) in citizen science and a proposal is formulated for assessing VGI quality based on a linguistic decision making approach so as to allow its feasible use for scientific purposes.VGI quality is represented by indicators at distinct levels of granularity which take into account the distinct co…									2	0	0	0	2			0020-0255
J	Solano, E.; Rodrigo, C.; Pulido, R.; Carry, B.								Precovery of near-Earth asteroids by a citizen-science project of the Spanish Virtual Observatory								ASTRONOMISCHE NACHRICHTEN				335	2			142	149		10.1002/asna.201311888			Feb-14	2014	This article describes a citizen-science project conducted by the Spanish Virtual Observatory (SVO) to improve the orbits of near-Earth asteroids (NEAs) using data from astronomical archives. The list of NEAs maintained at the Minor Planet Center (MPC) is checked daily to identify new objects or changes in the orbital parameters of already catalogued objects. Using NEODyS we compute the position …									1	0	0	0	1			0004-6337
J	Schoder, Detlef; Putzke, Johannes; Metaxas, Panagiotis Takis; Gloor, Peter A.; Fischbach, Kai								Information Systems for "Wicked Problems" Research at the Intersection of Social Media and Collective Intelligence								BUSINESS & INFORMATION SYSTEMS ENGINEERING				6	1			3	10		10.1007/s12599-013-0303-3			Feb-14	2014	The objective of this commentary is to propose fruitful research directions built upon the reciprocal interplay of social media and collective intelligence. We focus on "wicked problems" - a class of problems that Introne et al. (Kunstl. Intell. 27:45-52, 2013) call "problems for which no single computational formulation of the problem is sufficient, for which different stakeholders do not even a…									0	0	0	0	0			1867-0202
J	Shamir, Lior; Yerby, Carol; Simpson, Robert; von Benda-Beckmann, Alexander M.; Tyack, Peter; Samarra, Filipa; Miller, Patrick; Wallin, John								Classification of large acoustic datasets using machine learning and crowdsourcing: Application to whale calls								JOURNAL OF THE ACOUSTICAL SOCIETY OF AMERICA				135	2			953	962		10.1121/1.4861348			Feb-14	2014	Vocal communication is a primary communication method of killer and pilot whales, and is used for transmitting a broad range of messages and information for short and long distance. The large variation in call types of these species makes it challenging to categorize them. In this study, sounds recorded by audio sensors carried by ten killer whales and eight pilot whales close to the coasts of No…									1	0	1	0	1			0001-4966
J	Tobin, Patrick C.; Kean, John M.; Suckling, David Maxwell; McCullough, Deborah G.; Herms, Daniel A.; Stringer, Lloyd D.				Suckling, David/F-7005-2010	Suckling, David/0000-0001-7216-9348			Determinants of successful arthropod eradication programs								BIOLOGICAL INVASIONS				16	2			401	414		10.1007/s10530-013-0529-5			Feb-14	2014	Despite substantial increases in public awareness and biosecurity systems, introductions of non-native arthropods remain an unwelcomed consequence of escalating rates of international trade and travel. Detection of an established but unwanted non-native organism can elicit a range of responses, including implementation of an eradication program. Previous studies have reviewed the concept of eradi…									9	0	10	0	10			1387-3547
J	Davis, Amelie Y.; Malas, Nur; Minor, Emily S.								Substitutable habitats? The biophysical and anthropogenic drivers of an exotic bird's distribution								BIOLOGICAL INVASIONS				16	2			415	427		10.1007/s10530-013-0530-z			Feb-14	2014	The spread and distribution of exotic species depends on a number of factors, both anthropogenic and biophysical. The importance of each factor may vary geographically, making it difficult to predict where a species will spread. In this paper, we examine the factors that influence the distribution of monk parakeets (Myiopsitta monachus), a parrot native to South America that has become establishe…									4	0	4	0	4			1387-3547
J	Laut, Jeffrey; Wright, Sarah Nelson; Nov, Ored; Porfiri, Maurizio								Gowanus Voyage: Where Mechatronics, Public Art, Community Members, and Environmental Science Meet								IEEE CONTROL SYSTEMS MAGAZINE				34	1			60	64		10.1109/MCS.2013.2287386			Feb-14	2014										2	0	0	0	2			1066-033X
J	Franzoni, Chiara; Sauermann, Henry								Crowd science: The organization of scientific research in open collaborative projects								RESEARCH POLICY				43	1			1	20		10.1016/j.respol.2013.07.005			Feb-14	2014	A growing amount of scientific research is done in an open collaborative fashion, in projects sometimes referred to as "crowd science", "citizen science", or "networked science". This paper seeks to gain a more systematic understanding of crowd science and to provide scholars with a conceptual framework and an agenda for future research. First, we briefly present three case examples that span dif…									11	0	2	0	11			0048-7333
J	Pillay, Rajeev; Miller, David A. W.; Hines, James E.; Joshi, Atul A.; Madhusudan, M. D.				Miller, David/E-4492-2012				Accounting for false positives improves estimates of occupancy from key informant interviews								DIVERSITY AND DISTRIBUTIONS				20	2			223	235		10.1111/ddi.12151			Feb-14	2014	AimMuch research in conservation biogeography is fundamentally dependent on obtaining reliable data on species distributions across space and time. Such data are now increasingly being generated using various types of public surveys. These data are often integrated with occupancy models to evaluate distributional patterns, range dynamics and conservation status of multiple species at broad spatio…									1	0	1	0	1			1366-9516
J	Sui, Daniel								Opportunities and Impediments for Open GIS								TRANSACTIONS IN GIS				18	1			1	24		10.1111/tgis.12075			Feb-14	2014	The field of GIS (S for Systems, Sciences, Services, and Studies) is at a cross-road in the early 2010s. Aiming to link the multiple visions for the next phase of GIS development, this article suggests that the emerging open GIS should serve as a guiding concept. Contextualized in the broader literature of open science, this article proposes open GIS should include eight dimensions related to dat…									1	1	0	0	2			1361-1682
J	Bates, Adam J.; Sadler, Jon P.; Grundy, Dave; Lowe, Norman; Davis, George; Baker, David; Bridge, Malcolm; Freestone, Roger; Gardner, David; Gibson, Chris; Hemming, Robin; Howarth, Stephen; Orridge, Steve; Shaw, Mark; Tams, Tom; Young, Heather								Garden and Landscape-Scale Correlates of Moths of Differing Conservation Status: Significant Effects of Urbanization and Habitat Diversity								PLOS ONE				9	1					e86925	10.1371/journal.pone.0086925			JAN 27 2014	2014	Moths are abundant and ubiquitous in vegetated terrestrial environments and are pollinators, important herbivores of wild plants, and food for birds, bats and rodents. In recent years, many once abundant and widespread species have shown sharp declines that have been cited by some as indicative of a widespread insect biodiversity crisis. Likely causes of these declines include agricultural intens…									1	0	1	0	1			1932-6203
J	Pocock, Michael J. O.; Evans, Darren M.				Pocock, Michael/A-5632-2012	Pocock, Michael/0000-0003-4375-0445			The Success of the Horse-Chestnut Leaf-Miner, Cameraria ohridella, in the UK Revealed with Hypothesis-Led Citizen Science								PLOS ONE				9	1					e86226	10.1371/journal.pone.0086226			JAN 22 2014	2014	Citizen science is an increasingly popular way of undertaking research and simultaneously engaging people with science. However, most emphasis of citizen science in environmental science is on long-term monitoring. Here, we demonstrate the opportunities provided by short-term hypothesis-led citizen science. In 2010, we ran the 'Conker Tree Science' project, in which over 3500 people in Great Brit…									2	0	2	0	2			1932-6203
J	Shaw, S. D.; Bishop, P. J.; Skerratt, L. F.; Myhre, J.; Speare, R.				Research ID, CTBCC /O-3564-2014				Historical trends in frog populations in New Zealand based on public perceptions								NEW ZEALAND JOURNAL OF ZOOLOGY				41	1			10	20		10.1080/03014223.2013.816327			JAN 2 2014	2014	Surveys were distributed to New Zealand land users in 1998 and 2008 to acquire information about New Zealand frogs with the aim of compiling and mapping their distribution and inferred population trends without costly and time-consuming field surveys. The overall frog population trend was reported as declining, with possible causes reported as an increase in agriculture, an increase in the distri…									0	0	0	0	0			0301-4223
J	Morrison, Catriona A.; Robinson, Robert A.; Leech, Dave I.; Dadam, Daria; Toms, Mike P.				Robinson, Robert/B-8237-2009	Robinson, Robert/0000-0003-0504-9906			Using citizen science to investigate the role of productivity in House Sparrow Passer domesticus population trends								BIRD STUDY				61	1			91	100		10.1080/00063657.2013.874975			JAN 2 2014	2014	Capsule Seasonal variation in garden House Sparrow numbers provides a tool to examine overall annual productivity, measuring the combined success of multiple breeding attempts and post-fledging survival.Aims To develop a metric to use British Trust for Ornithology (BTO) Garden BirdWatch (GBW) data to measure annual productivity in House Sparrows across regions and habitats exhibiting contrasting …									0	0	0	0	0			0006-3657
J	Ehlers, Manfred; Woodgate, Peter; Annoni, Alessandro; Schade, Sven								Advancing Digital Earth: beyond the next generation								INTERNATIONAL JOURNAL OF DIGITAL EARTH				7	1			3	16		10.1080/17538947.2013.814449			JAN 2 2014	2014	The Digital Earth (DE) movement is gaining momentum. Much of it is unstructured. This paper examines a number of recent developments including those in health sensors (Wearable Absence, Q-Sensor, and Guardian Angels) and systems frameworks (Gelernter's Mirror Worlds, Virtual Australia, and New Zealand). Consideration is given to the implications of DE for citizens and on citizen science, includin…									2	0	1	0	2			1753-8947
J	Wallace, Rebekah D.; Bargeron, Charles T.						Ziska, LH; Dukes, JS		Identifying Invasive Species in Real Time: Early Detection and Distribution Mapping System (EDDMapS) and Other Mapping Tools								INVASIVE SPECIES AND GLOBAL CLIMATE CHANGE		CABI Invasives Series		4				219	231			10.1079/9781780641645.0000		2014	2014	Historically, the documentation of native and non-native species distributions was limited to herbarium records, textbooks and field guides. Distribution maps were updated infrequently and the resulting information was often inaccessible. Recently, as public awareness of invasive species has increased, professional and citizen science-based monitoring and management programmes have grown, leading…									0	0	0	0	0
B	Dafis, Lyn Lewis; Hughes, Lorna M.; James, Rhian						Ridge, M		What's Welsh for 'Crowdsourcing'? Citizen Science and Community Engagement at the National Library of Wales								CROWDSOURCING OUR CULTURAL HERITAGE		Digital Research in the Arts and Humanities						139	159					2014	2014										0	0	0	0	0
J	Mori, Emiliano; Menchetti, Mattia								Sometimes they come back: citizen science reveals the presence of the Italian red squirrel in Campania								Quaderni del Museo Civico di Storia Naturale di Ferrara				2				91	94					2014	2014	Citizen science currently represents a cost-effective strategy to collect points of occurrency through the involvement of common people. The current presence of the Europaen red squirrel in Campania has been since now doubtful, so that the regional Red List classified this arboreal rodent as Data Deficient. This species is threatened primarily by fragmentation of forest habitats as well as by com…									0	0	0	0	0			2283-6918
J	Fox, Anthony D.; Kjeldsen, Jorgen P.; Desholm, Mark; Rasmussen, Palle A. F.; Balsby, Thorsten J. S.; Heldbjerg, Henning								Within and between year phenology of calling Spotted Crakes Porzana porzana in Denmark								Wildfowl				64				102	115					2014	2014	Analysis of data relating to calling Spotted Crakes Porzana porzana, input to the Danish Citizen Science portal DOFbasen, suggested that on controlling for observer effort, national numbers reported annually have remained reasonably stable during 1981-2013, but with large influxes in a very few years, mostly due to large arrivals late in the season in June/July. Standard annual mapping of calling…									0	0	0	0	0			0954-6324
J	Bara, Salva						Costa, MFPCM; Zghal, M		Naked-eye Astronomy: Optics of the starry night skies								12TH EDUCATION AND TRAINING IN OPTICS AND PHOTONICS CONFERENCE		Proceedings of SPIE		9289						92892S	10.1117/12.2070764			2014	2014	The world at night offers a wealth of stimuli and opportunities as a resource for Optics education, at all age levels and from any (formal, non formal or informal) perspective. The starry sky and the urban nightscape provide a unique combination of pointlike sources with extremely different emission spectra and brightness levels on a generally darker, locally homogeneous background. This fact, co…					12th Education and Training in Optics and Photonics Conference	JUL 23-26, 2013	Int Commiss Opt; IEEE Photon Soc; Opt Soc; SPIE	Porto, PORTUGAL	0	0	0	0	0			0277-786X
J	Pecl, Gretta; Barry, Yvette; Brown, Rebecca; Frusher, Stewart; Gaertner, Elsa; Pender, Andrew; Robinson, Lucy; Walsh, Peter; Stuart-Smith, Jemina								REDMAP: ECOLOGICAL MONITORING AND COMMUNITY ENGAGEMENT THROUGH CITIZEN SCIENCE.								Tasmanian Naturalist				136				158	164					2014	2014										0	0	0	0	0			0819-6826
J	Zilli, Davide; Parson, Oliver; Merrett, Geoff V.; Rogers, Alex								A Hidden Markov Model-Based Acoustic Cicada Detector for Crowdsourced Smartphone Biodiversity Monitoring								JOURNAL OF ARTIFICIAL INTELLIGENCE RESEARCH				51				805	827					2014	2014	In recent years, the field of computational sustainability has striven to apply artificial intelligence techniques to solve ecological and environmental problems. In ecology, a key issue for the safeguarding of our planet is the monitoring of biodiversity. Automated acoustic recognition of species aims to provide a cost-effective method for biodiversity monitoring. This is particularly appealing …									0	0	0	0	0			1076-9757
J	Thiel, Martin; Angel Penna-Diaz, Miguel; Luna-Jorquera, Guillermo; Salas, Sonia; Sellanes, Javier; Stotz, Wolfgang						Hughes, RN; Hughes, DJ; Smith, IP		CITIZEN SCIENTISTS AND MARINE RESEARCH: VOLUNTEER PARTICIPANTS, THEIR CONTRIBUTIONS, AND PROJECTION FOR THE FUTURE								OCEANOGRAPHY AND MARINE BIOLOGY: AN ANNUAL REVIEW, VOL 52		Oceanography and Marine Biology		52				257	314			10.1201/b17143		2014	2014	The field of citizen science is flourishing, and although terrestrial projects are more visible, in recent years thousands of volunteers have actively participated in marine research activities. These volunteers (also termed 'citizen scientists') may have experience in the research in which they are participating, but they have no formal degree in marine science or related topics. The participati…									0	0	0	0	0			0078-3218
B	Feng Raoking; Cohoon, J.M.; Cooke, K.; Taufer, M.; Estrada, T.								Gender and volunteer computing: a survey study								2014 IEEE Frontiers in Education Conference (FIE). Proceedings								5 pp.	5 pp.		10.1109/FIE.2014.7044369			2014	2014	Volunteer computing is a form of citizen science that has a significant gender imbalance. Far fewer women than men participate; women are typically less than ten percent of a project's participants. To better understand the experience of women in volunteer computing and seek clues as to methods for using volunteer computing experience as a recruiting tool, we analyze participant survey data from …					2014 IEEE Frontiers in Education Conference (FIE)	22-25 Oct. 2014		Madrid, Spain	0	0	0	0	0
J	Crain, Rhiannon; Cooper, Caren; Dickinson, Janis L.						Gadgil, A; Liverman, DM		Citizen Science: A Tool for Integrating Studies of Human and Natural Systems								ANNUAL REVIEW OF ENVIRONMENT AND RESOURCES, VOL 39		Annual Review of Environment and Resources		39				641	665		10.1146/annurev-environ-030713-154609			2014	2014	Citizen science has proliferated in the last decade, becoming a critical form of public engagement in science and an increasingly important research tool for the study of large-scale patterns in nature. Although citizen science is already interdisciplinary, it has untapped potential to build capacity for transformative research on coupled human and natural systems. New tools have begun to collect…									0	0	0	0	0			1543-5938
J	Bossley, Michael I.; Woolfall, Michelle A.								Recovery from severe cutaneous injury in two free ranging bottlenose dolphins (Tursiops spp.).								Journal of Marine Animals and their Ecology				7	1			12	16					2014	2014	Bottlenose dolphins (Tursiops spp.) inhabiting the Port Adelaide estuary in South Australia have been studied since 1989. Here we present the cases of a female and calf which sustained severe localized burn-like injuries of unconfirmed aetiology. The remarkable recovery of the two dolphins was carefully documented photographically from the time of first sighting (April 11, 2010) through to the pr…									0	0	0	0	0
J	Gurnell, John; Lurz, Peter; Bertoldi, Walter								The changing patterns in the distribution of red and grey squirrels in the North of England and Scotland between 1991 and 2010 based on volunteer surveys								HYSTRIX-ITALIAN JOURNAL OF MAMMALOGY				25	2			83	89		10.4404/hystrix-25.2-9988			2014	2014	In the UK, alien grey squirrels have been replacing the native red squirrel for more than 100 years and by the turn of the century the distribution of grey squirrels had extended to most of central and southern England and Wales (apart from some islands), and large parts of Scotland and Ireland. To understand how this species replacement may continue into the future, we explore 20 years of squirr…									0	0	0	0	0			0394-1914
J	Downs, Colleen T.; Pfeiffer, Morgan; Hart, Lorinda A.				Downs, Colleen/A-7770-2010	Downs, Colleen/0000-0001-8334-1510			Fifteen years of annual Cape Parrot Poicephalus robustus censuses: current population trends and conservation contributions								OSTRICH				85	3	SI		273	280		10.2989/00306525.2014.959088			2014	2014	The Cape Parrot Poicephalus robustus is endemic to South Africa and numbers have reportedly declined since the early 1900s. It is a forest specialist and food nomadic, moving between patches depending on fruit availability. This makes it difficult to estimate numbers accurately and to determine its distribution. The annual Cape Parrot Big Birding Day was initiated in 1998 as a national census to …									0	0	0	0	0			0030-6525
B	Britto Mottos, A.; Schmidt Feris, R.								Fusing well-crafted feature descriptors for efficient fine-grained classification								2014 IEEE International Conference on Image Processing (ICIP)								5197	201		10.1109/ICIP.2014.7026052			2014	2014	As citizen science projects become more popular and engage an increasing number of volunteers, smartphones are turning into commonly used sensors in the biodiversity environment. In this paper, we propose a novel approach for classification of subordinate categories such as plant and insect species that is fast and suitable for use in mobile devices. In particular, we show that a combination of c…					2014 IEEE International Conference on Image Processing (ICIP)	27-30 Oct. 2014		Paris, France	0	0	0	0	0
J	Singh, Navinder J.; Danell, Kjell; Edenius, Lars; Ericsson, Goeran								Tackling the motivation to monitor: success and sustainability of a participatory monitoring program								ECOLOGY AND SOCIETY				19	4					7	10.5751/ES-06665-190407			2014	2014	Monitoring of species and their ecosystem attributes is a fundamental requirement in applied ecology and conservation. However, landscape scale monitoring requires an immense effort and commitment, especially when species have a wide distribution or are migratory in nature. Participatory monitoring, whereby local communities are engaged, is increasingly being proposed to address landscape scale m…									0	0	0	0	0			1708-3087
J	???; ???								Review of Environmental Health Research through Crowdsourcing			??????(crowdsourcing)? ??? ???? ?? ??? ??					JOURNAL OF ENVIRONMENTAL HEALTH SCIENCES	?????????			40	3			171	177		10.5668/JEHS.2014.40.3.171			2014	2014	Background: The development of technology can be beneficial for the life and health of human society. Crowdsourcing refers to drawing upon a large pool of individuals in order to seek services, ideas, or othercontributions. With the development of information communication technology, crowdsourcing is able to providepowerful results in environmental health research. Methods: We searched �crowdsou…									0	0	0	0	0			1738-4087
J	Clement, Luc; Catzeflis, Francois; Richard-Hansen, Cecile; Barrioz, Sebastien; de Thoisy, Benoit								Conservation interests of applying spatial distribution modelling to large vagile Neotropical mammals								TROPICAL CONSERVATION SCIENCE				7	2			202	223					2014	2014	Species Distribution Models (SDMs) have become increasingly useful for conservation issues. Initially designed to predict distributions of species from incomplete datasets, SDMs may also identify environmental conditions associated with higher occurrences and abundances of widely distributed taxa. Using sighting records of 15 widely distributed mammals from French Guiana, including primates, carn…									0	0	0	0	0			1940-0829
B	Williams, A.C.; Wallin, J.F.; Haoyu Yu; Perale, M.; Carroll, H.D.; Lamblin, A.-F.; Fortson, L.; Obbink, D.; Lintott, C.J.; Brusuelas, J.H.								A computational pipeline for crowdsourced transcriptions of Ancient Greek papyrus fragments								2014 IEEE International Conference on Big Data (Big Data)								100	5		10.1109/BigData.2014.7004460			2014	2014	In the late nineteenth century, two excavators from the University of Oxford uncovered a vast trove of naturally deteriorated papyri, numbering over 500,000 fragments, from the city of Oxyrhynchus. With varying levels and forms of deterioration, the identification of a papyrus fragment can become a repetitive, long, and exhausting process for a professional papyrologist. The University of Oxford'…					2014 IEEE International Conference on Big Data (Big Data)	27-30 Oct. 2014		Washington, DC, USA	0	0	0	0	0
J	Attorre, Fabio; Ceriani Sebregondi, Giulia; Francesconi, Fabio; Valenti, Roberto						Piscitelli, M		SmartEcoPhone, between research and enterprise. Enhancing the natural and cultural heritage of Rome								BEST PRACTICES IN HERITAGE CONSERVATION AND MANAGEMENT: FROM THE WORLD TO POMPEII		Fabbrica della Conoscenza			46			65	71					2014	2014	Historical parks and gardens are important stepping-stones for the conservation of the cultural and natural heritage in cities, and as such, they deserve a careful management. This can be achieved also through the support of citizens as well as tourists, who have to be proactively involved, so as to increase the collective identity. The involvement, in turn, can be facilitated when the informatio…					12th International Forum of Studies -The Paths of the Merchants	JUN 12-14, 2014	Seconda Univ Studi Napoli; Dipartimento Architettura & Disegno Industriale; Benecon Knowledge Network; Topcon; Unione Italiana Disegno; Forum UNESCO; United Nat Educ, Sci & Cultural Org, Commissione Nazionale Italiana; US Italy Fulbright Commiss Linking Minds Across Cultures	Aversa, ITALY	0	0	0	0	0
J	Kanwischer, Detlef; Burger, David; Nauss, Thomas						Vogler, R; Car, A; Strobl, J; Griesebner, G		Citizen Science and Digital Geomedia: Implementing a Biodiversity Information System in Cabo Verde								GI FORUM 2014: GEOSPATIAL INNOVATION FOR SOCIETY								299	308		10.1553/giscience2014s299			2014	2014	Digital geomedia has an enormous potential for the activation of citizens and organizations in the area of ecological and spatial awareness. By means of the new spatial media, the civil society is given the opportunity to acquire information and knowledge on environmental aspects. At the same time, they can collect new georeferenced data independently, and contribute this data to the scientific c…					Geoinformatics Forum	JUL 01-04, 2014	Univ Salzburg, Interfaculty Dept Geoinformat Z GIS; Austrian Acad Sci, Commiss GISci; Univ Technol, Dept Sustainable Tourism & Reg Dev	Salzburg, AUSTRIA	0	0	0	0	0
J	Dallora Moraes, Ana Luiza; Fonseca, Felipe; Esteves, Maria Gilda P.; Schneider, Daniel; de Souza, Jano M.						Hou, JL; Trappey, AJC; Wu, CW; Chang, KH; Liao, CS; Shen, WM; Barthes, JP; Luo, JZ		A Meta-Model for Crowdsourcing Platforms in Data Collection and Participatory Sensing								PROCEEDINGS OF THE 2014 IEEE 18TH INTERNATIONAL CONFERENCE ON COMPUTER SUPPORTED COOPERATIVE WORK IN DESIGN (CSCWD)		International Conference on Computer Supported Cooperative Work in Design						429	434					2014	2014	Crowdsourcing is both a new paradigm of collaboration and a new frontier for CSCWD. Since its introduction in 2006, the notion of Crowdsourcing has been the object of a number of studies. Crowdsourcing has a multidisciplinary nature with a huge diversity of applications that encompasses many practices. The concepts that shape crowdsourcing are still under construction and it is difficult to reach…					IEEE 18th International Conference on Computer Supported Cooperative Work in Design (CSCWD)	MAY 21-23, 2014	IEEE; Natl Tsing Hua Univ; IEEE Systems, Man, & Cybernet Soc	Hsinchu, TAIWAN	0	0	0	0	0
J	Aanensen, David M; Huntley, Derek M; Menegazzo, Mirko; Powell, Chris I; Spratt, Brian G								EpiCollect+: linking smartphones to web applications for complex data collection projects.								F1000Research				3				199	199		10.12688/f1000research.4702.1			2014	2014	Previously, we have described the development of the generic mobile phone data gathering tool, EpiCollect, and an associated web application, providing two-way communication between multiple data gatherers and a project database. This software only allows data collection on the phone using a single questionnaire form that is tailored to the needs of the user (including a single GPS point and phot…									0	0	0	0	0
J	Fortson, Lucy; Lynn, Stuart						Smari, WW; Fox, GC; Nygard, M		Talking in the Zooniverse: A Collaborative Tool for Citizen Scientists								PROCEEDINGS OF THE 2014 INTERNATIONAL CONFERENCE ON COLLABORATION TECHNOLOGIES AND SYSTEMS (CTS)								1	2					2014	2014						International Conference on Collaboration Technologies and Systems (CTS)	MAY 19-23, 2014	Intelligence Adv Res Projects Activ, Off Director Natl Intelligence; Honeywell Int Inc; Adventium Labs; Intelligent Automat Inc; Knowledge Based Syst Inc; LexisNexis Corp; Ball Aerosp & Technologies Corp; Intel Corp; MEI Res Ltd; Microsoft Res; Springer Verlag; IEEE	Minneapolis, MN	0	0	0	0	0
B	Arcanjo, J.S.; Da Luz, E.F.P.; Fazenda, A.L.; Ramos, F.M.								Evaluating Volunteers' Contributions in a Citizen Science Project					vol.1			2014 IEEE 10th International Conference on e-Science (e-Science). Proceedings								21	8		10.1109/eScience.2014.18			2014	2014	Today, with freely available data coming from different satellites and instruments, efficient algorithms for image classification, and increased connectivity and computing power, together with international policy initiatives, such as the United Nations Framework Convention of Climate Change Reducing Emissions from Deforestation and Forest Degradation (REDD) program, more and more countries are s…					2014 IEEE 10th International Conference on e-Science (e-Science)	20-24 Oct. 2014		Sao Paulo, Brazil	0	0	0	0	0
B	[Anonymous]								2014 IEEE 10th International Conference on e-Science (e-Science). Proceedings					vol.1			2014 IEEE 10th International Conference on e-Science (e-Science). Proceedings								311 pp	311 pp					2014	2014	The following topics are dealt with: escience; digital humanities; citizen science; cyberinfrastructure; complex network; ehealth; research data management; scientific workflow; volcanology; astroinformatics; data analysis; data provenance; ecology; and biodiversity.					2014 IEEE 10th International Conference on e-Science (e-Science)	20-24 Oct. 2014		Sao Paulo, Brazil	0	0	0	0	0
S	Herodotou, Christothea; Villasclaras-Fernandez, Eloy; Sharples, Mike						Rensing, C; DeFreitas, S; Ley, T; MunozMerino, PJ		Design and Evaluation of a Sensor-Based Mobile Application for Citizen Inquiry Science Investigations								OPEN LEARNING AND TEACHING IN EDUCATIONAL COMMUNITIES		Lecture Notes in Computer Science		8719				434	439					2014	2014	Despite their advantages of portability and ease of use, mobile devices have not yet been used in their full potential in education to measure and investigate real world phenomena. While some existing applications exploit individual sensors on mobile devices, there is no current toolkit that combines and customises data from the full range of sensors, and makes these data available for import to …					9th European Conference on Technology Enhanced Learning (EC-TEL)	SEP 16-20, 2014		Graz, AUSTRIA	0	0	0	0	0			0302-9743
S	Hecker, Susanne; Werner, Doreen; Kampen, Helge; Luckas, Monique						Handel, J		The Mosquito Atlas - From a nuisance to added value. Citizen science in entomology								MITTEILUNGEN DER DEUTSCHEN GESELLSCHAFT FUR ALLGEMEINE UND ANGEWANDTE ENTOMOLOGIE, BD 19		Mitteilungen der Deutschen Gesellschaft fur Allgemeine und Angewandte Entomologie		19				131	136					2014	2014						Meeting on the Communications of the German-Society-for-General-and-Applied-Entomology	MAR 18-21, 2013	German Soc Gen Appl Entomol	Gottingen, GERMANY	2	0	1	0	2			0344-9084
S	Werner, Doreen; Kampen, Helge						Handel, J		From the online project 'Muckenatlas' to research: mosquito monitoring (Diptera, Culicidae) in Germany								MITTEILUNGEN DER DEUTSCHEN GESELLSCHAFT FUR ALLGEMEINE UND ANGEWANDTE ENTOMOLOGIE, BD 19		Mitteilungen der Deutschen Gesellschaft fur Allgemeine und Angewandte Entomologie		19				143	147					2014	2014						Meeting on the Communications of the German-Society-for-General-and-Applied-Entomology	MAR 18-21, 2013	German Soc Gen Appl Entomol	Gottingen, GERMANY	1	0	1	0	1			0344-9084
J	Arevalo, V. J. Cortes; Charriere, M.; Bossi, G.; Frigerio, S.; Schenato, L.; Bogaard, T.; Bianchizza, C.; Pasuto, A.; Sterlacchini, S.				Schenato, Luca/D-7704-2012				Evaluating data quality collected by volunteers for first-level inspection of hydraulic structures in mountain catchments								NATURAL HAZARDS AND EARTH SYSTEM SCIENCES				14	10			2681	2698		10.5194/nhess-14-2681-2014			2014	2014	Volunteers have been trained to perform first-level inspections of hydraulic structures within campaigns promoted by civil protection of Friuli Venezia Giulia (Italy). Two inspection forms and a learning session were prepared to standardize data collection on the functional status of bridges and check dams. In all, 11 technicians and 25 volunteers inspected a maximum of six structures in Pontebba…									0	0	0	0	0			1561-8633
J	Vitek, Stanislav				Vitek, Stanislav/B-3332-2015	Vitek, Stanislav/0000-0002-3185-1495	Tescher, AG		Open source database of images DEIMOS: extension for large-scale subjective image quality assessment								APPLICATIONS OF DIGITAL IMAGE PROCESSING XXXVII		Proceedings of SPIE		9217						92170J	10.1117/12.2061369			2014	2014	DEIMOS (Database of Images: Open Source) is an open-source database of images and video sequences for testing, verification and comparison of various image and/or video processing techniques such as compression, reconstruction and enhancement. This paper deals with extension of the database allowing performing large-scale web-based subjective image quality assessment. Extension implements both ad…					Conference on Applications of Digital Image Processing XXXVII	AUG 18-21, 2014	SPIE	San Diego, CA	0	0	0	0	0			0277-786X
J	Morais, Alessandra M. M.; Santos, Rafael D. C.; Raddick, M. Jordan						Broome, BD; Hall, DL; Llinas, J		Neural network based visualization of collaborations in a citizen science project								NEXT-GENERATION ANALYST II		Proceedings of SPIE		9122						912207	10.1117/12.2050183			2014	2014	Citizen science projects are those in which volunteers are asked to collaborate in scientific projects, usually by volunteering idle computer time for distributed data processing efforts or by actively labeling or classifying information - shapes of galaxies, whale sounds, historical records are all examples of citizen science projects in which users access a data collecting system to label or cl…					Conference on Next-Generation Analyst II	MAY 06, 2014	SPIE	Baltimore, MD	0	0	0	0	0			0277-786X
S	Hess, Martin; Wiemeyer, Josef; Hamacher, Kay; Goesele, Michael						Gobel, S; Wiemeyer, J		Serious Games for Solving Protein Sequence Alignments - Combining Citizen Science and Gaming								GAMES FOR TRAINING, EDUCATION, HEALTH AND SPORTS		Lecture Notes in Computer Science		8395				175	185					2014	2014	A fundamental task in computational biology is the identification of similarities between multiple protein sequences, to get insight into their functional, structural and evolutionary relationships. These similarities can be revealed by aligning the sequences. This alignment is a NP-hard problem.In this paper, we present an improved game approach to solving large protein sequence alignments with …					4th International Conference on Serious Games (GameDays)	APR 01-05, 2014	Tech Univ Darmstadt, Multimedia Commun Lab; Tech Univ Darmstadt, Inst Sport Sci; Tech Univ Darmstadt, Grad Sch Topol Technol; Tech Univ Darmstadt, Forum Interdisciplinary Res; Hessen IT; German Assoc Comp Sci; ACM, German Chapter; German Game Developers Assoc; German Assoc Interact Entertainment Ind; VDE ITG Assoc Elect, Elect & Informat Technologies; Darmstadt Mkg; Software AG; HEAG; KTX Softwar…	Darmstadt, GERMANY	0	0	0	0	0			0302-9743
S	Ko, Chie-Jen; Fan, Meng-Wen; Lin, Ruey-Shing; Cheng, Chien-Chung; Lee, Pei-Fen						Nakano, SI; Yahara, T; Nakashizuka, T		Monitoring Breeding Bird Populations in Taiwan								INTEGRATIVE OBSERVATIONS AND ASSESSMENTS		Ecological Research Monographs						51	63		10.1007/978-4-431-54783-9_3	10.1007/978-4-431-54783-9		2014	2014	The Taiwan Breeding Bird Survey (BBS Taiwan) is a national monitoring project with the aim of establishing a breeding bird population index for conservation. It was established as a citizen science project with the working group operating on a cross-organizational cooperation basis. From 2009 to 2012, BBS Taiwan has obtained data from more than 300 sampling sites and has reported on national popu…									0	0	0	0	0			2191-0707
J	Ewert, Alan W.; Mitten, Denise S.; Overholt, Jillisa R.	Ewert, AW; Mitten, DS; Overholt, JR							Natural Environments and Human Health Preface								NATURAL ENVIRONMENTS AND HUMAN HEALTH								VI	+			10.1079/9781845939199.0000		2014	2014										0	0	0	0	0
J	Ewert, Alan W.; Mitten, Denise S.; Overholt, Jillisa R.	Ewert, AW; Mitten, DS; Overholt, JR							Adaptations and Applications								NATURAL ENVIRONMENTS AND HUMAN HEALTH								122	139			10.1079/9781845939199.0000		2014	2014										0	0	0	0	0
J	Pantidi, Nadia; Moran, Stuart; Bachour, Khaled; Rodden, Tom; Zilli, Davide; Merrett, Geoff; Rogers, Alex			IEEE					Field Testing a Rare Species Bioacoustic Smartphone Application: Challenges and Future Considerations								2014 IEEE INTERNATIONAL CONFERENCE ON PERVASIVE COMPUTING AND COMMUNICATIONS WORKSHOPS (PERCOM WORKSHOPS)								376	381					2014	2014	the New Forest cicada is a declining species native to the UK, and the last unconfirmed sighting was in 2000. One of the difficulties in identifying the cicada is that it sings at a high frequency typically inaudible to adults. In this paper we describe a field test of a novel citizen science smartphone application designed to detect and classify the cicada's call. We discuss some of the obstacle…					12th IEEE International Conference on Pervasive Computing and Communication (PERCOM)	MAR 24-28, 2014	IEEE; IBM Res; IEEE Comp Soc; Univ Texas Arlington; Budapest Univ Technol & Econ; Sci Assoc Infocommunicat Hungary	Budapest, HUNGARY	0	0	0	0	0
B	Crawford, Barbara A.						Lederman, NG; Abell, SK		From Inquiry to Scientific Practices in the Science Classroom								HANDBOOK OF RESEARCH ON SCIENCE EDUCATION, VOL II								515	541					2014	2014										1	0	0	0	1
J	Rouco, Carlos; Norbury, Grant; Ramsay, Dave								Kill rates by rabbit hunters before and 16 years after introduction of rabbit haemorrhagic disease in the southern South Island, New Zealand								WILDLIFE RESEARCH				41	2			136	140		10.1071/WR13223			2014	2014	Context European rabbits (Oryctolagus cuniculus) are serious economic and environmental pests in Australia and New Zealand. Since the illegal introduction of rabbit haemorrhagic disease virus (RHDV) in New Zealand in 1997, the disease has persisted in most rabbit populations, with major epizootics occurring usually each autumn.Aims We evaluated the efficacy of the virus as a biological control ag…									0	0	0	0	0			1035-3712
S	Mueller, Michael P.						Bencze, L; Alsop, S		Why Science Education Mediates the Way We Eat								ACTIVIST SCIENCE AND TECHNOLOGY EDUCATION		Cultural Studies of Science Education		9				215	235		10.1007/978-94-007-4360-1_13	10.1007/978-94-007-4360-1		2014	2014	Neoliberalism is at the heart of the North American food system. This understanding drives food choices that are concomitantly embedded within education and not generally mediated by school. Neoliberalism's metaphors of competition, individualism, and the economic mindset drive conventional farming practices, which rely heavily on synthetic herbicides and pesticides and inexpensive labor. These m…									0	0	0	0	0			1879-7229
S	Bader, Barbara; Laberge, Yves						Bencze, L; Alsop, S		Activism in Science and Environmental Education: Renewing Conceptions About Science Among Students When Considering Socioscientific Issues								ACTIVIST SCIENCE AND TECHNOLOGY EDUCATION		Cultural Studies of Science Education		9				419	433		10.1007/978-94-007-4360-1_23	10.1007/978-94-007-4360-1		2014	2014	This chapter's aim is to highlight the importance of critical pedagogy for activism in science and environmental education, notably an education for awareness regarding the dominant ideologies and the instrumental rationality related to climate change. We tried to apply some of these principles at high school level, with French speaking students in Quebec, to question and enhance their conception…									0	0	0	0	0			1879-7229
S	Martinez, Ana Maria; Alsop, Steve						Bencze, L; Alsop, S		Climate Change and Citizen Science: Early Reflections on Long-Term Ecological Monitoring Projects in Southern Ontario								ACTIVIST SCIENCE AND TECHNOLOGY EDUCATION		Cultural Studies of Science Education		9				477	489		10.1007/978-94-007-4360-1_27	10.1007/978-94-007-4360-1		2014	2014	Citizen science projects have become very quite popular of late but still retain some controversy. Within a particular Canadian context of declining governmental environmental monitoring, this chapter explores the ideal of enhanced civic participation and experience gained through a long-term citizen science project. We offer this as one possible expression of activism. Drawing on specific tree p…									0	0	0	0	0			1879-7229
B	Fortson, L.; Lynn, S.								Talking in the Zooniverse: A Collaborative Tool fomicronr Citizen Scientists								2014 International Conference on Collaboration Technologies and Systems (CTS)								1	2		10.1109/CTS.2014.6867533			2014	2014	Researchers in fields as diverse as astrophysics, ecology and papyrology face a commom problem: as the size and complexity of digital datasets increases dramatically, new strategies in computational thinking are needed to transform data into knowledge, Virtual Citizen Science (VCS) a form of collaborative research involving the general public as volunteers in online reporting or analysis of data.…					2014 International Conference on Collaboration Technologies and Systems (CTS)	19-23 May 2014		Minneapolis, MN, USA	0	0	0	0	0
B	Bowser, A.; Yurong He; Rotman, D.; Preece, J.; Hansen, D.; Boston, C.; Hammock, J.						Rospigliosi, A.; Greener, S.		Motivating Participation in Citizen Science								Proceedings of the European Conference on Social Media (ECSM2014)								64	71					2014	2014	Citizen science is a process in which ordinary citizens contribute to scientific projects. Encouraged by the Internet and smart phone technologies, thousands of citizens across the world contribute to scientific projects covering topics ranging from astronomy, to protein synthesis, to species distribution. These citizen scientists solve global challenges, or draw on community knowledge to address…					European Conference on Social Media (ECSM2014)	10-11 July 2014		Brighton, UK	0	0	0	0	0
J	Ferster, Colin J.; Coops, Nicholas C.								Assessing the quality of forest fuel loading data collected using public participation methods and smartphones								INTERNATIONAL JOURNAL OF WILDLAND FIRE				23	4			585	590		10.1071/WF13173			2014	2014	Effective wildfire management in the wildland-urban interface (WUI) depends on timely data on forest fuel loading to inform management decisions. Mobile personal communication devices, such as smartphones, present new opportunities to collect data in the WUI, using sensors within the device - such as the camera, global positioning system (GPS), accelerometer, compass, data storage and networked d…									0	0	0	0	0			1049-8001
J	Winfield, Ian J.								Biological conservation of aquatic inland habitats: these are better days								JOURNAL OF LIMNOLOGY				73				120	131		10.4081/jlimnol.2014.795		1	2014	2014	The biodiversity of aquatic inland habitats currently faces unprecedented threats from human activities. At the same time, although much is known about the functioning of freshwater ecosystems the successful transfer of such knowledge to practical conservation has not been universal. This alarming situation is considered here using a theme of the conservation of freshwater fishes, supported where…									1	0	1	0	1			1129-5767
J	Novoa, S.; Wernand, M. R.; van der Woerd, H. J.				van der Woerd, Hans/K-9812-2013	van der Woerd, Hans/0000-0002-8901-7567			The modern Forel-Ule scale: a 'do-it-yourself' colour comparator for water monitoring								JOURNAL OF THE EUROPEAN OPTICAL SOCIETY-RAPID PUBLICATIONS				9						14025	10.2971/jeos.2014.14025			2014	2014	The colour comparator Forel-Ule scale has been used to estimate the colour of natural waters since the 19th century, resulting in one of the longest oceanographic data series. This colour index has been proven by previous research to be related to water quality indicators such as chlorophyll and coloured dissolved organic material. The aim of this study was to develop an affordable, 'Do-it-Yourse…									0	0	0	0	0			1990-2573
B	Preece, J.; Grace, K.; Boston, C.; Maher, M.L.; Yeh, T.; Stangl, A.						Rospigliosi, A.; Greener, S.		Crowdsourcing Design and Citizen Science Data Using a Tabletop in a Nature Preserve								Proceedings of the European Conference on Social Media (ECSM2014)								413	20					2014	2014	We present an approach to motivating participation in a citizen science platform by crowdsourcing its interaction design through its users. We demonstrate our approach through NatureNet (NN), a citizen science project that encourages visitors of a nature preserve to document their observations. Our project incorporates a social media platform within the nature preserve, a cell phone app. and a we…					European Conference on Social Media (ECSM2014)	10-11 July 2014		Brighton, UK	0	0	0	0	0
J	Bulleri, Fabio; Benedetti-Cecchi, Lisandro								Chasing fish and catching data: recreational spearfishing videos as a tool for assessing the structure of fish assemblages on shallow rocky reefs								MARINE ECOLOGY PROGRESS SERIES				506				255	U569		10.3354/meps10804			2014	2014	Several citizen science initiatives, taking advantage of growing numbers of re creational SCUBA divers, have produced information for conserving marine biodiversity. In contrast, the potential benefits of involving recreational spearfishers in research activities has been utterly overlooked. A noteworthy aspect of modern breath-holding spearfishing is the use of full HD microcameras for recording…									0	0	0	0	0			0171-8630
J	Haywood, Benjamin K.								A "Sense of Place" in Public Participation in Scientific Research								SCIENCE EDUCATION				98	1			64	83		10.1002/sce.21087			Jan-14	2014	Public participation in scientific research (PPSR) within the natural sciences has been demonstrated as an effective strategy to expand cognitive knowledge and understanding of ecology, with implications regarding individual perspectives, attitudes, and behaviors about the environment and feelings about the personal relevance of science. Yet the development of PPSR outcomes, the processes through…									0	0	0	0	0			0036-8326
J	Goldstein, Emily A.; Lawton, Colin; Sheehy, Emma; Butler, Fidelma								Locating species range frontiers: a cost and efficiency comparison of citizen science and hair-tube survey methods for use in tracking an invasive squirrel								WILDLIFE RESEARCH				41	1			64	75		10.1071/WR13197			2014	2014	Context. Improved knowledge of changing species distributions is critically important for conservation managers in the face of increasing species invasions, habitat disturbance and climate change. Efficient monitoring of the location of advancing species invasion frontiers is especially crucial for effective species community and habitat management.Aims. To compare the cost-effectiveness and effi…									1	0	1	0	1			1035-3712
J	Crimmins, Theresa M.; Weltzin, Jake F.; Rosemartin, Alyssa H.; Surina, Echo M.; Marsh, Lee; Denny, Ellen G.								Focused Campaign Increases Activity among Participants in Nature's Notebook, a Citizen Science Project								Natural Sciences Education				43				64	72		10.4195/nse2013.06.0019			2014	2014	science projects, which engage non-professional scientists in one or more stages of scientific research, have been gaining popularity; yet maintaining participants' activity level over time remains a challenge. The objective of this study was to evaluate the potential for a short-term, focused campaign to increase participant activity in a national-scale citizen science program. The campaign that…									0	0	0	0	0			2168-8273
J	Garneau, Nicole L; Nuessle, Tiffany M; Sloan, Meghan M; Santorico, Stephanie A; Coughlin, Bridget C; Hayes, John E				Hayes, John/A-5893-2008	Hayes, John/0000-0001-9065-6326			Crowdsourcing taste research: genetic and phenotypic predictors of bitter taste perception as a model.								Frontiers in integrative neuroscience				8				33	33		10.3389/fnint.2014.00033			2014	2014	Understanding the influence of taste perception on food choice has captured the interest of academics, industry, and the general public, the latter as evidenced by the extent of popular media coverage and use of the term supertaster. Supertasters are highly sensitive to the bitter tastant propylthiouracil (PROP) and its chemical relative phenylthiocarbamide. The well-researched differences in tas…									2	0	2	0	2
J	Dorey, Emma								Citizen science Find your own drugs								CHEMISTRY & INDUSTRY				78	1			6	6					Jan-14	2014										0	0	0	0	0			0009-3068
J	Sullivan, Brian L.; Aycrigg, Jocelyn L.; Barry, Jessie H.; Bonney, Rick E.; Bruns, Nicholas; Cooper, Caren B.; Damoulas, Theo; Dhondt, Andre A.; Dietterich, Tom; Farnsworth, Andrew; Fink, Daniel; Fitzpatrick, John W.; Fredericks, Thomas; Gerbracht, Jeff; Gomes, Carla; Hochachka, Wesley M.; Iliff, Marshall J.; Lagoze, Carl; La Sorte, Frank A.; Merrifield, Matthew; Morris, Will; Phillips, Tina B.; …				Dhondt, Andre/A-8292-2008				The eBird enterprise: An integrated approach to development and application of citizen science								BIOLOGICAL CONSERVATION				169				31	40		10.1016/j.biocon.2013.11.003			Jan-14	2014	Citizen-science projects engage volunteers to gather or process data to address scientific questions. But citizen-science projects vary in their ability to contribute usefully for science, conservation, or public policy. eBird has evolved from a basic citizen-science project into a collective enterprise, taking a novel approach to citizen science by developing cooperative partnerships among exper…									16	0	11	0	16			0006-3207
J	Bailey, Robyn L; Clark, Gerald E								Occurrence of twin embryos in the eastern bluebird.								PeerJ				2				e273	e273		10.7717/peerj.273			2014	2014	We report the first record of presumed twinning in eastern bluebird (Sialia sialis) and provide a review of previously reported twinning events in wild birds. A nest containing twin eastern bluebird nestlings was monitored in 2013 in central Pennsylvania and reported to the Cornell Lab of Ornithology's NestWatch program, a national program where volunteers submit data on wild nesting birds. A pre…									2	0	1	0	2
J	Danielsen, Finn; Pirhofer-Walzl, Karin; Adrian, Teis P.; Kapijimpanga, Daniel R.; Burgess, Neil D.; Jensen, Per M.; Bonney, Rick; Funder, Mikkel; Landa, Arild; Levermann, Nette; Madsen, Jesper				Jensen, Per/J-8182-2012; publist, CMEC/C-3010-2012	Jensen, Per/0000-0001-8792-7711;			Linking Public Participation in Scientific Research to the Indicators and Needs of International Environmental Agreements								CONSERVATION LETTERS				7	1			12	24		10.1111/conl.12024			Jan-14	2014	Different monitoring approaches collect data that can measure progress toward achieving global environmental indicators. These indicators can: (1) Audit management actions; (2) Inform policy choices; and (3) Raise awareness among the public and policy makers. We present a generic, empirically based, framework of different environmental monitoring approaches, ranging from scientist-driven to those…									3	0	2	0	3			1755-263X
J	Roesner, Sascha; Mussard-Forster, Emily; Lorenc, Tomas; Mueller, Joerg								Recreation shapes a "landscape of fear" for a threatened forest bird species in Central Europe								LANDSCAPE ECOLOGY				29	1			55	66		10.1007/s10980-013-9964-z			Jan-14	2014	Predators can create a "landscape of fear" that influences the spatial distribution of their prey. Understanding whether human activity similarly affects the distribution of species beyond habitat suitability is crucial but difficult to assess for conservation managers. Here, we assessed the effect of recreation and forestry activity on a threatened forest-dwelling umbrella species, the Capercail…									2	0	3	0	3			0921-2973
J	Haywood, Benjamin K.; Besley, John C.								Education, outreach, and inclusive engagement: Towards integrated indicators of successful program outcomes in participatory science								PUBLIC UNDERSTANDING OF SCIENCE				23	1	SI		92	106		10.1177/0963662513494560			Jan-14	2014	The use and utility of science in society is often influenced by the structure, legitimacy, and efficacy of the scientific research process. Public participation in scientific research (PPSR) is a growing field of practice aimed at enhancing both public knowledge and understanding of science (education outreach) and the efficacy and responsiveness of scientific research, practice, and policy (par…									3	0	0	0	3			0963-6625
J	Riesch, Hauke; Potter, Clive								Citizen science as seen by scientists: Methodological, epistemological and ethical dimensions								PUBLIC UNDERSTANDING OF SCIENCE				23	1	SI		107	120		10.1177/0963662513497324			Jan-14	2014	Citizen science as a way of communicating science and doing public engagement has over the past decade become the focus of considerable hopes and expectations. It can be seen as a win-win situation, where scientists get help from the public and the participants get a public engagement experience that involves them in real and meaningful scientific research. In this paper we present the results of…									7	0	3	0	7			0963-6625
J	Ranard, Benjamin L.; Ha, Yoonhee P.; Meisel, Zachary F.; Asch, David A.; Hill, Shawndra S.; Becker, Lance B.; Seymour, Anne K.; Merchant, Raina M.								Crowdsourcing-Harnessing the Masses to Advance Health and Medicine, a Systematic Review								JOURNAL OF GENERAL INTERNAL MEDICINE				29	1			187	203		10.1007/s11606-013-2536-8			Jan-14	2014	Crowdsourcing research allows investigators to engage thousands of people to provide either data or data analysis. However, prior work has not documented the use of crowdsourcing in health and medical research. We sought to systematically review the literature to describe the scope of crowdsourcing in health research and to create a taxonomy to characterize past uses of this methodology for healt…									14	0	4	0	14			0884-8734
J	Bodilis, P.; Louisy, P.; Draman, M.; Arceo, H. O.; Francour, P.								Can Citizen Science Survey Non-indigenous Fish Species in the Eastern Mediterranean Sea?								ENVIRONMENTAL MANAGEMENT				53	1			172	180		10.1007/s00267-013-0171-0			Jan-14	2014	Engaging non-scientists to survey ecosystems, a process known as citizen science has been adopted worldwide. For the first time, this was applied to monitor fish assemblages in the Kas Peninsula, Turkey, an area known for its important Lessepsian fish populations. For 3 years (2004, 2007 and 2010), fish assemblages were surveyed using underwater visual census by transect method. A total of 29 spe…									2	0	2	0	2			0364-152X
J	Tschoepe, Okka; Macklin, James A.; Morris, Robert A.; Suhrbier, Lutz; Berendsohn, Walter G.								Annotating biodiversity data via the Internet								TAXON				62	6			1248	1258					Dec-13	2013	Biological specimens in research collections provide the most important baseline information for systematic research. Traditionally, they are annotated by experts in written form, which remains directly associated with the specimens. These annotations, defined as data added at a later stage to the original data, provide an important quality control mechanism. They improve the value of herbarium s…									2	0	2	0	2			0040-0262
J	Ferster, Colin J.; Coops, Nicholas C.; Harshaw, Howard W.; Kozak, Robert A.; Meitner, Michael J.								An Exploratory Assessment of a Smartphone Application for Public Participation in Forest Fuels Measurement in the Wildland-Urban Interface								FORESTS				4	4			1199	1219		10.3390/f4041199			Dec-13	2013	Wildfire management in the wildland-urban interface (WUI) protects property and life from wildland fire. One approach that has potential to provide information about the amount and location of fuels to forest managers and, at the same time, increase public knowledge and engagement in reducing wildfire threats is public participation in scientific research (PPSR)-also known as citizen science-wher…									1	0	1	0	1			1999-4907
J	Smyth, Rebecca R.; Allee, Leslie L.; Losey, John E.								THE STATUS OF COCCINELLA UNDECIMPUNCTATA (L.) (COLEOPTERA: COCCINELLIDAE) IN NORTH AMERICA: AN UPDATED DISTRIBUTION FROM CITIZEN SCIENCE DATA								COLEOPTERISTS BULLETIN				67	4			532	535		10.1649/0010-065X-67.4.532			Dec-13	2013										0	0	0	0	0			0010-065X
J	McKinley, Duncan C.; Briggs, Russell D.; Bartuska, Ann M.								When peer-reviewed publications are not enough! Delivering Science for natural resource management (Reprinted from Forest Policy and Economics, vol 21, pg 1)								FOREST POLICY AND ECONOMICS				37		SI		9	19		10.1016/j.forpol.2013.09.004			Dec-13	2013	Over the last century, natural resource management on forest lands has shifted from a singular focus on resource extraction to many foci, such as recreation, tourism, conservation, view-scapes, cultural and spiritual values, sustainability, and other values. As a result, the information needs of land managers must now include social and cultural values. In addition, the public's interest in havin…									0	0	0	0	0			1389-9341
J	Brooks, Daniel M.								ECOLOGY, BEHAVIOR, AND REPRODUCTION OF AN INTRODUCED POPULATION OF RED-VENTED BULBULS (PYCNONOTUS CAFER) IN HOUSTON, TEXAS								WILSON JOURNAL OF ORNITHOLOGY				125	4			800	808					Dec-13	2013	Results are reported from a citizen-science program to study the ecology, behavior, and reproduction of an invasive population of Red-vented Bulbuls (Pycnonotus cafer) in Houston, Texas. The most frequent behaviors are foraging (n = 69), resting (n = 45), and calling (n = 29). The entire population occurred in urban areas. Bulbuls consumed berries (n = 8 species), fruits (n = 5), flowers (n = 5),…									0	0	0	0	0			1559-4491
J	Wolfe, John R.; Pattengill-Semmens, Christy V.								ESTIMATING FISH POPULATIONS FROM REEF CITIZEN SCIENCE VOLUNTEER DIVER ORDER-OF-MAGNITUDE SURVEYS								CALIFORNIA COOPERATIVE OCEANIC FISHERIES INVESTIGATIONS REPORTS				54				127	140					Dec-13	2013	We describe several models to convert order-of-magnitude count data to a numeric mean and demonstrate that with a sufficient number of surveys, estimates of the mean with a reasonably small confidence interval can be attained. The method is applied to fish survey data collected as part of the Reef Environmental Education Foundation (REEF) Volunteer Survey Project, a citizen science program that h…									2	0	1	0	2			0575-3317
J	Wolfe, John R.; Pattengill-Semmens, Christy V.								FISH POPULATION FLUCTUATION ESTIMATES BASED ON FIFTEEN YEARS OF REEF VOLUNTEER DIVER DATA FOR THE MONTEREY PENINSULA, CALIFORNIA								CALIFORNIA COOPERATIVE OCEANIC FISHERIES INVESTIGATIONS REPORTS				54				141	154					Dec-13	2013	A database of fish surveys conducted by volunteer recreational divers trained by Reef Environmental Education Foundation (REEF) was used to examine fish populations in Monterey Peninsula, California, between 1997 and 2011. Over 3,000 surveys were conducted as part of this ongoing citizen science effort. Variations in relative density over time are reported for 18 fish species, including several f…									2	0	1	0	2			0575-3317
J	Teacher, Amber G. F.; Griffiths, David J.; Hodgson, David J.; Inger, Richard								Smartphones in ecology and evolution: a guide for the app-rehensive								ECOLOGY AND EVOLUTION				3	16			5268	5278		10.1002/ece3.888			Dec-13	2013	Smartphones and their apps (application software) are now used by millions of people worldwide and represent a powerful combination of sensors, information transfer, and computing power that deserves better exploitation by ecological and evolutionary researchers. We outline the development process for research apps, provide contrasting case studies for two new research apps, and scan the research…									4	0	4	0	4			2045-7758
J	Farris, E.; Pisanu, S.; Ceccherelli, G.; Filigheddu, R.								Human trampling effects on Mediterranean coastal dune plants								PLANT BIOSYSTEMS				147	4			1043	1051		10.1080/11263504.2013.861540			DEC 1 2013	2013	Coastal habitats are particularly vulnerable to recreational impacts because these environments are highly dynamic and continually change in response to biotic and abiotic factors. Sand dune communities are worldwide characterized by high levels of biodiversity, but are often affected by human-induced impacts as those caused by tourist trampling. To understand the effects of human frequentation, …									5	0	6	0	6			1126-3504
J	Reynolds, Julie A.; Lowman, Margaret D.								Promoting ecoliteracy through research service-learning and citizen science								FRONTIERS IN ECOLOGY AND THE ENVIRONMENT				11	10			565	566		10.1890/1540-9295-11.10.565			Dec-13	2013										3	0	2	0	3			1540-9295
J	Foody, G. M.; See, L.; Fritz, S.; Van der Velde, M.; Perger, C.; Schill, C.; Boyd, D. S.				van der Velde, Marijn/B-3305-2009				Assessing the Accuracy of Volunteered Geographic Information arising from Multiple Contributors to an Internet Based Collaborative Project								TRANSACTIONS IN GIS				17	6			847	860		10.1111/tgis.12033			Dec-13	2013	The recent rise of neogeography and citizen sensing has increased the opportunities for the use of crowdsourcing as a means to acquire data to support geographical research. The value of the resulting volunteered geographic information is, however, often limited by concerns associated with its quality and the degree to which the contributing data sources may be trusted. Here, information on the q…									5	0	0	0	5			1361-1682
J	Jansujwicz, Jessica S.; Calhoun, Aram J. K.; Lilieholm, Robert J.								The Maine Vernal Pool Mapping and Assessment Program: Engaging Municipal Officials and Private Landowners in Community-Based Citizen Science								ENVIRONMENTAL MANAGEMENT				52	6			1369	1385		10.1007/s00267-013-0168-8			Dec-13	2013	The Vernal Pool Mapping and Assessment Program (VPMAP) was initiated in 2007 to create a vernal pool database as a planning tool to foster local compliance with new state vernal pool regulations. In the northeastern United States, vernal pools are seasonal wetlands that provide critical breeding habitat for a number of amphibians and invertebrates and provide important resting and foraging habita…									2	0	2	0	2			0364-152X
J	Jordan Raddick, M.; Bracey, G.; Gay, P.L.; Lintott, C.J.; Cardamone, C.; Murray, P.; Schawinski, K.; Szalay, A.S.; Vandenberg, J.								Galaxy zoo: motivations of citizen scientists								Astronomy Education Review				12	1			021 (27 pp.)	021 (27 pp.)		10.3847/AER2011021			Dec. 2013	2013	Citizen science, in which volunteers work with professional scientists to conduct research, is expanding due to large online datasets. To plan projects, it is important to understand volunteers' motivations for participating. This paper analyzes results from an online survey of nearly 11 000 volunteers in Galaxy Zoo, an astronomy citizen science project. Results show that volunteers' primary moti…									0	0	0	0	0			1539-1515
J	van Strien, Arco J.; van Swaay, Chris A. M.; Termaat, Tim								Opportunistic citizen science data of animal species produce reliable estimates of distribution trends if analysed with occupancy models								JOURNAL OF APPLIED ECOLOGY				50	6			1450	1458		10.1111/1365-2664.12158			Dec-13	2013	Many publications documenting large-scale trends in the distribution of species make use of opportunistic citizen data, that is, observations of species collected without standardized field protocol and without explicit sampling design. It is a challenge to achieve reliable estimates of distribution trends from them, because opportunistic citizen science data may suffer from changes in field effo…									10	0	10	0	10			0021-8901
J	Menard, Katrina L.; Mitchell, Jacob M.								VELVET ANTS, PAST AND PRESENT: A COUNTY-WIDE CHECKLIST OF THE DISTRIBUTION AND DIVERSITY OF MUTILLIDAE (INSECTA: HYMENOPTERA) IN OKLAHOMA INCLUDING TWO NEW STATE RECORDS, AND NEW BEHAVIORAL OBSERVATIONS FOR DASYMUTILLA FOXI (COCKERELL)								ENTOMOLOGICA AMERICANA				119	3-Apr			57	79		10.1664/13-RA-009.1			Dec-13	2013	Oklahoma has some of the highest recorded diversity of velvet ants (Insecta: Hymenoptera: Mutillidae) in North America, as well as having a correspondingly high diversity of ecosystems and potential velvet ant habitats. Velvet ants are relatively large, conspicuous, parasitic wasps that are potential indicators for studies of habitat quality and change over time. However, little is known about in…									0	0	0	0	0			1947-5136
J	Cove, Michael V.; Spinola, Manuel								Pairing noninvasive surveys with capture-recapture analysis to estimate demographic parameters for Dendrobates auratus (Anura: Dendrobatidae) from an altered habitat in Costa Rica								PHYLLOMEDUSA				12	2			107	115					Dec-13	2013	Amphibian populations are in decline worldwide. Monitoring programs are important, but many studies use invasive techniques to handle, mark, and identify individuals. We recommend a noninvasive technique in which individuals can be identified from photographs based on individual markings for capture-recapture analyses. As a case study, we examined the population dynamics of Dendrobates auratus at…									1	0	1	0	1			1519-1397
J	Beirne, Christopher; Lambin, Xavier				Lambin, Xavier/E-8284-2011	Lambin, Xavier/0000-0003-4643-2653			Understanding the Determinants of Volunteer Retention Through Capture-Recapture Analysis: Answering Social Science Questions Using a Wildlife Ecology Toolkit								CONSERVATION LETTERS				6	6			391	401		10.1111/conl.12023			NOV-DEC 2013	2013	Scientists and conservationists increasingly rely on contributions by volunteers recruited from the wider public to work over large and ecologically meaningful spatial scales. Optimizing working in partnership with unpaid, volunteer citizen scientists and conservationists requires an understanding of the determinants of volunteer retention rates and how they are affected by management practices. …									1	0	1	0	1			1755-263X
J	Zhang, Jian; Chen, Shengbin; Chen, Bin; Du, Yanjun; Huang, Xiaolei; Pan, Xubin; Zhang, Qiang								Citizen science: integrating scientific research, ecological conservation and public participation								Biodiversity Science				21	6			738	749		10.3724/SP.J.1003.2013.12113			Nov-13	2013	Citizen science, also known as "public participation in scientific research", is defined as scientific activities in which non-professional scientists participate as volunteers in data collection, analysis and dissemination within a scientific project. With the advent of the information age, citizen science projects, especially in ecological conservation and environmental monitoring, are rapidly …									0	1	1	0	1			1005-0094
J	Farnsworth, Elizabeth J.; Chu, Miyoko; Kress, W. John; Neill, Amanda K.; Best, Jason H.; Pickering, John; Stevenson, Robert D.; Courtney, Gregory W.; VanDyk, John K.; Ellison, Aaron M.								Next-Generation Field Guides								BIOSCIENCE				63	11			891	899		10.1525/bio.2013.63.11.8			Nov-13	2013	To conserve species, we must first identify them. Field researchers, land managers, educators, and citizen scientists need up-to-date and accessible tools to identify organisms, organize data, and share observations. Emerging technologies complement traditional, book-form field guides by providing users with a wealth of multimedia data. We review technical innovations of next-generation field gui…									2	1	1	0	3			0006-3568
J	Kaartinen, Riikka; Hardwick, Bess; Roslin, Tomas								Using citizen scientists to measure an ecosystem service nationwide								ECOLOGY				94	11			2645	2652		10.1890/12-1165.1			Nov-13	2013	The decomposition of dung constitutes an ecosystem service of massive proportions. Previous studies addressing how it depends on individual invertebrate taxa have been focused on small spatial scales, neglecting the impact of large-scale factors like climate. Here, we use the concept of citizen science to quantify taxon-specific contributions to dung decomposition at the level of a nation. Young …									3	0	3	0	3			0012-9658
J	Seed, Lindsay; Wolseley, Pat; Gosling, Laura; Davies, Linda; Power, Sally A.				Power, Sally/I-2923-2012				Modelling relationships between lichen bioindicators, air quality and climate on a national scale: Results from the UK OPAL air survey								ENVIRONMENTAL POLLUTION				182				437	447		10.1016/j.envpol.2013.07.045			Nov-13	2013	Air pollution has many negative effects on the natural environment, from changes in plant growth patterns to loss of ecosystem function. This study uses citizen science to investigate national-scale patterns in the distribution and abundance of selected lichen species on tree trunks and branches, and to relate these to air pollution and climate. Volunteers collected data for nine lichen indicator…									1	0	0	0	1			0269-7491
J	Tregidgo, Daniel J.; West, Sarah E.; Ashmore, Mike R.								Can citizen science produce good science? Testing the OPAL Air Survey methodology, using lichens as indicators of nitrogenous pollution								ENVIRONMENTAL POLLUTION				182				448	451		10.1016/j.envpol.2013.03.034			Nov-13	2013	Citizen science is having increasing influence on environmental monitoring as its advantages are becoming recognised. However methodologies are often simplified to make them accessible to citizen scientists. We tested whether a recent citizen science survey (the OPAL Air Survey) could detect trends in lichen community composition over transects away from roads. We hypothesised that the abundance …									2	0	2	0	2			0269-7491
J	Willett, Kyle W.; Lintott, Chris J.; Bamford, Steven P.; Masters, Karen L.; Simmons, Brooke D.; Casteels, Kevin R. V.; Edmondson, Edward M.; Fortson, Lucy F.; Kaviraj, Sugata; Keel, William C.; Melvin, Thomas; Nichol, Robert C.; Raddick, M. Jordan; Schawinski, Kevin; Simpson, Robert J.; Skibba, Ramin A.; Smith, Arfon M.; Thomas, Daniel								Galaxy Zoo 2: detailed morphological classifications for 304 122 galaxies from the Sloan Digital Sky Survey								MONTHLY NOTICES OF THE ROYAL ASTRONOMICAL SOCIETY				435	4			2835	2860		10.1093/mnras/stt1458			Nov-13	2013	We present the data release for Galaxy Zoo 2 (GZ2), a citizen science project with more than 16 million morphological classifications of 304 122 galaxies drawn from the Sloan Digital Sky Survey (SDSS). Morphology is a powerful probe for quantifying a galaxy's dynamical history; however, automatic classifications of morphology (either by computer analysis of images or by using other physical param…									19	0	0	0	19			0035-8711
J	Brzeski, Kristin E.; Gunther, Micaela Szykman; Black, Jeffrey M.								Evaluating River Otter Demography Using Noninvasive Genetic Methods								JOURNAL OF WILDLIFE MANAGEMENT				77	8			1523	1531		10.1002/jwmg.610			Nov-13	2013	The decline in river otter (Lontra canadensis) populations during the late nineteenth and early twentieth centuries throughout North America has led to protective status and strict harvest regulations. Despite sustained interest in protecting river otters, relatively few contemporary studies have evaluated the current status of populations, especially in California. An effective way to estimate r…									2	0	2	0	2			0022-541X
J	Milne, Robert; Bennett, Lorne; Hoyle, Mathew								Weather variability permitted within amphibian monitoring protocol and affects on calling Hylidae								ENVIRONMENTAL MONITORING AND ASSESSMENT				185	11			8879	8889		10.1007/s10661-013-3221-4			Nov-13	2013	Anuran populations are sensitive to changing environmental conditions and act as useful indicators. Presently, much information collected concerning frog populations comes from volunteers following the North American Amphibian Monitoring Protocol. Does weather variability allowed within protocol affect the abundance of calling frogs? For 10 years, Credit Valley Conservation (Ontario, Canada) has …									1	0	1	0	1			0167-6369
J	Kerski, Joseph J.; Demirci, Ali; Milson, Andrew J.								The Global Landscape of GIS in Secondary Education								JOURNAL OF GEOGRAPHY				112	6			232	247		10.1080/00221341.2013.801506			NOV 1 2013	2013	This study analyzes the status of GIS in schools in thirty-three countries and proposes recommendations for advancing the implementation and effectiveness of GIS in secondary education from an international perspective. Thirty-three countries have been evaluated in the study to assess the global landscape of educational GIS by analyzing how GIS is recognized, approached, and used across the world…									0	0	0	0	0			0022-1341
J	Vinsen, Kevin; Thilker, David								A BOINC1 based, citizen-science project for pixel spectral energy distribution fitting of resolved galaxies in multi-wavelength surveys								ASTRONOMY AND COMPUTING				3-Apr				1	12		10.1016/j.ascom.2013.10.001			NOV-DEC 2013	2013	In this work we present our experience from the first year of theSkyNet Pan-STARRS1 Optical Galaxy Survey (POGS) project. This citizen-scientist driven research project uses the Berkeley Open Infrastructure for Network Computing (BOINC) middleware and thousands of Internet-connected computers to measure the resolved galactic structural properties of similar to 100,000 low redshift galaxies. We ar…									2	0	0	0	2			2213-1337
J	Ji Wang; Fischer, D.A.; Barclay, T.; Boyajian, T.S.; Crepp, J.R.; Schwamb, M.E.; Lintott, C.; Jek, K.J.; Smith, A.M.; Parrish, M.; Schawinski, K.; Schmitt, J.R.; Giguere, M.J.; Brewer, J.M.; Lynn, S.; Simpson, R.; Hoekstra, A.J.; Jacobs, T.L.; LaCourse, D.; Schwengeler, H.M.; Chopin, M.; Herszkowicz, R.								Planet hunters. V. a confirmed Jupiter-size planet in the habitable zone and 42 planet candidates from the kepler archive data								Astrophysical Journal				776	1			10 (18 pp.)	10 (18 pp.)		10.1088/0004-637X/776/1/10			10 Oct. 2013	2013	We report the latest Planet Hunter results, including PH2 b, a Jupiter-size (R PL = 10.12 +or- 0.56 R oplus) planet orbiting in the habitable zone of a solar-type star. PH2 b was elevated from candidate status when a series of false-positive tests yielded a 99.9% confidence level that transit events detected around the star KIC 12735740 had a planetary origin. Planet Hunter volunteers have also d…									0	0	0	0	0			0004-637X
J	Wang, Ji; Fischer, Debra A.; Barclay, Thomas; Boyajian, Tabetha S.; Crepp, Justin R.; Schwamb, Megan E.; Lintott, Chris; Jek, Kian J.; Smith, Arfon M.; Parrish, Michael; Schawinski, Kevin; Schmitt, Joseph R.; Giguere, Matthew J.; Brewer, John M.; Lynn, Stuart; Simpson, Robert; Hoekstra, Abe J.; Jacobs, Thomas Lee; LaCourse, Daryll; Schwengeler, Hans Martin; Chopin, Mike; Herszkowicz, Rafal								PLANET HUNTERS. V. A CONFIRMED JUPITER-SIZE PLANET IN THE HABITABLE ZONE AND 42 PLANET CANDIDATES FROM THE KEPLER ARCHIVE DATA								ASTROPHYSICAL JOURNAL				776	1					10	10.1088/0004-637X/776/1/10			OCT 10 2013	2013	We report the latest Planet Hunter results, including PH2 b, a Jupiter-size (R-PL = 10.12 +/- 0.56 R-circle plus) planet orbiting in the habitable zone of a solar-type star. PH2 b was elevated from candidate status when a series of false-positive tests yielded a 99.9% confidence level that transit events detected around the star KIC 12735740 had a planetary origin. Planet Hunter volunteers have a…									9	0	1	0	9			0004-637X
J	White, Shane; O'Neill, David; O'Meara, Denise B.; Shores, Carolyn; O'Reilly, Catherine; Harrington, Andrew P.; Weyman, Gill; Sleeman, D.P.								A NON-INVASIVE GENETIC SURVEY OF OTTERS (Lutra lutra) IN AN URBAN ENVIRONMENT: A PILOT STUDY WITH CITIZEN SCIENTISTS.								IUCN Otter Specialist Group Bulletin				30	2			103	111					Oct-13	2013	Acquiring reliable estimates for an elusive species' distribution and population size can be problematic. For cryptic species such as the Eurasian otter (Lutra lutra), traditional monitoring approaches rely heavily on identifying field signs that may under or overestimate population sizes. Increasingly, non-invasive genetic sampling is effectively applied to assess the abundance and population st…									0	0	0	0	0			1023-9030
J	[Anonymous]								Citizen science targets volcanoes								ASTRONOMY & GEOPHYSICS				54	5			7	7					Oct-13	2013										0	0	0	0	0			1366-8781
J	Meadow, Alison M.; Crimmins, Michael A.; Ferguson, Daniel B.								FIELD OF DREAMS OR DREAM TEAM? Assessing Two Models for Drought Impact Reporting in the Semiarid Southwest								BULLETIN OF THE AMERICAN METEOROLOGICAL SOCIETY				94	10			1507	1517		10.1175/BAMS-D-11-00168.1			Oct-13	2013	To make decisions about drought declarations, status, and relief funds, decision makers need high-quality local-level drought impact data. In response to this need in Arizona the Arizona DroughtWatch program was created, which includes an online drought impacts reporting system. Despite extensive and intensive collaboration and consultation with the intended public participants, Arizona DroughtWa…									0	0	0	0	0			0003-0007
J	Penone, Caterina; Le Viol, Isabelle; Pellissier, Vincent; Julien, Jean-Francois; Bas, Yves; Kerbiriou, Christian								Use of Large-Scale Acoustic Monitoring to Assess Anthropogenic Pressures on Orthoptera Communities								CONSERVATION BIOLOGY				27	5			979	987		10.1111/cobi.12083			Oct-13	2013	Biodiversity monitoring at large spatial and temporal scales is greatly needed in the context of global changes. Although insects are a species-rich group and are important for ecosystem functioning, they have been largely neglected in conservation studies and policies, mainly due to technical and methodological constraints. Sound detection, a nondestructive method, is easily applied within a cit…									6	0	5	0	6			0888-8892
J	Liu, Chi Harold; Fan, Jun; Hui, Pan; Crowcroft, Jon; Ding, Gangyi								QoI-Aware Energy-Efficient Participatory Crowdsourcing								IEEE SENSORS JOURNAL				13	10			3742	3753		10.1109/JSEN.2013.2265936			Oct-13	2013	Today's smartphones not only serve as a means of personal communication device, but are also fundamentally transforming the traditional understanding of crowdsourcing to an emerging type of participatory, task-oriented applications. It aims to support the so-called Citizen Science efforts for knowledge discovery, to understand the human behavior and measure/evaluate their opinions. In this paper,…									1	0	0	0	1			1530-437X
J	Chambers, Lynda E.; Altwegg, Res; Barbraud, Christophe; Barnard, Phoebe; Beaumont, Linda J.; Crawford, Robert J. M.; Durant, Joel M.; Hughes, Lesley; Keatley, Marie R.; Low, Matt; Morellato, Patricia C.; Poloczanska, Elvira S.; Ruoppolo, Valeria; Vanstreels, Ralph E. T.; Woehler, Eric J.; Wolfaardt, Anton C.				Durant, Joel/D-3821-2013; Poloczanska, Elvira/F-4366-2014; Morellato, Patricia/B-6026-2013; Barbraud, Christophe/A-5870-2012; poloczanska, elvira/P-5356-2014	Durant, Joel/0000-0002-1129-525X; Morellato, Patricia/0000-0001-5265-8988;			Phenological Changes in the Southern Hemisphere								PLOS ONE				8	10					e75514	10.1371/journal.pone.0075514			OCT 1 2013	2013	Current evidence of phenological responses to recent climate change is substantially biased towards northern hemisphere temperate regions. Given regional differences in climate change, shifts in phenology will not be uniform across the globe, and conclusions drawn from temperate systems in the northern hemisphere might not be applicable to other regions on the planet. We conduct the largest meta-…									9	0	8	0	9			1932-6203
J	Sunde, Peter; Jessen, Lonnie				Sunde, Peter/E-9132-2013	Sunde, Peter/0000-0002-7485-037X			It counts who counts: an experimental evaluation of the importance of observer effects on spotlight count estimates								EUROPEAN JOURNAL OF WILDLIFE RESEARCH				59	5			645	653		10.1007/s10344-013-0717-8			Oct-13	2013	Spotlight surveys conducted by volunteers is a promising method to assess the abundance of nocturnally active mammals, but estimates are subject to bias if different observer groups differ in their ability to detect animals in the dark. We quantified the variation amongst volunteer spotlight observers with respect to their ability to detect and estimate distance to realistic animal silhouettes at…									1	0	1	0	1			1612-4642
J	D'Hondt, Ellie; Stevens, Matthias; Jacobs, An				Stevens, Matthias/A-9568-2014	Stevens, Matthias/0000-0001-6636-0672			Participatory noise mapping works! An evaluation of participatory sensing as an alternative to standard techniques for environmental monitoring								PERVASIVE AND MOBILE COMPUTING				9	5	SI		681	694		10.1016/j.pmcj.2012.09.002			Oct-13	2013	Participatory sensing enables a person-centric collection of environmental measurement data with, in principle, high granularity in space and time. In this paper we provide concrete proof that participatory techniques, when implemented properly, can achieve the same accuracy as standard noise mapping techniques. We do this through a citizen science experiment for noise mapping a 1 km(2) area in t…									10	0	1	0	10			1574-1192
J	Martin, Jeannie Miller								Marine debris removal: One year of effort by the Georgia Sea Turtle-Center-Marine Debris Initiative								MARINE POLLUTION BULLETIN				74	1			165	169		10.1016/j.marpolbul.2013.07.009			SEP 15 2013	2013	Once in the marine environment, debris poses a significant threat to marine life that can be prevented through the help of citizen science. Marine debris is any manufactured item that enters the ocean regardless of source, commonly plastics, metal, wood, glass, foam, cloth, or rubber. Citizen science is an effective way to engage volunteers in conservation initiatives and provide education and sk…									5	0	5	0	5			0025-326X
J	Dickinson, Janis L.; Crain, Rhiannon L.; Reeve, H. Kern; Schuldt, Jonathon P.								Can evolutionary design of social networks make it easier to be 'green'?								TRENDS IN ECOLOGY & EVOLUTION				28	9			561	569		10.1016/j.tree.2013.05.011			Sep-13	2013	The social Web is swiftly becoming a living laboratory for understanding human cooperation on massive scales. It has changed how we organize, socialize, and tackle problems that benefit from the efforts of a large crowd. A new, applied, behavioral ecology has begun to build on theoretical and empirical studies of cooperation, integrating research in the fields of evolutionary biology, social psyc…									4	0	1	0	4			0169-5347
J	Criscuolo, L.; Pepe, M.; Seppi, R.; Bordogna, G.; Carrara, P.; Zucca, F.								Alpine Glaciology: An Historical Collaboration between Volunteers and Scientists and the Challenge Presented by an Integrated Approach								International Journal of Geo-Information				2	3			680	703		10.3390/ijgi2030680			Sept. 2013	2013	European Alpine glaciology has a long tradition of studies and activities, in which researchers have often relied on the field work of some specialized volunteer operators. Despite the remarkable results of this cooperation, some problems in field data harmonization and in covering the whole range of monitored glaciers are still present. Moreover, dynamics of reduction, fragmentation and decline,…									1	0	0	0	1			2220-9964
J	Tulloch, Ayesha I. T.; Possingham, Hugh P.; Joseph, Liana N.; Szabo, Judit; Martin, Tara G.				Tulloch, Ayesha/E-4408-2012; Martin, Tara/B-8620-2009				Realising the full potential of citizen science monitoring programs								BIOLOGICAL CONSERVATION				165				128	138		10.1016/j.biocon.2013.05.025			Sep-13	2013	Citizen science is on the rise. Aided by the internet, the popularity and scope of citizen science appears almost limitless. For citizens the motivation is to contribute to "real" science, public information and conservation. For scientists, citizen science offers a way to collect information that would otherwise not be affordable. The longest running and largest of these citizen science programs…									21	0	18	0	22			0006-3207
J	Courter, Jason R.; Johnson, Ron J.; Stuyck, Claire M.; Lang, Brian A.; Kaiser, Evan W.								Weekend bias in Citizen Science data reporting: implications for phenology studies								INTERNATIONAL JOURNAL OF BIOMETEOROLOGY				57	5			715	720		10.1007/s00484-012-0598-7			Sep-13	2013	Studies of bird phenology can help elucidate the effects of climate change on wildlife species but observations over broad spatial scales are difficult without a network of observers. Recently, networks of citizen volunteers have begun to report first arrival dates for many migratory species. Potential benefits are substantial (e.g., understanding ecological processes at broad spatial and tempora…									2	0	2	0	2			0020-7128
J	Havens, Kayri; Henderson, Sandra								Citizen Science Takes Root Building on a long tradition, amateur naturalists are gathering data for understanding both seasonal events and the effects of climate change								AMERICAN SCIENTIST				101	5			378	385					SEP-OCT 2013	2013										0	0	0	0	0			0003-0996
J	Price, C. Aaron; Lee, Hee-Sun				boran, gul hanim/C-5889-2014				Changes in participants' scientific attitudes and epistemological beliefs during an astronomical citizen science project								JOURNAL OF RESEARCH IN SCIENCE TEACHING				50	7			773	801		10.1002/tea.21090			Sep-13	2013	Citizen science projects provide non-scientists with opportunities to take part in scientific research. While their contribution to scientific data collection has been well documented, there is limited research on how participation in citizen science projects may affect their scientific literacy. In this study, we investigated (1) how volunteers' attitudes towards science and epistemological beli…									8	0	2	0	8			0022-4308
J	Koenig, Walter D.; Liebhold, Andrew M.; Bonter, David N.; Hochachka, Wesley M.; Dickinson, Janis L.				Liebhold, Andrew/C-1423-2008	Liebhold, Andrew/0000-0001-7427-6534			Effects of the emerald ash borer invasion on four species of birds								BIOLOGICAL INVASIONS				15	9			2095	2103		10.1007/s10530-013-0435-x			Sep-13	2013	The emerald ash borer (EAB) Agrilus planipennis, first detected in 2002 in the vicinity of Detroit, Michigan, USA, is one of the most recent in a long list of introduced insect pests that have caused serious damage to North American forest trees, in this case ash trees in the genus Fraxinus. We used data from Project FeederWatch, a citizen science program focused on winter bird populations, to qu…									5	0	5	0	5			1387-3547
J	Kurtek, Sebastian; Su, Jingyong; Grimm, Cindy; Vaughan, Michelle; Sowell, Ross; Srivastava, Anuj								Statistical analysis of manual segmentations of structures in medical images								COMPUTER VISION AND IMAGE UNDERSTANDING				117	9			1036	1050		10.1016/j.cviu.2012.11.014			Sep-13	2013	The problem of extracting anatomical structures from medical images is both very important and difficult. In this paper we are motivated by a new paradigm in medical image segmentation, termed Citizen Science, which involves a volunteer effort from multiple, possibly non-expert, human participants. These contributors observe 2D images and generate their estimates of anatomical boundaries in the f…									0	0	0	0	0			1077-3142
J	Dunham, Kevin M.; du Toit, Andrew J.								Using citizen-based survey data to determine densities of large mammals: a case study from Mana Pools National Park, Zimbabwe								AFRICAN JOURNAL OF ECOLOGY				51	3			431	440		10.1111/aje.12052			Sep-13	2013	Since 1993, members of the national wildlife society have undertaken annual surveys of large mammals in the Zambezi alluvial woodlands of Mana Pools National Park, Zimbabwe. Data are collected along 36 systematically-arranged transects. We provide the first thorough assessment of the data from any survey within this long-term project. The transect data from 2011 were analysed with <fixed-case>DIS…									1	0	0	0	1			0141-6707
J	Luciano, Joanne S.; Cumming, Grant P.; Wilkinson, Mark D.; Kahana, Eva				Wilkinson, Mark/D-8153-2012	Wilkinson, Mark/0000-0001-6960-357X			The Emergent Discipline of Health Web Science								JOURNAL OF MEDICAL INTERNET RESEARCH				15	8					UNSP e166	10.2196/jmir.2499			Aug-13	2013	The transformative power of the Internet on all aspects of daily life, including health care, has been widely recognized both in the scientific literature and in public discourse. Viewed through the various lenses of diverse academic disciplines, these transformations reveal opportunities realized, the promise of future advances, and even potential problems created by the penetration of the World…									0	0	0	0	0			1438-8871
J	Wilson, Caroline; Godinho, Lisa								The benefits of engaging volunteers in urban bat research								Victorian Naturalist (Blackburn)				130	4			182	187					Aug-13	2013	The engagement of non-professionals in scientific research is referred to as 'citizen science'. Citizen science is important for answering research questions that rely on a large number of data collectors, and can be used to inform the public about scientific topics. Using the Melbourne Microbat Project as an example, we discuss the benefits of engaging the public in scientific research. The Melb…									0	0	0	0	0			0042-5184
J	Nagy, Christopher M.; Rockwell, Robert F.								Occupancy patterns of Megascops asio in urban parks of New York City and southern Westchester County, NY, USA								JOURNAL OF NATURAL HISTORY				47	31-32			2135	2149		10.1080/00222933.2013.770100			AUG 1 2013	2013	Eastern screech owls (Megascops asio) exist in a number of urban parks in New York City (NYC) and Westchester County, NY. To investigate the effects of intense urbanization on this species, we performed call-broadcast surveys in 16 parks in NYC and Westchester. Occupancy and detection were modelled as functions of eight geographic variables and the presence of barred (Strix varia) and great horne…									1	0	1	0	1			0022-2933
J	Hoopes, Martha F.; Marsh, David M.; Beard, Karen H.; Goldberg, Nisse; Aparicio, Alberto; Arbuthnot, Annie; Nixon, Benjamin; Laflower, Danelle; Lee, Lucas; Little, Amanda; Mooney, Emily; Pallette, April; Ravenscraft, Alison; Scheele, Stephen; Stowe, Kyle; Sykes, Colin; Watson, Robert; Yang, Blia				Beard, Karen/B-7177-2011				Invasive Plants in Wildlife Refuges: Coordinated Research with Undergraduate Ecology Courses								BIOSCIENCE				63	8			644	656		10.1525/bio.2013.63.8.7			Aug-13	2013	Answering large-scale questions in ecology can involve time-consuming data compilation. We show how networks of undergraduate classes can make these projects more manageable and provide an authentic research experience for students. With this approach, we examined the factors associated with plant species richness in US national wildlife refuges. We found that the richness of harmful invasive pla…									0	0	0	0	0			0006-3568
J	Fowler, Amy; Whyatt, J. Duncan; Davies, Gemma; Ellis, Rebecca				Whyatt, James/D-8123-2014	Whyatt, James/0000-0001-9329-4367			How Reliable are Citizen-Derived Scientific Data? Assessing the Quality of Contrail Observations Made by the General Public								TRANSACTIONS IN GIS				17	4			488	506		10.1111/tgis.12034			Aug-13	2013	Citizen science projects encourage the general public to participate in scientific research. Participants can contribute large volumes of data over broad spatial and temporal frames; however, the challenge is to generate data of sufficient quality to be useable in scientific research. Most observations made by citizen-scientists can be independently verified by experts. However, verification is m…									2	0	1	0	2			1361-1682
J	Crall, Alycia W.; Jordan, Rebecca; Holfelder, Kirstin; Newman, Gregory J.; Graham, Jim; Waller, Donald M.								The impacts of an invasive species citizen science training program on participant attitudes, behavior, and science literacy								PUBLIC UNDERSTANDING OF SCIENCE				22	6			745	764		10.1177/0963662511434894			Aug-13	2013	Citizen science can make major contributions to informal science education by targeting participants' attitudes and knowledge about science while changing human behavior towards the environment. We examined how training associated with an invasive species citizen science program affected participants in these areas. We found no changes in science literacy or overall attitudes between tests admini…									2	0	0	0	2			0963-6625
J	Gonsamo, Alemu; Chen, Jing M.; Wu, Chaoyang				Gonsamo, Alemu/D-1795-2010	Gonsamo, Alemu/0000-0002-2461-618X			Citizen Science: linking the recent rapid advances of plant flowering in Canada with climate variability								SCIENTIFIC REPORTS				3						2239	10.1038/srep02239			JUL 19 2013	2013	The timing of crucial events in plant life cycles is shifting in response to climate change. We use phenology records from PlantWatch Canada 'Citizen Science' networks to study recent rapid shifts of flowering phenology and its relationship with climate. The average first flower bloom day of 19 Canadian plant species has advanced by about 9 days during 2001-2012. 73% of the rapid and unprecedente…									2	0	1	0	2			2045-2322
J	Abolafya, Moris; Onmus, Ortac; Sekercioglu, Cagan H.; Bilgin, Rasit								Using Citizen Science Data to Model the Distributions of Common Songbirds of Turkey Under Different Global Climatic Change Scenarios								PLOS ONE				8	7					e68037	10.1371/journal.pone.0068037			JUL 3 2013	2013	In this study, we evaluated the potential impact of climate change on the distributions of Turkey's songbirds in the 21st century by modelling future distributions of 20 resident and nine migratory species under two global climate change scenarios. We combined verified data from an ornithological citizen science initiative (www.kusbank.org) with maximum entropy modeling and eight bioclimatic vari…									1	0	1	0	1			1932-6203
J	Dennis, Emily B.; Freeman, Stephen N.; Brereton, Tom; Roy, David B.				Roy, David/A-6619-2009	Roy, David/0000-0002-5147-0331			Indexing butterfly abundance whilst accounting for missing counts and variability in seasonal pattern								METHODS IN ECOLOGY AND EVOLUTION				4	7			637	645		10.1111/2041-210X.12053			Jul-13	2013	1. Volunteer-based citizen science' schemes now play a valuable role in deriving biodiversity indicators, both aiding the development of conservation policies and measuring the success of management. We provide a new method for analysing such data based on counts of invertebrate species characterised by highly variable numbers within a season combined with a substantial proportion of proposed sur…									5	0	5	0	5			2041-210X
J	Slade, Eleanor M.; Merckx, Thomas; Riutta, Terhi; Bebber, Daniel P.; Redhead, David; Riordan, Philip; Macdonald, David W.				Slade, Eleanor/O-3874-2014	Slade, Eleanor/0000-0002-6108-1196			Life-history traits and landscape characteristics predict macro-moth responses to forest fragmentation								ECOLOGY				94	7			1519	1530		10.1890/12-1366.1			Jul-13	2013	How best to manage forest patches, mitigate the consequences of forest fragmentation, and enable landscape permeability are key questions facing conservation scientists and managers. Many temperate forests have become increasingly fragmented, resulting in reduced interior forest habitat, increased edge habitats, and reduced connectivity. Using a citizen science landscape-scale mark-release-recapt…									14	0	14	0	14			0012-9658
J	Kuehl, Hjalmar S.; Burghardt, Tilo								Animal biometrics: quantifying and detecting phenotypic appearance								TRENDS IN ECOLOGY & EVOLUTION				28	7			432	441		10.1016/j.tree.2013.02.013			Jul-13	2013	Animal biometrics is an emerging field that develops quantified approaches for representing and detecting the phenotypic appearance of species, individuals, behaviors, and morphological traits. It operates at the intersection between pattern recognition, ecology, and information sciences, producing computerized systems for phenotypic measurement and interpretation. Animal biometrics can benefit a…									9	0	6	0	9			0169-5347
J	Sadoti, Giancarlo; Zuckerberg, Benjamin; Jarzyna, Marta A.; Porter, William F.								Applying occupancy estimation and modelling to the analysis of atlas data								DIVERSITY AND DISTRIBUTIONS				19	7			804	814		10.1111/ddi.12041			Jul-13	2013	Aim Biological atlases are a globally widespread and effective means for documenting the distribution of numerous taxa and have been used to study many macroecological relationships. A common assumption when analysing atlas data is that species are detected perfectly (p=1). This assumption is likely incorrect, but the application of methods to account for heterogeneous detectability (p<1) has bee…									2	0	2	0	2			1366-9516
J	Toerpe, Kathleen								The Rise of Citizen Science								FUTURIST				47	4			25	30					JUL-AUG 2013	2013										2	0	0	0	2			0016-3317
J	Lenin, Janaki								WHALE SHARK GAZING AND CITIZEN SCIENCE: AN INTERVIEW WITH DR. BRAD NORMAN.								Indian Ocean Turtle Newsletter				18				12	16					Jul-13	2013										0	0	0	0	0			0973-1695
J	Miller, David A. W.; Nichols, James D.; Gude, Justin A.; Rich, Lindsey N.; Podruzny, Kevin M.; Hines, James E.; Mitchell, Michael S.				Miller, David/E-4492-2012				Determining Occurrence Dynamics when False Positives Occur: Estimating the Range Dynamics of Wolves from Public Survey Data								PLOS ONE				8	6					e65808	10.1371/journal.pone.0065808			JUN 19 2013	2013	Large-scale presence-absence monitoring programs have great promise for many conservation applications. Their value can be limited by potential incorrect inferences owing to observational errors, especially when data are collected by the public. To combat this, previous analytical methods have focused on addressing non-detection from public survey data. Misclassification errors have received less…									9	0	9	0	9			1932-6203
J	Wilson, Scott; Anderson, Eric M.; Wilson, Amy S. G.; Bertram, Douglas F.; Arcese, Peter								Citizen Science Reveals an Extensive Shift in the Winter Distribution of Migratory Western Grebes								PLOS ONE				8	6					e65408	10.1371/journal.pone.0065408			JUN 19 2013	2013	Marine waterbirds have shown variable trends in abundance over the past four decades with some species displaying steep declines along the Pacific coast from British Columbia through California. One of the most dramatic changes has been that of western grebes (Aechmophorus occidentalis) in the Salish Sea. This region was a former core of the species wintering distribution but they have become inc…									10	0	10	0	10			1932-6203
J	Rosevelt, C.; Los Huertos, M.; Garza, C.; Nevins, H. M.								Marine debris in central California: Quantifying type and abundance of beach litter in Monterey Bay, CA								MARINE POLLUTION BULLETIN				71	1-Feb			299	306		10.1016/j.marpolbul.2013.01.015			JUN 15 2013	2013	Monitoring beach litter is essential for reducing ecological threats towards humans and wildlife. In Monterey Bay, CA information on seasonal and spatial patterns is understudied. Central California's coastal managers require reliable information on debris abundance, distribution, and type, to support policy aimed at reducing litter. We developed a survey method that allowed for trained citizen s…									3	0	4	0	4			0025-326X
J	Toomey, Anne H.; Domroese, Margret C.								Can citizen science lead to positive conservation attitudes and behaviors?								HUMAN ECOLOGY REVIEW				20	1			50	62					SUM 2013	2013	Citizen science the partnering of scientists with members of the public to do research is increasingly utilized in environmental research, having been credited with enabling studies that would otherwise be cost-prohibitive while promoting scientific literacy and empowering and engaging participants in conservation. Although the value of citizen-generated data for scientific purposes is increasing…									1	0	0	0	1			1074-4827
J	Proebstl-Haider, Ulrike; Schrank, Josef								Citizen Science as Contribution to the Management of Protection Areas - A conceptual investigation using the example of traditional orchards in the Nature Reserve 'Pollauer Tal'				Citizen Science als Beitrag zum Schutzgebietsmanagement? Eine konzeptionelle Untersuchung am Beispiel von Streuobstbestanden im Naturpark Pollauer Tal				Naturschutz und Landschaftsplanung				45	6			165	170					Jun-13	2013	The paper investigates the potential contribution of citizen science for the scientific evaluation, management and planning of an Austrian nature park. The paper discusses the requirements for data collection, the preparation of citizen scientists to interact with land owners and whether and how citizen science may contribute to monitoring and management of the park. First results based on a repr…									0	0	0	0	0			0940-6808
J	Kelemen-Finan, Julia; Knoll, Christoph; Proebstl-Haider, Ulrike								Citizen Science - Really Cool or Just Stupid? Lay monitoring as contribution to the environmental education of young people				Citizen Science - voll cool oder nur doof? Laienmonitoring als Beitrag zur Umweltbildung bei Jugendlichen				Naturschutz und Landschaftsplanung				45	6			171	176					Jun-13	2013	The study investigates citizen science as a potential tool for the environmental education of adolescents. Data were collected in surveys of three high school classes with students aged 15 to 17 years who provided their opinions of and experiences with the project. This particular citizen science project focused on ecological or behavioral observations of butterflies, the European ground squirrel…									0	0	1	0	1			0940-6808
J	Neuwirth, Gernot; Hirneisen, Norbert								Operating a Web Portal for Field Observations - Experiences and challenges of the example 'www.naturbeobachtung.de'				Betreiben eines Onlineportals fur Naturbeobachtungen Erfahrungen und Herausforderungen am Beispiel von www.naturbeobachtung.at				Naturschutz und Landschaftsplanung				45	6			177	182					Jun-13	2013	An online reporting platform for field observations allows people who are interested in nature conservation to get insight into the diversity of the native plants and animals. From the viewpoint of the operators these portals can help to improve the biological knowledge of the public and to promote nature conservation concerns by involving more people into these networks. Against this background …									0	0	0	0	0			0940-6808
J	Gantner, Birgit; Allex, Brigitte; Brandenburg, Christiane; Kelemen-Finan, Julia; Holzer, Thomas; Winter, Silvia; Kriechbaum, Monika; Seiberl, Margit; Liebl, Ursula								Lay Monitoring with Pupils - Results of a pilot project with different species groups				Laienmonitoring mit Schulern Ergebnisse eines Modellprojektes mit verschiedenen Artengruppen				Naturschutz und Landschaftsplanung				45	6			183	188					Jun-13	2013	In many scientific-disciplines volunteers are involved in monitoring projects. Pupils, however, heve rarely been the target group. In the project "Biodiversitat und Citizen Science", European ground squirrels, butterflies and dry habitats have been surveyed by pupils with the species having been chosen for their attractiveness and activity times. The aim was to investigate whether and to what ext…									0	0	1	0	1			0940-6808
J	Proebstl-Haider, Ulrike; Kelemen-Finan, Julia								Living on Nature Conservation - Effects of lay monitoring on governmental monitoring tasks and on the work of biologists and landscape planners				Vom Naturschutz leben konnen Auswirkungen von Laienmonitoring auf staatliche Aufgaben der Uberwachung und das Arbeitsfeld von Biologen und Landschaftsplanern				Naturschutz und Landschaftsplanung				45	6			189	193					Jun-13	2013	This study presents the viewpoints of self-employed biologists and landscape planners on various aspects of citizen science. In qualitative surveys 10 experts were interviewed about the potential of citizen science as a legitimate data source for official monitoring reports, as well as the implication of the increasing involvement of volunteers on their own profession.The results show a high leve…									0	0	0	0	0			0940-6808
J	Acorn, John								Entomological Citizenship								American Entomologist				59	2			128	128					SUM 2013	2013										0	0	0	0	0			1046-2821
J	Tozer, Douglas C.; Falconer, C. Myles; Badzinski, Debbie S.								Common Loon Reproductive Success in Canada: the West is Best but Not for Long								AVIAN CONSERVATION AND ECOLOGY				8	1					UNSP 1	10.5751/ACE-00569-080101			Jun-13	2013	Reproductive success of Common Loons (Gavia immer) is a powerful indicator of aquatic ecosystem health, especially in relation to mercury and acid precipitation. We examined relationships between Common Loon reproductive success and longitude, year, lake area, and pH across southern Canada using data collected from 1992 to 2010 by participants in Bird Studies Canada's Canadian Lakes Loon Survey. …									0	0	0	0	0			1712-6568
J	Hidalgo-Ruz, Valeria; Thiel, Martin								Distribution and abundance of small plastic debris on beaches in the SE Pacific (Chile): A study supported by a citizen science project								MARINE ENVIRONMENTAL RESEARCH				87-88				12	18		10.1016/j.marenvres.2013.02.015			JUN-JUL 2013	2013	The accumulation of large and small plastic debris is a problem throughout the world's oceans and coastlines. Abundances and types of small plastic debris have only been reported for some isolated beaches in the SE Pacific, but these data are insufficient to evaluate the situation in this region. The citizen science project "National Sampling of Small Plastic Debris" was supported by schoolchildr…									7	0	5	0	7			0141-1136
J	Powell, John; Nash, Gemma; Bell, Patrick								GeoExposures: Documenting temporary geological exposures in Great Britain through a citizen-science web site								PROCEEDINGS OF THE GEOLOGISTS ASSOCIATION				124	4	SI		638	647		10.1016/j.pgeola.2012.04.004			Jun-13	2013	GeoExposures is a newly developed crowd-sourcing web site for recording temporary geological exposures in Great Britain that might be lost to science. It has been developed and deployed by the British Geological Survey (BGS) using the Ushahidi Crowdmap service. Geological site information can be recorded and uploaded using a smartphone or via a personal computer to the common-access web site. Geo…									3	0	0	0	3			0016-7878
J	Butt, Nathalie; Slade, Eleanor; Thompson, Jill; Malhi, Yadvinder; Riutta, Terhi				Butt, Nathalie/B-3558-2014; Thompson, Jill/K-2200-2012; Slade, Eleanor/O-3874-2014	Thompson, Jill/0000-0002-4370-2593; Slade, Eleanor/0000-0002-6108-1196			Quantifying the sampling error in tree census measurements by volunteers and its effect on carbon stock estimates								ECOLOGICAL APPLICATIONS				23	4			936	943					Jun-13	2013	A typical way to quantify aboveground carbon in forests is to measure tree diameters and use species-specific allometric equations to estimate biomass and carbon stocks. Using "citizen scientists'' to collect data that are usually time-consuming and labor-intensive can play a valuable role in ecological research. However, data validation, such as establishing the sampling error in volunteer measu…									9	1	8	0	10			1051-0761
J	Pellissier, Vincent; Maurel, Noelie; Machon, Nathalie								Multi-scale assessment of pollination of Lotus corniculatus (L.) in a peri-urban fringe								PLANT ECOLOGY & DIVERSITY				6	2			195	203		10.1080/17550874.2012.755227			JUN 1 2013	2013	Background: The plant pollination service provided by pollinators is crucial for ecosystem maintenance, especially in highly fragmented landscapes, such as urban areas.Aims: We assessed at multiple spatial scales the influence of the degree of urbanisation on pollinator communities and pollination success.Methods: Artificial populations of Lotus corniculatus (Fabaceae) were established along an u…									0	0	0	0	0			1755-0874
J	Phadke, Roopali								Public Deliberation and the Geographies of Wind Justice								SCIENCE AS CULTURE				22	2			247	255		10.1080/09505431.2013.786997			JUN 1 2013	2013										0	0	0	0	0			0950-5431
J	Eastman, Lucas B.; Nunez, Paloma; Crettier, Barbara; Thiel, Martin								Identification of self-reported user behavior, education level, and preferences to reduce littering on beaches - A survey from the SE Pacific								OCEAN & COASTAL MANAGEMENT				78				18	24		10.1016/j.ocecoaman.2013.02.014			Jun-13	2013	Beach litter is an environmental, health, and economic burden around the world. Reducing or eliminating beach litter requires a sound understanding of the beach users that often produce the litter. Education has consistently been promulgated as positively influencing environmental behaviors, though this is not well-investigated for the beach environment. In this citizen science project, school ch…									6	0	3	0	6			0964-5691
J	Lintott, Chris J.; Schwamb, Megan E.; Barclay, Thomas; Sharzer, Charlie; Fischer, Debra A.; Brewer, John; Giguere, Matthew; Lynn, Stuart; Parrish, Michael; Batalha, Natalie; Bryson, Steve; Jenkins, Jon; Ragozzine, Darin; Rowe, Jason F.; Schwainski, Kevin; Gagliano, Robert; Gilardi, Joe; Jek, Kian J.; Paeaekkoenen, Jari-Pekka; Smits, Tjapko								PLANET HUNTERS: NEW KEPLER PLANET CANDIDATES FROM ANALYSIS OF QUARTER 2								ASTRONOMICAL JOURNAL				145	6					151	10.1088/0004-6256/145/6/151			Jun-13	2013	We present new planet candidates identified in NASA Kepler Quarter 2 public release data by volunteers engaged in the Planet Hunters citizen science project. The two candidates presented here survive checks for false positives, including examination of the pixel offset to constrain the possibility of a background eclipsing binary. The orbital periods of the planet candidates are 97.46 days (KIC 4…									5	0	1	0	5			0004-6256
J	Zabin, Chela J.; Danner, Eric M.; Baumgartner, Erin P.; Spafford, David; Miller, Kathy Ann; Pearse, John S.								A comparison of intertidal species richness and composition between Central California and Oahu, Hawaii								MARINE ECOLOGY-AN EVOLUTIONARY PERSPECTIVE				34	2			131	156		10.1111/maec.12007			Jun-13	2013	The intertidal zone of tropical islands is particularly poorly known. In contrast, temperate locations such as California's Monterey Bay are fairly well studied. However, even in these locations, studies have tended to focus on a few species or locations. Here we present the results of the first broadscale surveys of invertebrate, fish and algal species richness from a tropical island, Oahu, Hawa…									1	0	1	0	1			0173-9565
J	Strohbach, Michael W.; Lerman, Susannah B.; Warren, Paige S.				Silveira, Ismael /B-5002-2014				Are small greening areas enhancing bird diversity? Insights from community-driven greening projects in Boston								LANDSCAPE AND URBAN PLANNING				114				69	79		10.1016/j.landurbplan.2013.02.007			Jun-13	2013	Green space is an important component of the urban landscape, providing ecosystem services for city dwellers and supporting biodiversity. In many Gities, green space is concentrated in large areas, while the rest is dispersed in small patches like pocket parks, gardens or street trees. Such small-scale green space is often the target of greening initiatives but little is known about their value f…									8	0	7	0	8			0169-2046
J	Tozer, Douglas C.; Falconer, C. Myles; Badzinski, Debbie S.								Common Loon Reproductive Success in Canada: the West is Best but Not for Long.								Avian Conservation and Ecology				8	1			16pp.	16pp.					Jun-13	2013	Reproductive success of Common Loons (Gavia immer) is a powerful indicator of aquatic ecosystem health, especially in relation to mercury and acid precipitation. We examined relationships between Common Loon reproductive success and longitude, year, lake area, and pH across southern Canada using data collected from 1992 to 2010 by participants in Bird Studies Canada's Canadian Lakes Loon Survey. …									0	0	0	0	0
J	Horn, David J.; Johansen, Stacey M.								A Comparison of Bird-Feeding Practices in the United States and Canada								WILDLIFE SOCIETY BULLETIN				37	2			293	300		10.1002/wsb.281			Jun-13	2013	Millions of Americans and Canadians participate in the feeding of wild birds. We surveyed hobbyists about their bird-feeding experience, and examined demographic and regional differences in responses, to determine the types of bird-feeding practices taking place and to identify themes important for wildlife managers to communicate with people who feed birds. Between autumn 2005 and winter 2008-20…									1	0	1	0	1			1938-5463
J	Gollan, John R.; de Bruyn, Lisa Lobry; Reid, Nick; Wilkie, Lance				Lobry de Bruyn, Lisa/A-5515-2011				Monitoring the ecosystem service provided by dung beetles offers benefits over commonly used biodiversity metrics and a traditional trapping method								JOURNAL FOR NATURE CONSERVATION				21	3			183	188		10.1016/j.jnc.2012.12.004			Jun-13	2013	Surveying terrestrial invertebrates often requires lethal techniques that can also kill non-target vertebrates. Removing the desirable components of biodiversity is at odds with the philosophy of ecological restoration and biodiversity conservation more generally. Moreover, commonly used metrics generated by such survey approaches (e. g. abundance and species richness) are only indirectly related…									1	0	1	0	1			1617-1381
J	Kyba, Christopher C. M.; Wagner, Janna M.; Kuechly, Helga U.; Walker, Constance E.; Elvidge, Christopher D.; Falchi, Fabio; Ruhtz, Thomas; Fischer, Juergen; Hoelker, Franz				Holker, Franz/A-5683-2009; Elvidge, Christopher/C-3012-2009				Citizen Science Provides Valuable Data for Monitoring Global Night Sky Luminance								SCIENTIFIC REPORTS				3						1835	10.1038/srep01835			MAY 16 2013	2013	The skyglow produced by artificial lights at night is one of the most dramatic anthropogenic modifications of Earth's biosphere. The GLOBE at Night citizen science project allows individual observers to quantify skyglow using star maps showing different levels of light pollution. We show that aggregated GLOBE at Night data depend strongly on artificial skyglow, and could be used to track lighting…									11	1	5	0	12			2045-2322
J	Freitag, Amy; Pfeffer, Max J.								Process, Not Product: Investigating Recommendations for Improving Citizen Science "Success"								PLOS ONE				8	5					e64079	10.1371/journal.pone.0064079			MAY 15 2013	2013	Citizen science programs are increasingly popular for a variety of reasons, from public education to new opportunities for data collection. The literature published in scientific journals resulting from these projects represents a particular perspective on the process. These articles often conclude with recommendations for increasing "success". This study compared these recommendations to those e…									4	0	1	0	4			1932-6203
J	Schwamb, Megan E.; Orosz, Jerome A.; Carter, Joshua A.; Welsh, William F.; Fischer, Debra A.; Torres, Guillermo; Howard, Andrew W.; Crepp, Justin R.; Keel, William C.; Lintott, Chris J.; Kaib, Nathan A.; Terrell, Dirk; Gagliano, Robert; Jek, Kian J.; Parrish, Michael; Smith, Arfon M.; Lynn, Stuart; Simpson, Robert J.; Giguere, Matthew J.; Schawinski, Kevin				Howard, Andrew/D-4148-2015	Howard, Andrew/0000-0001-8638-0320			PLANET HUNTERS: A TRANSITING CIRCUMBINARY PLANET IN A QUADRUPLE STAR SYSTEM								ASTROPHYSICAL JOURNAL				768	2					127	10.1088/0004-637X/768/2/127			MAY 10 2013	2013	We report the discovery and confirmation of a transiting circumbinary planet (PH1b) around KIC 4862625, an eclipsing binary in the Kepler field. The planet was discovered by volunteers searching the first six Quarters of publicly available Kepler data as part of the Planet Hunters citizen science project. Transits of the planet across the larger and brighter of the eclipsing stars are detectable …									38	0	2	0	38			0004-637X
J	Auffret, Alistair G.; Cousins, Sara A. O.								Humans as Long-Distance Dispersers of Rural Plant Communities								PLOS ONE				8	5					e62763	10.1371/journal.pone.0062763			MAY 2 2013	2013	Humans are known for their capacity to disperse organisms long distances. Long-distance dispersal can be important for species threatened by habitat destruction, but research into human-mediated dispersal is often focused upon few and/or invasive species. Here we use citizen science to identify the capacity for humans to disperse seeds on their clothes and footwear from a known species pool in a …									3	0	3	0	3			1932-6203
J	Anderson, Paul A.								Acoustic characterization of seahorse tank environments in public aquaria: A citizen science project								AQUACULTURAL ENGINEERING				54				72	77		10.1016/j.aquaeng.2012.11.004			May-13	2013	Professional aquarists from nine U.S. public aquaria participated in a citizen science project to characterize ambient noise in marine ornamental aquaria containing seahorses (Hippocampus spp.). Participants collected data on tank design specifications and acoustic recordings from the middle of the water column of each tank surveyed. Ambient noise in aquaria was very variable, ranging in total RM…									2	0	2	0	2			0144-8609
J	Phillimore, Albert B.; Proios, Konstantinos; O'Mahony, Naiara; Bernard, Rodolphe; Lord, Alexa M.; Atkinson, Sian; Smithers, Richard J.								Inferring local processes from macro-scale phenological pattern: a comparison of two methods								JOURNAL OF ECOLOGY				101	3			774	783		10.1111/1365-2745.12067			May-13	2013	Understanding the processes responsible for macro-scale spatial and temporal phenological patterns is a critical step in developing predictive phenological models. While phenological responses may involve the integration of multiple environmental cues, the spring phenology of many plant and animal species appears to be especially sensitive to temperature. As a result of the success of citizen sci…									4	0	4	0	4			0022-0477
J	Thompson, D. I.								Unlikely global change heroes: Capitalizing on the potential of citizen science as a research and education tool								SOUTH AFRICAN JOURNAL OF BOTANY				86				159	159		10.1016/j.sajb.2013.02.079			May-13	2013										0	0	0	0	0			0254-6299
J	Hardisty, Alex; Roberts, Dave		Biodiversity Informatics Community		van Tienderen, Peter/I-6018-2012; Schaminee, Joop/L-7701-2013; Damgaard, Christian/G-2441-2010; Hardisty, Alex/C-3155-2009; Davies, Neil/E-5863-2012	van Tienderen, Peter/0000-0002-7225-0856; Damgaard, Christian/0000-0003-3932-4312; Hardisty, Alex/0000-0002-0767-4310; Davies, Neil/0000-0001-8085-5014			A decadal view of biodiversity informatics: challenges and priorities								BMC ECOLOGY				13						16	10.1186/1472-6785-13-16			APR 15 2013	2013	Biodiversity informatics plays a central enabling role in the research community's efforts to address scientific conservation and sustainability issues. Great strides have been made in the past decade establishing a framework for sharing data, where taxonomy and systematics has been perceived as the most prominent discipline involved. To some extent this is inevitable, given the use of species na…									12	0	11	0	12			1472-6785
J	Gura, Trisha								Citizen science: amateur experts.								Nature				496	7444			259	61					2013-Apr-11	2013										7	0	3	0	7
J	Laforest, Brandon J.; Winegardner, Amanda K.; Zaheer, Omar A.; Jeffery, Nicholas W.; Boyle, Elizabeth E.; Adamowicz, Sarah J.								Insights into biodiversity sampling strategies for freshwater microinvertebrate faunas through bioblitz campaigns and DNA barcoding								BMC ECOLOGY				13						13	10.1186/1472-6785-13-13			APR 4 2013	2013	Background: Biodiversity surveys have long depended on traditional methods of taxonomy to inform sampling protocols and to determine when a representative sample of a given species pool of interest has been obtained. Questions remain as to how to design appropriate sampling efforts to accurately estimate total biodiversity. Here we consider the biodiversity of freshwater ostracods (crustacean cla…									4	0	3	0	4			1472-6785
J	Polgar, Caroline A.; Primack, Richard B.; Williams, Ernest H.; Stichter, Sharon; Hitchcock, Colleen								Climate effects on the flight period of Lycaenid butterflies in Massachusetts								BIOLOGICAL CONSERVATION				160				25	31		10.1016/j.biocon.2012.12.024			Apr-13	2013	The effect of climate change on the phenology of plants and birds of eastern North America has been well studied in recent years, but insects have received less attention. In this study we investigated whether the response to climate warming of 10 short-lived butterfly species from the Lycaenidae family in Massachusetts is similar to responses seen in other taxonomic groups. We also determined th…									6	0	6	0	6			0006-3207
J	Sheil, Douglas; Mugerwa, Badru; Fegraus, Eric H.				Sheil, Douglas/A-3867-2015	Sheil, Douglas/0000-0002-1166-6591			African golden cats, citizen science, and serendipity: tapping the camera trap revolution								SOUTH AFRICAN JOURNAL OF WILDLIFE RESEARCH				43	1			74	78					Apr-13	2013	The use of camera traps for wildlife research and monitoring is increasing and this is yielding significant observations at an accelerating pace. Yet many potentially valuable observations are overlooked, misinterpreted or withheld. Using our first-ever images of a wild African golden cat (Caracal aurata) catching prey, we consider practical challenges and opportunities for more effective image m…									0	0	0	0	0			0379-4369
J	Laughlin, Andrew J.; Taylor, Caz M.; Bradley, David W.; LeClair, Dayna; Clark, Robert G.; Dawson, Russell D.; Dunn, Peter O.; Horn, Andrew; Leonard, Marty; Sheldon, Daniel R.; Shutler, Dave; Whittingham, Linda A.; Winkler, David W.; Norris, D. Ryan				Taylor, Caz/A-3602-2013; Dunn, Peter/A-9784-2008	Dunn, Peter/0000-0002-7450-4194			INTEGRATING INFORMATION FROM GEOLOCATORS, WEATHER RADAR, AND CITIZEN SCIENCE TO UNCOVER A KEY STOPOVER AREA OF AN AERIAL INSECTIVORE								AUK				130	2			230	239		10.1525/auk.2013.12229			Apr-13	2013	Determining the distribution of stopover and overwintering areas of migratory animals is essential for understanding population dynamics and building predictive models. Tree Swallows (Tachycineta bicolor) are small songbirds that breed across North America. Data from Doppler weather radar and eBird indicate that Tree Swallow numbers increase throughout October and November in southeastern Louisia…									8	1	7	0	9			0004-8038
J	Keefe, Christine Lee								Engaging under-represented populations in STEM								FASEB JOURNAL				27			29.3							Apr-13	2013						Joint Annual Meeting of the ASPET/BPS at Experimental Biology (EB)	APR 20-24, 2013	ASPET; British Pharmacol Soc (BPS)	Boston, MA	0	0	0	0	0			0892-6638
J	Devisch, Oswald; Veestraeten, Daniel								From Sharing to Experimenting: How Mobile Technologies Are Helping Ordinary Citizens Regain Their Positions as Scientists								JOURNAL OF URBAN TECHNOLOGY				20	2			63	76		10.1080/10630732.2013.769313			APR 1 2013	2013	Citizen science is a term used to describe the engagement of ordinary citizens in scientific tasks like observation, measurement, and computation. A series of technological innovations, such as the Internet, the upgrade of mobile phones from communication devices to networked mobile personal measurement devices, and the introduction of self-assessment applications to use with them, redefined the …									0	0	0	0	0			1063-0732
J	Aldrich, Daniel P.								Rethinking Civil Society-State Relations in Japan after the Fukushima Accident								POLITY				45	2			249	264		10.1057/pol.2013.2			Apr-13	2013	The 3/11 combined disaster in Japan focused both Japanese civil society and government decision makers on the issue of nuclear power Whereas surveys over the post-war period indicated that many Japanese supported the growing. role of nuclear power in Japan's overall energy policy, the current crisis has resulted in a sea-change in public opinion. Even though some scholars have depicted Japanese c…									2	0	0	0	2			0032-3497
J	MacKenzie, Cameron J. A.; Cox, Sean P.								Building legitimacy of the recreational fishing sector in mixed commercial-recreational fisheries								OCEAN & COASTAL MANAGEMENT				75				11	19		10.1016/j.ocecoaman.2013.01.004			Apr-13	2013	To become legitimate fishery stakeholders alongside government and commercial interests, recreational fisheries must operate in accordance with the rules, principles, or standards established for sustainable fisheries. These rules fall within the following fisheries management processes: (i) assessment of stock status relative to target or reference points, (ii) control of either total fishing ef…									2	0	1	0	2			0964-5691
J	Oezdemir, Vural; Badr, Kamal F.; Dove, Edward S.; Endrenyi, Laszlo; Geraci, Christy Jo; Hotez, Peter J.; Milius, Djims; Neves-Pereira, Maria; Pang, Tikki; Rotimi, Charles N.; Sabra, Ramzi; Sarkissian, Christineh N.; Srivastava, Sanjeeva; Tims, Hesther; Zgheib, Nathalie K.; Kickbusch, Ilona								Crowd-Funded Micro-Grants for Genomics and "Big Data": An Actionable Idea Connecting Small (Artisan) Science, Infrastructure Science, and Citizen Philanthropy								OMICS-A JOURNAL OF INTEGRATIVE BIOLOGY				17	4			161	172		10.1089/omi.2013.0034			Apr-13	2013	Biomedical science in the 21st century is embedded in, and draws from, a digital commons and "Big Data" created by high-throughput Omics technologies such as genomics. Classic Edisonian metaphors of science and scientists (i.e., "the lone genius" or other narrow definitions of expertise) are ill equipped to harness the vast promises of the 21st century digital commons. Moreover, in medicine and l…									7	0	7	0	9			1536-2310
J	Tulloch, Ayesha I. T.; Mustin, Karen; Possingham, Hugh P.; Szabo, Judit K.; Wilson, Kerrie A.				Possingham, Hugh/B-1337-2008; Tulloch, Ayesha/E-4408-2012; Mustin, Karen/F-8070-2013; Wilson, Kerrie/C-8058-2009	Possingham, Hugh/0000-0001-7755-996X; Mustin, Karen/0000-0002-2828-2316; Wilson, Kerrie/0000-0002-0092-935X			To boldly go where no volunteer has gone before: predicting volunteer activity to prioritize surveys at the landscape scale								DIVERSITY AND DISTRIBUTIONS				19	4			465	480		10.1111/j.1472-4642.2012.00947.x			Apr-13	2013	Aim To identify the relationships between volunteer bird survey effort and motivations in order to prioritize investment in future surveying activities. Location South-west Western Australia, a global biodiversity hotspot. Methods We developed nine hypotheses for volunteer motivations to predict the probability of a bird survey being undertaken anywhere in the landscape using data from the New At…									12	0	11	0	12			1366-9516
J	Stefanescu, Constanti; Paramo, Ferran; Akesson, Susanne; Alarcon, Marta; Avila, Anna; Brereton, Tom; Carnicer, Jofre; Cassar, Louis F.; Fox, Richard; Heliola, Janne; Hill, Jane K.; Hirneisen, Norbert; Kjellen, Nils; Kuhn, Elisabeth; Kuussaari, Mikko; Leskinen, Matti; Liechti, Felix; Musche, Martin; Regan, Eugenie C.; Reynolds, Don R.; Roy, David B.; Ryrholm, Nils; Schmaljohann, Heiko; Settele, Jo…				Schmaljohann, Heiko/A-2284-2011; Roy, David/A-6619-2009; Thomas, Chris/A-1460-2014; Thomas, Chris/A-1894-2012	Schmaljohann, Heiko/0000-0002-0886-4319; Roy, David/0000-0002-5147-0331;			Multi-generational long-distance migration of insects: studying the painted lady butterfly in the Western Palaearctic								ECOGRAPHY				36	4			474	486		10.1111/j.1600-0587.2012.07738.x			Apr-13	2013	Long-range, seasonal migration is a widespread phenomenon among insects, allowing them to track and exploit abundant but ephemeral resources over vast geographical areas. However, the basic patterns of how species shift across multiple locations and seasons are unknown in most cases, even though migrant species comprise an important component of the temperate-zone biota. The painted lady butterfl…									11	0	13	0	13			0906-7590
J	Wolcott, T. G.; Dean, A. G.; Sichitiu, M. L.								A networked Citizen Science monitoring system for estuarine environment and biota.								INTEGRATIVE AND COMPARATIVE BIOLOGY				53				E230	E230				1	Apr-13	2013						Annual Meeting of the Society-for-Integrative-and-Comparative-Biology (SICB)	JAN 03-07, 2013	Soc Integrat & Comparat Biol (SICB)	San Francisco, CA	0	0	0	0	0			1540-7063
J	Meehan, Timothy D.; Glassberg, Jeffrey; Gratton, Claudio								Butterfly community structure and landscape composition in agricultural landscapes of the central United States								JOURNAL OF INSECT CONSERVATION				17	2			411	419		10.1007/s10841-012-9523-y			Apr-13	2013	Agricultural landscapes worldwide are under increased pressure to provide food, feed, fiber, and fuel for a growing human population. These demands are leading to changes in agricultural landscapes and subsequent declines in biodiversity. We used citizen science data from the North American Butterfly Association and remotely-sensed land cover data from the US Department of Agriculture to study re…									6	0	6	0	6			1366-638X
J	Aden, Christian; Kastner, Friederike; Loesbrock, Jan; Krohn-Grimberghe, Sebastian								New Approaches for Digital Species Inventories for Honorary Nature Conservation - Results of the development of mobile solutions in Lower Saxony				Neue Ansatze digitaler Artenerfassung fur den ehrenamtlichen Naturschutz Ergebnisse der Entwicklung mobiler Losungen in Niedersachsen				Naturschutz und Landschaftsplanung				45	4			101	107					Apr-13	2013	The collection of data on flora and fauna by honorary nature conservation has been subject of changes in terms of techniques in the field and the flow of data. During the last years web portals have been established supported by open source software including free usable maps and forms for the recording of the observations as well as identification keys, species profiles and internet platforms. T…									0	0	1	0	1			0940-6808
J	Tarnai, Nancy								Biomass and STEAM								Agroborealis				43				4	5					SPR 2013	2013										0	0	0	0	0			0002-1822
J	van Strien, Arco J.; Termaat, Tim; Kalkman, Vincent; Prins, Marijn; De Knijf, Geert; Gourmand, Anne-Laure; Houard, Xavier; Nelson, Brian; Plate, Calijn; Prentice, Stephen; Regan, Eugenie; Smallshire, David; Vanappelghem, Cedric; Vanreusel, Wouter								Occupancy modelling as a new approach to assess supranational trends using opportunistic data: a pilot study for the damselfly Calopteryx splendens								BIODIVERSITY AND CONSERVATION				22	3			673	686		10.1007/s10531-013-0436-1			Mar-13	2013	There is limited information available on changes in biodiversity at the European scale, because there is a lack of data from standardised monitoring for most species groups. However, a great number of observations made without a standardised field protocol is available in many countries for many species. Such opportunistic data offer an alternative source of information, but unfortunately such d…									2	0	2	0	2			0960-3115
J	Nelson, Ximena J.; Fijn, Natasha								The use of visual media as a tool for investigating animal behaviour								ANIMAL BEHAVIOUR				85	3			525	536		10.1016/j.anbehav.2012.12.009			Mar-13	2013	In this essay we outline how video-related technology can be used as a tool for studying animal behaviour. We review particular aspects of novel, innovative animal behaviour uploaded by the general public via video-based media on the internet (using YouTube as a specific example). The behaviour of animals, particularly the play behaviour focused on here, is viewed by huge audiences. In this essay…									3	0	2	0	3			0003-3472
J	Wolf, Kathleen L.; Blahna, Dale J.; Brinkley, Weston; Romolini, Michele								Environmental stewardship footprint research: linking human agency and ecosystem health in the Puget Sound region								URBAN ECOSYSTEMS				16	1	SI		13	32		10.1007/s11252-011-0175-6			Mar-13	2013	Urbanization processes challenge ecosystem health in many metropolitan areas. New policy and program approaches are needed to restore and sustain natural systems as public agencies and organizations face greater demands and declining budgets. Environmental stewardship is an often overlooked intervention strategy, and the full potential of civic engagement by citizens on behalf of ecosystem health…									7	0	5	0	9			1083-8155
J	Bates, Adam J.; Sadler, Jon P.; Everett, Glyn; Grundy, Dave; Lowe, Norman; Davis, George; Baker, David; Bridge, Malcolm; Clifton, Jon; Freestone, Roger; Gardner, David; Gibson, Chris; Hemming, Robin; Howarth, Stephen; Orridge, Steve; Shaw, Mark; Tams, Tom; Young, Heather				Bates, Adam/G-1795-2011				Assessing the value of the Garden Moth Scheme citizen science dataset: how does light trap type affect catch?								ENTOMOLOGIA EXPERIMENTALIS ET APPLICATA				146	3			386	397		10.1111/eea.12038			Mar-13	2013	Done well, citizen science projects can gather datasets of a size and scope far larger than would be possible using professional researchers. This study uses data gathered in Britain by the Garden Moth Scheme (GMS). Participants run garden light traps for at least 26weeks a year and complete garden questionnaires detailing garden habitat and nearby landscape features. We used data exploration and…									9	0	8	0	9			0013-8703
J	Azzurro, Ernesto; Aguzzi, Jacopo; Maynou, Francesc; Jose Chiesa, Juan; Savini, Dario								Diel rhythms in shallow Mediterranean rocky-reef fishes: a chronobiological approach with the help of trained volunteers								JOURNAL OF THE MARINE BIOLOGICAL ASSOCIATION OF THE UNITED KINGDOM				93	2			461	470		10.1017/S0025315412001166			Mar-13	2013	Behavioural rhythms in marine species have been mostly investigated in laboratory organisms and their expression within the animals' natural environments remains largely unknown. Here, we studied diel (i.e. 24-hours-based) and intra-diel (i.e. 12-hours-based) rhythmic variations in the abundance of seven shallow rocky-reef fish species, namely Coris julis, Epinephelus marginatus, Sarpa salpa, Ser…									5	0	4	0	5			0025-3154
J	Kelling, Steve; Lagoze, Carl; Wong, Weng-Keen; Yu, Jun; Damoulas, Theodoros; Gerbracht, Jeff; Fink, Daniel; Gomes, Carla								eBird: A Human/Computer Learning Network to Improve Biodiversity Conservation and Research								AI MAGAZINE				34	1			10	20					SPR 2013	2013	eBird is a citizen-science project that takes advantage of the human observational capacity to identify birds to species, and uses these observations to accurately represent patterns of bird occurrences across broad spatial and temporal extents. eBird employs artificial intelligence techniques such as machine learning to improve data quality by taking advantage of the synergies between human comp…									2	0	1	0	2			0738-4602
J	Snaddon, Jake; Petrokofsky, Gillian; Jepson, Paul; Willis, Katherine J.								Biodiversity technologies: tools as change agents								BIOLOGY LETTERS				9	1					20121029	10.1098/rsbl.2012.1029			FEB 23 2013	2013	A meeting on Biodiversity Technologies was held by the Biodiversity Institute, Oxford on the 27-28 of September 2012 at the Department of Zoology, University of Oxford. The symposium brought together 36 speakers from North America, Australia and across Europe, presenting the latest research on emerging technologies in biodiversity science and conservation. Here we present a perspective on the gen…									3	0	2	0	3			1744-9561
J	Fahr, Jakob								AfriBats - a citizen-science project documenting bat distributions in Africa and surrounding islands.								African Bat Conservation News				30				2	2					Feb-13	2013										0	0	0	0	0			1812-1268
J	Breed, Greg A.; Stichter, Sharon; Crone, Elizabeth E.								Climate-driven changes in northeastern US butterfly communities								NATURE CLIMATE CHANGE				3	2			142	145		10.1038/NCLIMATE1663			Feb-13	2013	Climate warming is expected to change the distribution and abundance of many species(1-3). Range shifts have been detected in a number of European taxa for which long-term government-initiated or organized-survey data are available(4-8). In North America, well-organized long-term data needed to document such shifts are much less common. Opportunistic observations made by citizen scientist groups …									23	0	21	0	23			1758-678X
J	Ferster, Colin J.; Coops, Nicholas C.								A review of earth observation using mobile personal communication devices								COMPUTERS & GEOSCIENCES				51				339	349		10.1016/j.cageo.2012.09.009			Feb-13	2013	Earth observation using mobile personal communication devices (MPCDs) is a recent advance with considerable promise for acquiring important and timely measurements. Globally, over 5 billion people have access to mobile phones, with an increasing proportion having access to smartphones with capabilities such as a camera, microphone, global positioning system (GPS), data storage, and networked data…									5	0	1	0	5			0098-3004
J	Ramirez-Andreotta, Monica D.; Brusseau, Mark L.; Artiola, Janick F.; Maier, Raina M.								A greenhouse and field-based study to determine the accumulation of arsenic in common homegrown vegetables grown in mining-affected soils								SCIENCE OF THE TOTAL ENVIRONMENT				443				299	306		10.1016/j.scitotenv.2012.10.095			JAN 15 2013	2013	The uptake of arsenic by plants from contaminated soils presents a health hazard that may affect home gardeners neighboring contaminated environments. A controlled greenhouse study was conducted in parallel with a co-created citizen science program (home garden experiment) to characterize the uptake of arsenic by common homegrown vegetables near the Iron King Mine and Humboldt Smelter Superfund s…									7	1	5	0	8			0048-9697
J	Villasclaras-Fernandez, Eloy David; Sharples, Mike; Kelley, Simon; Scanlon, Eileen						HernandezLeo, D; Ley, T; Klamma, R; Harrer, A		Supporting Citizen Inquiry: An Investigation of Moon Rock								SCALING UP LEARNING FOR SUSTAINED IMPACT		Lecture Notes in Computer Science		8095				383	395					2013	2013	Citizen inquiry is an innovative way for non-professionals to engage in practical scientific activities, in which they take the role of self-regulated scientists in informal learning contexts. This type of activity has similarities to inquiry-based learning and to citizen science, but also important differences. To understand the challenges of supporting citizen inquiry, a prototype system and ac…					8th European Conference on Technology Enhanced Learning (EC-TEL)	SEP 17-21, 2013		Paphos, CYPRUS	1	0	0	0	1			0302-9743
B	Hutt, Hugo; Everson, Richard; Grant, Murray; Love, John; Littlejohn, George			IEEE			Jin, Y; Thomas, SA		How Clumpy is my Image? Evaluating Crowdsourced Annotation Tasks								2013 13TH UK WORKSHOP ON COMPUTATIONAL INTELLIGENCE (UKCI)								136	143					2013	2013	The use of citizen science to obtain annotations from multiple annotators has been shown to be an effective method for annotating datasets in which computational methods alone are not feasible. The way in which the annotations are obtained is an important consideration which affects the quality of the resulting consensus estimates. In this paper, we examine three separate approaches to obtaining …					13th UK Workshop on Computational Intelligence (UKCI)	SEP 09-11, 2013		Univ Surrey, Management Sch Foyer, Guildford, ENGLAND	0	0	0	0	0
S	Lukyanenko, Roman; Parsons, Jeffrey						VomBrocke, J; Hekkala, R; Ram, S; Rossi, M		Reconciling Theories with Design Choices in Design Science Research								DESIGN SCIENCE AT THE INTERSECTION OF PHYSICAL AND VIRTUAL DESIGN		Lecture Notes in Computer Science		7939				165	180					2013	2013	Despite increased acceptance of design science research, concerns about rigor and relevance permeate the research community. One way to increase rigor is by codifying design knowledge into design theories. While this idea is gaining popularity, it is unclear how to approach design theorizing in a scientifically rigorous, yet practically relevant, way. In this paper, we address one particularly mu…					8th DESRIST International Conference	JUN 11-12, 2013		Helsinki, FINLAND	0	0	0	0	0			0302-9743
S	Truskinger, Anthony; Newmarch, Ian; Cottman-Fields, Mark; Wimmer, Jason; Towsey, Michael; Zhang, Jinglan; Roe, Paul						Lin, X; Manolopoulos, Y; Srivastava, D; Huang, G		Reconciling Folksonomic Tagging with Taxa for Bioacoustic Annotations								WEB INFORMATION SYSTEMS ENGINEERING - WISE 2013, PT I		Lecture Notes in Computer Science		8180				292	305					2013	2013	Acoustic sensors are increasingly used to monitor biodiversity. They can remain deployed in the environment for extended periods to passively and objectively record the sounds of the environment. The collected acoustic data must be analyzed to identify the presence of the sounds made by fauna in order to understand biodiversity. Citizen scientists play an important role in analyzing this data by …					14th International Conference on Web Information Systems Engineering (WISE)	OCT 13-15, 2013	Univ Chinese Acad Sci; Victoria Univ, Joint Lab Social Comp & E Hlth Res; Nanjing Univ Finance & Econ, Jiangsu Prov Key Lab E Business; Nanjing Sci & Technol Commiss	Nanjing, PEOPLES R CHINA	0	0	0	0	0			0302-9743
J	Azzurro, Ernesto; Broglio, Elisabetta; Maynou, Francesc; Bariche, Michel								Citizen science detects the undetected: the case of Abudefduf saxatilis from the Mediterranean Sea.								Management of Biological Invasions				4	2			167	170					2013	2013	Volunteers are increasingly involved in environmental research and their role in monitoring biological invasions is rapidly expanding in the Internet Era. On November 2012, a recreational diver reported the sighting of an unidentified and unfamiliar fish to an interactive web project 'Seawatchers' (http://www.observadoresdelmar.es) that aims to acquire geo-referenced observations of exotic fish s…									6	0	6	0	6			1989-8649
J	Lubitow, Amy								Collaborative Frame Construction in Social Movement Campaigns: Bisphenol-A (BPA) and Scientist-Activist Mobilization								SOCIAL MOVEMENT STUDIES				12	4			429	447		10.1080/14742837.2013.807234			2013	2013	Previous research has explored the definitional features of the processes of scientific expert activism but has been less clear regarding the dynamics of this scientific activism. This paper addresses these gaps in understanding by using an exploration of the state-based efforts and mobilizations to regulate the chemical Bisphenol-A (BPA) to identify and analyze the dynamics of interactions betwe…									1	0	0	0	1			1474-2837
J	de Sabata, E.; Clo, S.								SOME BREEDING SITES OF THE NURSEHOUND (SCYLIORHINUS STELLARIS) (CHONDRICHTHYES, SCYLIORHINIDAE) IN ITALIAN WATERS, AS REPORTED BY DIVERS.								Biologia Marina Mediterranea				20	1			178	179					2013	2013	The Mermaid's Purse project collects volunteer divers' reports of nursehound egg cases, Scyliorhinus stellaris (Linnaeus, 1758) (Chondrichthyes, Scyliorhinidae). Preliminary results of this ongoing study are presented here and identify some breeding areas of this species. This project is an example of citizen science as a valuable tool in providing information on species seldom caught by professi…									0	0	0	0	0			1123-4245
J	Mansell, Robin				kim, seonghee/E-8164-2015				Employing digital crowdsourced information resources: Managing the emerging information commons								INTERNATIONAL JOURNAL OF THE COMMONS				7	2			255	277					2013	2013	This paper examines the ways loosely connected online groups and formal science professionals are responding to the potential for collaboration using digital technology platforms and crowdsourcing as a means of generating data in the digital information commons. The preferred approaches of each of these groups to managing information production, circulation and application are examined in the lig…									1	0	0	0	1			1875-0281
J	Bera, Risha; Hrybyk, Anna								iWitness pollution map: crowdsourcing petrochemical accident research.								New solutions : a journal of environmental and occupational health policy : NS				23	3			521	33		10.2190/NS.23.3.f			2013	2013	Community members living near any one of Louisiana's 160 chemical plants or refineries have always said that accidents occurring in these petrochemical facilities significantly impact their health and safety. This article reviews the iWitness Pollution Map tool and Rapid Response Team (RRT) approach led by the Louisiana Bucket Brigade, an environmental nonprofit group, and their effectiveness in …									0	0	0	0	0
B	Kapadia, Amit; Smith, Arfon						Friedel, DN		astrojs: JavaScript Libraries for Astronomy								ASTRONOMICAL DATA ANALYSIS SOFTWARE AND SYSTEMS XXII		Astronomical Society of the Pacific Conference Series		475				299	302					2013	2013	Astronomers mainly use the web for data retrieval. To create visualizations and conduct analyses requires installation of many external packages, often creating a difficult task for the astronomer. An ideal situation would move many of the common tasks to a browser - a homogenous solution for data access, visualization, and analyses in one application.As part of an effort to build research tools …					22nd Annual Conference on Astronomical Data Analysis Software and Systems (ADASS XXII)	NOV 04-08, 2012	Natl Ctr Supercomput Applicat; NASA Infrared Process & Anal Ctr; Univ Illinois, Dept Astron; Natl Radio Astron Observ; Australian Astron Observ; Natl Opt Astron Observ; Canada France Hawaii Telescope; Observ Paris; Elsevier Publish; Smithsonian Astrophys Observ; European Space Astron Ctr; Space Telescope Sci Inst; European So Observ	Univ Illinois, Champaign, IL	0	0	0	0	0
J	Kugler, Kai; Chard, Kyle; Caton, Simon; Rana, Omer; Katz, Daniel S.			IEEE					Constructing a Social Content Delivery Network for eScience								2013 IEEE 9TH INTERNATIONAL CONFERENCE ON E-SCIENCE (E-SCIENCE)								350	356		10.1109/eScience.2013.52			2013	2013	Increases in the size of research data and the move towards citizen science, in which everyday users contribute data and analyses, have resulted in a research data deluge. Researchers must now carefully determine how to store, transfer and analyze "Big Data" in collaborative environments. This task is even more complicated when considering budget and locality constraints on data storage and acces…					IEEE 9th International Conference on e-Science (e-Science)	OCT 22-25, 2013	IEEE; IEEE Comp Soc; Chinese Acad Sci, Cyberinfrastructure Off; Natl Sci & Technol, Infrastructure Ctr; Microsoft Res; Chinese Acad Sci, Comp Network Informat Ctr	Beijing, PEOPLES R CHINA	0	0	0	0	0
J	Galbraith, Mel								Public and ecology - the role of volunteers on Tiritiri Matangi Island								NEW ZEALAND JOURNAL OF ECOLOGY				37	3	SI		266	271					2013	2013	Tiritiri Matangi Island has attained an international profile as a successful ecological restoration project, and is often cited as a model of environmental stewardship. Ecological restoration on the island has always involved, and been dependent on, voluntary public involvement. Public participation in the project not only reinforces existing links between the public and scientific communities, …									1	0	1	0	1			0110-6465
B	Barstow, D.						Robinson, J.A.; Spencer, D.B.		Windows on earth - astronaut photography for earth science education								Results and Opportunities - The Decade of Utilization. Proceedings of the 1st Annual ISS Research and Development Conference								393	6					2013	2013	Windows on Earth features astronaut photographs of Earth to support education. It began as an interactive museum exhibit and web site that depicts the Earth, in detail, as seen from the International Space Station. Based on its realistic simulation of Earth, it was subsequently adapted for use on the ISS as a window-side aide to help astronauts identify targets for photography. It was flight test…					Results and Opportunities - The Decade of Utilization. 1st Annual ISS Research and Development Conference	26-28 June 2012	Lockheed Martin	Denver, CO, USA	0	0	0	0	0
J	Kwak, Daniel; Kam, Alfred; Becerra, David; Zhou, Qikuan; Hops, Adam; Zarour, Eleyine; Kam, Arthur; Sarmenta, Luis; Blanchette, Mathieu; Waldispuehl, Jerome								Open-Phylo: a customizable crowd-computing platform for multiple sequence alignment								GENOME BIOLOGY				14	10					R116	10.1186/gb-2013-14-10-r116			2013	2013	Citizen science games such as Galaxy Zoo, Foldit, and Phylo aim to harness the intelligence and processing power generated by crowds of online gamers to solve scientific problems. However, the selection of the data to be analyzed through these games is under the exclusive control of the game designers, and so are the results produced by gamers. Here, we introduce Open-Phylo, a freely accessible c…									4	0	2	0	4			1465-6906
B	Borden, Kelly A.; Kapadia, Amit; Smith, Arfon; Whyte, Laura						Barnes, J; Shupla, C; Manning, JG; Gibbs, MG		Educational Exploration of the Zooniverse: Tools for Formal and Informal Audience Engagement								COMMUNICATING SCIENCE: A NATIONAL CONFERENCE ON SCIENCE EDUCATION AND PUBLIC OUTREACH		Astronomical Society of the Pacific Conference Series		473				101	116					2013	2013	The Zooniverse is a collection of online citizen science projects with over 600,000 volunteers worldwide. With more than thirty peer-reviewed academic publications across ten projects, the Zooniverse is firmly established as a tool for researchers. Zooniverse volunteers participate in a variety of scientific tasks ranging from galaxy classification (Galaxy Zoo) to the transcription of ancient Gre…					Conference on Communicating Science - A National Conference on Science Education and Public Outreach	AUG 04-08, 2012	Astronom Soc Pacific	Tucson, AZ	0	0	0	0	0
B	Hasan, Hashima; Smith, Denise; Sharma, Mangala						Barnes, J; Shupla, C; Manning, JG; Gibbs, MG		NASA's Astrophysics Education and Public Outreach: Selected Highlights								COMMUNICATING SCIENCE: A NATIONAL CONFERENCE ON SCIENCE EDUCATION AND PUBLIC OUTREACH		Astronomical Society of the Pacific Conference Series		473				145	150					2013	2013	NASA's rich portfolio of Astrophysics Education and Public Outreach (EPO) programs spans formal and informal education from K-12, addresses diverse audiences, and takes the latest NASA scientific discoveries to the public through science museums, planetaria, exhibitions, and other outlets. Public outreach activities use NASA Astrophysics scientific discoveries and technology to inspire students t…					Conference on Communicating Science - A National Conference on Science Education and Public Outreach	AUG 04-08, 2012	Astronom Soc Pacific	Tucson, AZ	0	0	0	0	0
B	Walker, Constance E.; Buxner, Sanlyn						Barnes, J; Shupla, C; Manning, JG; Gibbs, MG		The Impact of Light Pollution Education Through a Global Star-Hunting Campaign and Classroom Curricula								COMMUNICATING SCIENCE: A NATIONAL CONFERENCE ON SCIENCE EDUCATION AND PUBLIC OUTREACH		Astronomical Society of the Pacific Conference Series		473				321	325					2013	2013	Results of a survey assessing the worldwide, citizen-science light pollution campaign called GLOBE at Night and the accompanying environmental/astronomy-based curricula called Dark Skies Rangers are presented. The survey was designed to determine what worked, what did not, how to improve the programs and what kind of impact the programs had on the respondents and their students.					Conference on Communicating Science - A National Conference on Science Education and Public Outreach	AUG 04-08, 2012	Astronom Soc Pacific	Tucson, AZ	0	0	0	0	0
J	Majcher, A.; Cwiek, A.; Cwiok, M.; Mankiewicz, L.; Zaremba, M.; Zarnecki, A. F.						Romaniuk, RS		The GLORIA demonstrator experiment								PHOTONICS APPLICATIONS IN ASTRONOMY, COMMUNICATIONS, INDUSTRY, AND HIGH-ENERGY PHYSICS EXPERIMENTS 2013		Proceedings of SPIE		8903						890328	10.1117/12.2035442			2013	2013	GLORIA stands for "GLObal Robotic-telescopes Intelligent Array" and it is the first free and open-access network of robotic telescopes on the world. Based on a Web 2.0 environment amateur and professional users can do research in astronomy by observing with robotic telescopes, and/or analyzing data acquired with GLORIA, or from other free access databases. GLORIA project develops free standards, …					Conference on Photonics Applications in Astronomy, Communications, Industry, and High-Energy Physics Experiments	MAY 27-JUN 02, 2013	Warsaw Univ Technol, Fac Elect & Informat Technologies, Inst Elect Syst; Photon Soc Poland; SPIE; Polish Acad Sci, Comm Elect & Telecommunicat; European Coordinat Accelerator R&D; Enhanced European Coordinat Accelerator R&D; Test Infrastructure & Accelerator Res Area Preparatory Phase; IEEE Poland Sect; SEP, Polish Comm Optoelectron	POLAND	0	0	0	0	0			0277-786X
B	de Nevers, Greg; Edelman, Deborah Stanger; Merenlender, Adina M.	DeNevers, G; Edelman, DS; Merenlender, AM							Interpretation, Collaboration, and Citizen Science								CALIFORNIA NATURALIST HANDBOOK								217	232					2013	2013										0	0	0	0	0
B	Uchoa, Alexandre P.; Esteves, Maria Gilda P.; de Souza, Jano M.						Shen, W; Li, W; Barthes, JP; Luo, J; Zhu, H; Yong, J; Li, X		Mix4Crowds-Toward a Framework to Design Crowd Collaboration with Science								PROCEEDINGS OF THE 2013 IEEE 17TH INTERNATIONAL CONFERENCE ON COMPUTER SUPPORTED COOPERATIVE WORK IN DESIGN (CSCWD)		International Conference on Computer Supported Cooperative Work in Design						61	66					2013	2013	Citizen Science projects are characterized by mass collaboration of ordinary citizens with scientific research. The advent of new crowdware technologies and the ease of access made possible by the Internet are reshaping the way people and scientific organizations work together. However, the particular nature of this form of collaboration requires a tailored approach that increases the chances of …					IEEE 17th International Conference on Computer Supported Cooperative Work in Design (CSCWD)	JUN 27-29, 2013	IEEE; Int Working Grp Comp Supported Cooperat Work Design; IEEE Syst, Man, & Cybernet Soc	Whistler, CANADA	1	0	0	0	1
S	Edwards, Kieran Jay; Gaber, Mohamed Medhat						Rutkowski, L; Korytkowski, M; Scherer, R; Tadeusiewicz, R; Zadeh, LA; Zurada, JM		Identifying Uncertain Galaxy Morphologies Using Unsupervised Learning								ARTIFICIAL INTELLIGENCE AND SOFT COMPUTING, PT II		Lecture Notes in Artificial Intelligence		7895				146	157					2013	2013	With the onset of massive cosmological data collection through mediums such as the Sloan Digital Sky Survey (SDSS), galaxy classification has been accomplished for the most part with the help of citizen science communities like Galaxy Zoo. However, an analysis of one of the Galaxy Zoo morphological classification data sets has shown that a significant majority of all classified galaxies are, in f…					12th International Conference on Artificial Intelligence and Soft Computing, ICAISC 2013	JUN 09-13, 2013	Polish Neural Network Soc; SWSPiZ Acad Management Lodz; Czestochow Univ Technol, Dept Comp Engn; IEEE Computat Intelligence Soc, Poland Chapter	Zakopane, POLAND	0	0	0	0	0			0302-9743
J	Morais, Alessandra Marli M.; Raddick, Jordan; Santos, Rafael D. C.				Santos, Rafael/B-6577-2013	Santos, Rafael/0000-0002-8313-6688	Broome, BD; Hall, DL; Llinas, J		Visualization and Characterization of Users in a Citizen Science Project								NEXT-GENERATION ANALYST		Proceedings of SPIE		8758						UNSP 87580L	10.1117/12.2015888			2013	2013	Recent technological advances allowed the creation and use of internet-based systems where many users can collaborate gathering and sharing information for specific or general purposes: social networks, e-commerce review systems, collaborative knowledge systems, etc. Since most of the data collected in these systems is user-generated, understanding of the motivations and general behavior of users…					Conference on Next-Generation Analyst	APR 29-30, 2013	SPIE	Baltimore, MD	0	0	0	0	0			0277-786X
B	del Rio, J.; Aguzzi, J.; Hidalgo, A.; Bghiel, I.; Manuel, A.; Sbragaglia, V.; Sarda, F.								Citizen science and marine community monitoring by video-cabled observatories: The OBSEA Citizen Science project								2013 IEEE International Underwater Technology Symposium (UT 2013)								3 pp.	3 pp.		10.1109/UT.2013.6519842			2013	2013	The Citizen Science refers to the public participation in scientific activities and research projects related with environment and its biodiversity are taking advantage of new technologies such us internet and mobile phones with recording capabilities for an easy data collection and sharing. In this paper, we presented a Citizen Science experience with the OBSEA costal-cabled video-observatory, d…					2013 IEEE International Underwater Technology Symposium (UT 2013)	5-8 March 2013	Japan Council OE Chapt.	Tokyo, Japan	0	0	0	0	0
J	Beeker, Trixi A.; Millenbah, Kelly F.; Gore, Meredith L.; Lundrigan, Barbara L.								Guidelines for Creating a Bat-Specific Citizen Science Acoustic Monitoring Program.								Human Dimensions of Wildlife				18	1			58	67					2013	2013	Bats are challenging study subjects and effective conservation depends on the collection of high-quality data to monitor changing abundances and distributions. Compilation of such data could be achieved through the use of acoustic monitoring programs that engage community stewards or citizen scientists. Currently, no guidelines exist for the creation of a bat-specific citizen science acoustic mon…									1	0	1	0	1			1087-1209
J	Harris, J. Berton C.; Yong, Ding Li; Sodhi, Navjot S.; Subaraj, R.; Fordham, Damien A.; Brook, Barry W.								Changes in autumn arrival of long-distance migratory birds in Southeast Asia								CLIMATE RESEARCH				57	2			133	141		10.3354/cr01172			2013	2013	Climate-change-induced phenological changes in migratory birds are predicted from ecological theory and have been well-documented in temperate-zone breeding areas. By contrast, changes in arrival date on tropical wintering grounds have not been reported. To address this gap, we analysed birdwatchers' records of first arrival dates of 9 species of long-distance migratory birds in Singapore from 19…									1	0	1	0	1			0936-577X
J	Moskowitz, David; Haramaty, Liti								National Moth Week - a new global citizen science project focused on moths								Terrestrial Arthropod Reviews				6	3			185	200		10.1163/18749836-06021065			2013	2013	National Moth Week is a global citizen science project focusing on moths. During the first National Moth Week, which took place in July 2012, people in over 300 locations worldwide observed and documented the presence of moths in various habitats. This article describes the project's goals and the methods used to achieve those goals. A summary of outreach activities and data collection is present…									0	0	0	0	0			1874-9828
B	Phillips, R.; Ford, Y.; Sadler, K.; Silve, S.; Baurley, S.						Marcus, A.		Open design: non-professional user-designers creating products for citizen science: a case study of beekeepers					pt. IV			Design, User Experience, and Usability. Web, Mobile, and Product Design. Second International Conference, DUXU 2013 Held as Part of HCI International 2013. Proceedings. LNCS 8015								424	31		10.1007/978-3-642-39253-5_47			2013	2013	Affiliated technologies have opened up opportunities for people, no matter what their design competency or expertise, to engage in the design of the products they use. The notion of ldquoOpen Designrdquo or the open sharing of information relating to the design and manufacture of products, services or objects, can be seen as part of a much more encompassing phenomenon whereby users are the innova…					Design, User Experience, and Usability. Web, Mobile, and Product Design. Second International Conference, DUXU 2013	21-26 July 2013		Las Vegas, NV, USA	0	0	0	0	0
J	del Rio, Joaquin; Aguzzi, Jacopo; Hidalgo, Alberto; Bghiel, Ikram; Manuel, Antoni; Sbragaglia, Valerio; Sarda, Francesc			IEEE	Sbragaglia, Valerio /K-7592-2014; del Rio, Joaquin/K-8251-2014; Sarda, Francisco/L-6229-2014	Sbragaglia, Valerio /0000-0002-4775-7049; del Rio, Joaquin/0000-0002-6191-2201; Sarda, Francisco/0000-0001-7905-4148			Citizen Science and marine community monitoring by video-cabled observatories: the OBSEA Citizen Science Project								2013 IEEE INTERNATIONAL UNDERWATER TECHNOLOGY SYMPOSIUM (UT)														2013	2013	The Citizen Science refers to the public participation in scientific activities and research projects related with environment and its biodiversity are taking advantage of new technologies such us internet and mobile phones with recording capabilities for an easy data collection and sharing.In this paper, we presented a Citizen Science experience with the OBSEA costal-cabled video-observatory, de…					IEEE International Underwater Technology Symposium (UT)	MAR 05-08, 2013	IEEE	Tokyo, JAPAN	0	0	0	0	0
J	Anderson, Terry				boran, gul hanim/C-5889-2014				Open Access Scholarly Publications as OER								INTERNATIONAL REVIEW OF RESEARCH IN OPEN AND DISTANCE LEARNING				14	2	SI		81	95					2013	2013	This paper presents the rationale, common practices, challenges, and some personal anecdotes from a journal editor on the production, use, and re-use of peer-reviewed scholarly articles as open educational resources (OER). The scholarly and professional discourse related to open educational resources has largely focused on open learning objects, courseware, and textbooks. However, especially in g…									2	0	0	0	2			1492-3831
J	Parsons, Jeffrey; Wand, Yair								Extending Classification Principles from Information Modeling to Other Disciplines								JOURNAL OF THE ASSOCIATION FOR INFORMATION SYSTEMS				14	5	SI		245	273					2013	2013	Classifying phenomena is a central aspect of cognition. Similarly, specifying classes of interest is a central aspect of information systems analysis and design. We extend principles originally developed to guide classification in information systems to the general problem of organizing scientific knowledge. Two fundamental cognitive principles underlie the choice of classes. First, classes shoul…									0	0	0	0	0			1536-9323
B							Lemelin, RHLemelin, RH		Management of Insects in Recreation and Tourism								Management of Insects in Recreation and Tourism														2013	2013	This 353-page book in English titled "The Management of Insects in Recreation and Tourism" contains 20 individually authored chapters. Specific topics discussed include the philosophical and psychological dimensions of insects, the entomological and recreational aspects of interacting with Lepidoptera, an appreciation for the natural world through collecting, owning and observing insects, gardeni…									0	0	0	0	0
J	Spevak, Edward M.						Lemelin, RH		A is for apiculture, B is for bee, C is for colony-collapse disorder, P is for pollinator parks: an A to Z overview of what insect conservationists can learn from the bees								MANAGEMENT OF INSECTS IN RECREATION AND TOURISM								76	94					2013	2013										0	0	0	0	0
J	Daniels, Jaret						Lemelin, RH		Gardening and landscape modification: butterfly gardens								MANAGEMENT OF INSECTS IN RECREATION AND TOURISM								153	168					2013	2013										0	0	0	0	0
J	Johansen, Kelsey; Auger, Alaine				Johansen, Kelsey/N-9511-2013	Johansen, Kelsey/0000-0002-4675-7442	Lemelin, RH		Citizen science and insect conservation								MANAGEMENT OF INSECTS IN RECREATION AND TOURISM								252	273					2013	2013										1	0	0	0	1
J	Bongard, Josh C.; Hines, Paul D. H.; Conger, Dylan; Hurd, Peter; Lu, Zhenyu								Crowdsourcing Predictors of Behavioral Outcomes								IEEE TRANSACTIONS ON SYSTEMS MAN CYBERNETICS-SYSTEMS				43	1			176	185		10.1109/TSMCA.2012.2195168			Jan-13	2013	Generating models from large data sets-and determining which subsets of data to mine-is becoming increasingly automated. However, choosing what data to collect in the first place requires human intuition or experience, usually supplied by a domain expert. This paper describes a new approach to machine science which demonstrates for the first time that nondomain experts can collectively formulate …									2	0	2	0	2			2168-2216
J	Hunter, Jane; Alabri, Abdulmonem; van Ingen, Catharine				Hunter, Jane/E-5213-2013	Hunter, Jane/0000-0002-7163-4137			Assessing the quality and trustworthiness of citizen science data								CONCURRENCY AND COMPUTATION-PRACTICE & EXPERIENCE				25	4	SI		454	466		10.1002/cpe.2923			2013	2013	The Internet, Web 2.0 and Social Networking technologies are enabling citizens to actively participate in 'citizen science' projects by contributing data to scientific programmes via the Web. However, the limited training, knowledge and expertise of contributors can lead to poor quality, misleading or even malicious data being submitted. Subsequently, the scientific community often perceive citiz…									4	0	2	0	4			1532-0626
B	Crowston, K.; Prestopnik, N.R.						Sprague, R.H.		Motivation and data quality in a citizen science game: a design science evaluation								Proceedings of the 2013 46th Hawaii International Conference on System Sciences (HICSS 2013)								450	9		10.1109/HICSS.2013.413			2013	2013	Citizen science is a form of social computation where members of the public are recruited to contribute to scientific investigations. Citizen-science projects often use web-based systems to support collaborative scientific activities. However, finding ways to attract participants and ensure the accuracy of the data they produce are key issues in making such systems successful. In this paper we de…					2013 46th Hawaii International Conference on System Sciences (HICSS)	7-10 Jan. 2013		Wailea, Maui, HI, USA	0	0	0	0	0
B	Reed, J.; Raddick, M.J.; Lardner, A.; Carney, K.						Sprague, R.H.		An Exploratory Factor Analysis of Motivations for Participating in Zooniverse, a Collection of Virtual Citizen Science Projects								Proceedings of the 2013 46th Hawaii International Conference on System Sciences (HICSS 2013)								610	19		10.1109/HICSS.2013.85			2013	2013	Virtual citizen science (VCS) uses technology like the Internet to give volunteers the chance to participate in real scientific research. The success of VCS projects has prompted researchers to understand what motivates volunteer participation. 199 registered users of Zooniverse, a successful collection of VCS projects, completed a web survey assessing various possible motives for their participa…					2013 46th Hawaii International Conference on System Sciences (HICSS)	7-10 Jan. 2013		Wailea, Maui, HI, USA	0	0	0	0	0
J	Courter, Jason R.; Johnson, Ron J.; Bridges, William C.; Hubbard, Kenneth G.								ASSESSING MIGRATION OF RUBY-THROATED HUMMINGBIRDS (ARCHILOCHUS COLUBRIS) AT BROAD SPATIAL AND TEMPORAL SCALES								AUK				130	1			107	117		10.1525/auk.2012.12058			Jan-13	2013	Phenological patterns in birds appear to be temperature-dependent in part, and global temperatures are undergoing change. Many studies of bird phenology are conducted at broad temporal but local spatial scales, making it difficult to assess how temperature affects bird migration across landscapes. Recently, networks of "citizen science" volunteers have emerged whose collective efforts may improve…									2	0	1	0	2			0004-8038
J	Cheney, Barbara; Thompson, Paul M.; Ingram, Simon N.; Hammond, Philip S.; Stevick, Peter T.; Durban, John W.; Culloch, Ross M.; Elwen, Simon H.; Mandleberg, Laura; Janik, Vincent M.; Quick, Nicola J.; Islas-Villanueva, Valentina; Robinson, Kevin P.; Costa, Marina; Eisfeld, Sonja M.; Walters, Alice; Phillips, Charlie; Weir, Caroline R.; Evans, Peter G. H.; Anderwald, Pia; Reid, Robert J.; Reid, Ja…				Thompson, Paul /B-6742-2009	Thompson, Paul /0000-0001-6195-3284			Integrating multiple data sources to assess the distribution and abundance of bottlenose dolphins Tursiops truncatus in Scottish waters								MAMMAL REVIEW				43	1			71	88		10.1111/j.1365-2907.2011.00208.x			Jan-13	2013	The distribution, movements and abundance of highly mobile marine species such as bottlenose dolphins Tursiops truncatus are best studied at large spatial scales, but previous research effort has generally been focused on relatively small areas, occupied by populations with high site fidelity. We aimed to characterize the distribution, movements and abundance of bottlenose dolphins around the coa…									13	0	13	0	13			0305-1838
J	Zhang, Jinglan; Huang, Kai; Cottman-Fields, Mark; Truskinger, Anthony; Roe, Paul; Duan, Shufei; Dong, Xueyan; Towsey, Michael; Wimmer, Jason						Chen, J; Cuzzocrea, A; Yang, LT		Managing and Analysing Big Audio Data for Environmental Monitoring								2013 IEEE 16TH INTERNATIONAL CONFERENCE ON COMPUTATIONAL SCIENCE AND ENGINEERING (CSE 2013)		IEEE International Conference on Computational Science and Engineering						997	1004		10.1109/CSE.2013.146			2013	2013	Environmental monitoring is becoming critical as human activity and climate change place greater pressures on biodiversity, leading to an increasing need for data to make informed decisions. Acoustic sensors can help collect data across large areas for extended periods making them attractive in environmental monitoring. However, managing and analysing large volumes of environmental acoustic data …					IEEE 16th International Conference on Computational Science and Engineering (CSE)	DEC 03-05, 2013	IEEE; Univ Technol Sydney; CSIRO; IEEE Tech Comm Scalable Comp; IEEE Comp Soc	Sydney, AUSTRALIA	0	0	0	0	0			1949-0828
J	Lostal Lanza, E.; Serrano Sanz, F.; Carrodeguas Villar, J. A.; Martinez Alonso, P.; Sanz Garcia, F.; Val Gascon, C.						Chova, LG; Martinez, AL; Torres, IC		CELL IMAGES ANALYSIS AS A CASE OF CITIZEN SCIENCE FOR ADVANCED EDUCATION: LABORATORY AND SCHOOL, BACK AND FORTH								7TH INTERNATIONAL TECHNOLOGY, EDUCATION AND DEVELOPMENT CONFERENCE (INTED2013)		INTED Proceedings						2489	2496					2013	2013	We present here a complete Citizen Science scenario being deployed for secondary school teachers and students who will be able to take active part of the biotechnology research process. It intends to be a successful use case to demonstrate the mutual benefits of the integration of this kind of collective intelligence on the education field.As a consequence of the quick advance in computational re…					7th International Technology, Education and Development Conference (INTED)	MAR 04-06, 2013		Valencia, SPAIN	0	0	0	0	0			2340-1079
J	Hanlon, Lorraine		GLORIA Collaboration				Chova, LG; Martinez, AL; Torres, IC		THE GLORIA PROJECT								7TH INTERNATIONAL TECHNOLOGY, EDUCATION AND DEVELOPMENT CONFERENCE (INTED2013)		INTED Proceedings						2945	2954					2013	2013	GLORIA is an innovative citizen science astronomy project, which will give free and open access to a growing collection of robotic telescopes via a Web interface. The project involves 14 institutions across 8 countries and is being funded by the EU under the FP7 infrastructures programme. In the initial phase, 17 telescopes around the world are being deployed for use by citizen scientists. The ma…					7th International Technology, Education and Development Conference (INTED)	MAR 04-06, 2013		Valencia, SPAIN	0	0	0	0	0			2340-1079
J	Jesus Perez-del-Pulgar, Carlos; Cedazo, Raquel; Cabello, Juan; Gonzalez, Esteban; Munoz, Victor F.; Serena, Fernando; Lopez, Maria C.; Ibanez, Fernando; Sanchez, Francisco M.; Castro, Alberto; Cunniffe, Ronan						Rocha, A; Correia, AM; Wilson, T; Stroetmann, KA		GLORIA: The First Free Access e-Infrastructure of Robotic Telescopes for Citizen Science								ADVANCES IN INFORMATION SYSTEMS AND TECHNOLOGIES		Advances in Intelligent Systems and Computing		206				293	304		10.1007/978-3-642-36981-0_28			2013	2013	This paper describes the GLORIA system (GLObal Robotic telescope Intelligent Array), the first worldwide network of robotic telescopes, which covers four continents with seventeen telescopes, and can be extended. The network architecture has been designed taking into account the functionalities offered to the community, the number of telescopes, users that will be managed and network compatibilit…					World Conference on Information Systems and Technologies (WorldCIST)	MAR 27-30, 2013	Iberian Assoc Informat Syst & Technologies	Olhao, PORTUGAL	0	0	0	0	0			2194-5357
J	Lindeman, Neil								Subjectivized Knowledge and Grassroots Advocacy: An Analysis of an Environmental Controversy in Northern California								JOURNAL OF BUSINESS AND TECHNICAL COMMUNICATION				27	1			62	90		10.1177/1050651912448871			Jan-13	2013	In 2008, a grassroots opposition movement succeeded in stopping California's aerial spray program for eradicating the light brown apple moth. The movement included a small core of citizen experts who focused on refuting the technical assessments that the state used to justify the aerial spray program. This article analyzes the rhetoric of the opposition movement, especially its written technical …									1	0	0	0	1			1050-6519
J	Buckman-Sewald, Jessica; Root, Karen								A Holistic Approach to Bat Conservation: Education, Citizen Science, and Habitat Models								Bat Research News				53	4			71	71					WIN 2012	2012						42nd Annual Symposium of the North-American-Society-for-Bat-Research	October 25 -27, 2012	N Amer Soc Bat Res	San Juan, PR, USA	0	0	0	0	0			0005-6227
J	Sundaram, Bharath; Krishnan, Siddhartha; Hiremath, Ankila J.; Joseph, Gladwin								Ecology and Impacts of the Invasive Species, Lantana camara, in a Social-Ecological System in South India: Perspectives from Local Knowledge								HUMAN ECOLOGY				40	6			931	942		10.1007/s10745-012-9532-1			Dec-12	2012	We explored how the forest-dwelling Soliga community of South India views and explains biological invasions, and how local knowledge can inform scientific knowledge on biological invasions. We used an interview schedule with open-ended questions to solicit Soliga opinion on Lantana camara (lantana) invasion. The Soliga cited three reasons for lantana spread: its prolific fruit output and wide see…									8	0	7	0	9			0300-7839
J	Morris, Margaret E.; Aguilera, Adrian								Mobile, Social, and Wearable Computing and the Evolution of Psychological Practice								PROFESSIONAL PSYCHOLOGY-RESEARCH AND PRACTICE				43	6			622	626		10.1037/a0029041			Dec-12	2012	Psychological assessment and intervention are extending from the clinic into daily life. Multiple forces are at play: Advances in mobile technology, constrained clinical care, and consumer demand for contextualized, nonstigmatizing, and low-cost alternatives are beginning to change the face of psychological assessment and interventions. Mobile, social, and wearable technologies are now enabling i…									8	0	1	0	8			0735-7028
J	Fienen, Michael N.; Lowry, Christopher S.				Fienen, Michael/D-2479-2009	Fienen, Michael/0000-0002-7756-4651			Social.Water-A crowdsourcing tool for environmental data acquisition								COMPUTERS & GEOSCIENCES				49				164	169		10.1016/j.cageo.2012.06.015			Dec-12	2012	Remote telemetry has a long history of use for collection of environmental measurements. With the rise of mobile phones and SMS text-messaging capacity, many members of the general pubic carry communications equipment in their pockets at all times. Enabling the general public to provide environmental data through text messages has the potential both to provide additional data to scientific projec…									6	0	1	0	6			0098-3004
J	Ferreira, Maria Adelaide; Soares, Lurdes; Andrade, Francisco								Educating citizens about their coastal environments: beach profiling in the Coastwatch project								JOURNAL OF COASTAL CONSERVATION				16	4			567	574		10.1007/s11852-012-0203-6			Dec-12	2012	The Coastwatch (CW) project is aimed at monitoring the coastline with the involvement of volunteers. Between 2003 and 2007 a beach profiling method was informally proposed to CW participants in Portugal as an extra activity to include in the surveys. Beach profiling contributes to a better understanding of coastal processes by providing quantitative information on the spatial/temporal evolution o…									0	0	0	0	0			1400-0350
J	[Anonymous]								Citizen science finds planet								ASTRONOMY & GEOPHYSICS				53	6	SI		4	4		10.1111/j.1468-4004.2012.53604_3.x			Dec-12	2012										0	0	0	0	0			1366-8781
J	Hobbs, Sarah J.; White, Piran C. L.								Motivations and barriers in relation to community participation in biodiversity recording								JOURNAL FOR NATURE CONSERVATION				20	6			364	373		10.1016/j.jnc.2012.08.002			Dec-12	2012	Members of the public are involved increasingly in environmental and wildlife monitoring. This has clear environmental benefits in terms of the contribution to long-term datasets and monitoring, and it also yields social benefits, both to the participants concerned and to the wider community. However, there is concern that participation is not spread evenly across different social or ethnic group…									7	0	5	0	7			1617-1381
J	Bruns, Thomas D.								The North American Mycoflora project - the first steps on a long journey								NEW PHYTOLOGIST				196	4			972	974		10.1111/nph.12027			Dec-12	2012										0	0	0	0	0			0028-646X
J	Hulcr, Jiri; Latimer, Andrew M.; Henley, Jessica B.; Rountree, Nina R.; Fierer, Noah; Lucky, Andrea; Lowman, Margaret D.; Dunn, Robert R.				Dunn, Robert/B-1360-2013				A Jungle in There: Bacteria in Belly Buttons are Highly Diverse, but Predictable								PLOS ONE				7	11					e47712	10.1371/journal.pone.0047712			NOV 7 2012	2012	The belly button is one of the habitats closest to us, and yet it remains relatively unexplored. We analyzed bacteria and arachaea from the belly buttons of humans from two different populations sampled within a nation-wide citizen science project. We examined bacterial and archaeal phylotypes present and their diversity using multiplex pyrosequencing of 16S rDNA libraries. We then tested the oli…									8	0	7	0	8			1932-6203
J	Royem, A. A.; Mui, C. K.; Fuka, D. R.; Walter, M. T.								PROPOSING A LOW-TECH, AFFORDABLE, ACCURATE STREAM STAGE MONITORING SYSTEM								TRANSACTIONS OF THE ASABE				55	6			2237	2242					NOV-DEC 2012	2012	Streamflow data are essential for water resources planning and decision making and are routinely analyzed to determine the impacts of climate change on hydrology. Unfortunately, current stream gauges, largely the responsibility of the US. Geological Survey (USGS) in the U.S. and similar agencies worldwide, are expensive to install and operate and are being steadily decommissioned. Part of the sol…									0	0	0	0	0			2151-0032
J	Lindborg, Valerie A.; Ledbetter, Julia F.; Walat, Jean M.; Moffett, Cinamon								Plastic consumption and diet of Glaucous-winged Gulls (Larus glaucescens)								MARINE POLLUTION BULLETIN				64	11			2351	2356		10.1016/j.marpolbul.2012.08.020			Nov-12	2012	We analyzed dietary habits and presence of plastic in 589 boluses of Glaucous-winged Gulls (Locus glaucescens) as one of two studies on the impact of plastics on marine life in the US Salish Sea. Volunteers dissected boluses collected (2007-2010) from Protection Island, Washington. Components were separated into 23 food and non-food categories. Plastic was found in 12.2% of boluses, with plastic …									10	0	10	0	10			0025-326X
J	Herther, Nancy K.								21st-Century Sciene Citizen Science and Science 2.0								ONLINE				36	6			14	22					NOV-DEC 2012	2012										0	0	0	0	0			0146-5422
J	Gardiner, Mary M.; Allee, Leslie L.; Brown, Peter M. J.; Losey, John E.; Roy, Helen E.; Smyth, Rebecca Rice				Roy, Helen/A-1488-2010; Gardiner, Mary/B-3733-2012				Lessons from lady beetles: accuracy of monitoring data from US and UK citizen-science programs								FRONTIERS IN ECOLOGY AND THE ENVIRONMENT				10	9			471	476		10.1890/110185			Nov-12	2012	Citizen scientists have the potential to play a crucial role in the study of rapidly changing lady beetle (Coccinellidae) populations. We used data derived from three coccinellid-focused citizen-science programs to examine the costs and benefits of data collection from direct citizen-science (data used without verification) and verified citizen-science (observations verified by trained experts) p…									16	1	18	0	18			1540-9295
J	Gollan, John; de Bruyn, Lisa Lobry; Reid, Nick; Wilkie, Lance				Lobry de Bruyn, Lisa/A-5515-2011				Can Volunteers Collect Data that are Comparable to Professional Scientists? A Study of Variables Used in Monitoring the Outcomes of Ecosystem Rehabilitation								ENVIRONMENTAL MANAGEMENT				50	5			969	978		10.1007/s00267-012-9924-4			Nov-12	2012	Having volunteers collect data can be a cost-effective strategy to complement or replace those collected by scientists. The quality of these data is essential where field-collected data are used to monitor progress against predetermined standards because they provide decision makers with confidence that choices they make will not cause more harm than good. The integrity of volunteer-collected dat…									9	0	8	0	9			0364-152X
J	Jaine, Fabrice R. A.; Couturier, Lydie I. E.; Weeks, Scarla J.; Townsend, Kathy A.; Bennett, Michael B.; Fiora, Kym; Richardson, Anthony J.				Weeks, Scarla/E-8632-2013; Richardson, Anthony/B-3649-2010; Couturier, Lydie/J-9695-2014	Weeks, Scarla/0000-0002-0579-7069; Couturier, Lydie/0000-0002-3885-3397			When Giants Turn Up: Sighting Trends, Environmental Influences and Habitat Use of the Manta Ray Manta alfredi at a Coral Reef								PLOS ONE				7	10					e46170	10.1371/journal.pone.0046170			OCT 3 2012	2012	Manta rays Manta alfredi are present all year round at Lady Elliot Island (LEI) in the southern Great Barrier Reef, Australia, with peaks in abundance during autumn and winter. Drivers influencing these fluctuations in abundance of M. alfredi at the site remain uncertain. Based on daily count, behavioural, weather and oceanographic data collected over a three-year period, this study examined the …									13	0	11	0	13			1932-6203
J	Thornton, Teresa; Leahy, Jessica								TRUST IN CITIZEN SCIENCE RESEARCH: A CASE STUDY OF THE GROUNDWATER EDUCATION THROUGH WATER EVALUATION & TESTING PROGRAM								JOURNAL OF THE AMERICAN WATER RESOURCES ASSOCIATION				48	5			1032	1040		10.1111/j.1752-1688.2012.00670.x			Oct-12	2012	Data collected by citizen scientists, including K-12 students, have been validated by the scientific community through quality assurance/quality control tests and publication of results in peer-reviewed journal articles. However, if citizen science data are to be used by local communities, research is needed to determine which factors contribute to local community member trust in citizen science …									3	0	1	0	3			1093-474X
J	Nunez, Martin A.; Kuebbing, Sara; Dimarco, Romina D.; Simberloff, Daniel				Nunez, Martin/B-2735-2010				Invasive Species: to eat or not to eat, that is the question								CONSERVATION LETTERS				5	5			334	341		10.1111/j.1755-263X.2012.00250.x			Oct-12	2012	Managing invasive species is a current challenge for biodiversity conservation. A recurring recent suggestion is that by harvesting nonnatives for human consumption, people can control invasive populations. Even though humans may be able to control or eradicate certain populations of nonnative species by harvesting them as food sources, several caveats should be considered before starting these p…									7	0	5	0	7			1755-263X
J	Kelehear, Crystal; Cabrera-Guzman, Elisa; Shine, Richard								Inadvertent consequences of community-based efforts to control invasive species								CONSERVATION LETTERS				5	5			360	365		10.1111/j.1755-263X.2012.00251.x			Oct-12	2012	Attempts to manipulate species abundances can have unforeseen consequences. Our studies suggest that community-group efforts to cull cane toads (Rhinella marina) invading Australia may interfere with the toad's local enemies. Abundance of the toad parasite Rhabdias pseudosphaerocephala and the ant Iridomyrmex reburrus (a toad predator) may decrease when community groups spray antiseptic (Dettol) …									2	0	2	0	2			1755-263X
J	Jiguet, Frederic; Devictor, Vincent; Julliard, Romain; Couvet, Denis								French citizens monitoring ordinary birds provide tools for conservation and ecological sciences								ACTA OECOLOGICA-INTERNATIONAL JOURNAL OF ECOLOGY				44		SI		58	66		10.1016/j.actao.2011.05.003			Oct-12	2012	Volunteer-based standardized monitoring of birds has been widely implemented in Europe and North America. In France, a breeding bird survey is running since 1989 and offers keen birdwatchers to count spring birds annually during 5 min exactly on 10 fix points within a randomly selected square. The first goal of such breeding bird surveys is to measure temporal trends in order to detect possible s…									19	0	18	0	19			1146-609X
J	Brunsdon, Chris; Comber, Lex								Assessing the changing flowering date of the common lilac in North America: a random coefficient model approach								GEOINFORMATICA				16	4			675	690		10.1007/s10707-012-0159-6			Oct-12	2012	A data set consisting of Volunteered geographical information (VGI) and data provided by expert researchers monitoring the first bloom dates of lilacs from 1956 to 2003 is used to investigate changes in the onset of the North American spring. It is argued that care must be taken when analysing data of this kind, with particular focus on the issues of lack of experimental design, and Simpson's par…									5	0	2	0	5			1384-6175
J	Letourneau, Isabelle; Larrivee, Maxim; Morin, Antoine				Morin, Antoine/J-9583-2013				A comparative analysis of butterfly richness detection capacity of Pollard transects and general microhabitat surveys								CANADIAN ENTOMOLOGIST				144	5			727	731		10.4039/tce.2012.64			Oct-12	2012	Assessing biodiversity is essential in conservation biology but the resources needed are often limited. Citizen science, by which volunteers gather data at low cost, represents a potential solution for the lack of resources if it produces usable data for scientific means. Scientific inventories for butterflies are often performed with a Pollard transect, a standardised surveying technique that ge…									0	0	0	0	0			0008-347X
J	Dolman, Paul M.; Panter, Christopher J.; Mossman, Hannah L.								The biodiversity audit approach challenges regional priorities and identifies a mismatch in conservation								JOURNAL OF APPLIED ECOLOGY				49	5			986	997		10.1111/j.1365-2664.2012.02174.x			Oct-12	2012	Despite a strong uptake of evidence-based approaches, conservation often proceeds from a grossly incomplete understanding of species priorities. To optimize conservation impact within a biogeographical region, quantitative knowledge is needed of the species present, which should be prioritized, and the management interventions these require. The next challenge is to avoid a proliferation of compe…									8	1	9	0	9			0021-8901
J	Grand, Ann; Wilkinson, Clare; Bultitude, Karen; Winfield, Alan F. T.								Open Science: A New "Trust Technology"?								SCIENCE COMMUNICATION				34	5	SI		679	689		10.1177/1075547012443021			Oct-12	2012	The emerging practice of open science, which makes the entire process of a scientific investigation available, could extend membership of the research community to new, public audiences, who do not have access to science's long-established trust mechanisms. This commentary considers if the structures that enable scientists to trust each other, and the public to trust scientists, are enriched by t…									2	0	0	0	2			1075-5470
J	Crow, Michael M.								CITIZEN SCIENCE U.								SCIENTIFIC AMERICAN				307	4			48	49					Oct-12	2012	EVERY SO OFTEN LEADERS FROM BUSINESS, INDUSTRY AND GOVernment sound the alarms about the waning of U.S. scientific and technological prowess and call on academe to produce more graduates. Education leaders at the university level then point an accusatory finger at primary and secondary schools for producing marginal students and at the students themselves for having little interest in science. Ye…									1	0	0	0	1			0036-8733
J	Lye, Gillian C.; Osborne, Juliet L.; Park, Kirsty J.; Goulson, Dave				Osborne, Juliet/I-6776-2012; Goulson, Dave/A-2462-2010	Goulson, Dave/0000-0003-4421-2876			Using citizen science to monitor Bombus populations in the UK: nesting ecology and relative abundance in the urban environment								JOURNAL OF INSECT CONSERVATION				16	5			697	707		10.1007/s10841-011-9450-3			Oct-12	2012	Citizen science can provide a valuable tool for collecting large quantities of ecological data over a larger geographic area than would otherwise be possible. Here, data were collected on 1,022 bumblebee nests by means of a public survey in which participants were asked to record attributes of bumblebee nests discovered in their gardens. All commonly reported species appeared to be generalist in …									8	0	9	0	9			1366-638X
J	Sarda-Palomera, Francesc; Brotons, Lluis; Villero, Dani; Sierdsema, Henk; Newson, Stuart E.; Jiguet, Frederic				Brotons, Lluis/B-5875-2013	Brotons, Lluis/0000-0002-4826-4457			Mapping from heterogeneous biodiversity monitoring data sources								BIODIVERSITY AND CONSERVATION				21	11			2927	2948		10.1007/s10531-012-0347-6			Oct-12	2012	Field monitoring can vary from simple volunteer opportunistic observations to professional standardised monitoring surveys, leading to a trade-off between data quality and data collection costs. Such variability in data quality may result in biased predictions obtained from species distribution models (SDMs). We aimed to identify the limitations of different monitoring data sources for developing…									5	0	5	0	5			0960-3115
J	Heilmann-Clausen, Jacob; Laessoe, Thomas				publist, CMEC/C-3010-2012				On species richness estimates, climate change and host shifts in wood-inhabiting fungi								FUNGAL ECOLOGY				5	5			641	646		10.1016/j.funeco.2011.10.003			Oct-12	2012										3	0	3	0	3			1754-5048
J	Deguines, Nicolas; Julliard, Romain; de Flores, Mathieu; Fontaine, Colin								The Whereabouts of Flower Visitors: Contrasting Land-Use Preferences Revealed by a Country-Wide Survey Based on Citizen Science								PLOS ONE				7	9					e45822	10.1371/journal.pone.0045822			SEP 19 2012	2012	Background: In the past decade, accumulating evidence of pollinator decline has raised concerns regarding the functioning of terrestrial ecosystems and the sustainability of crop production. Although land-use changes have been advanced as the major causes, the affinities of most wild pollinators with the main land-use types remain unknown. Filling this gap in our knowledge is a prerequisite to im…									11	0	11	0	11			1932-6203
J	Soehnlein, Guillermo								Innovative Business Strategies for Financing Ocean Exploration: The Win-Win-Win "Citizen Science" Model								MARINE TECHNOLOGY SOCIETY JOURNAL				46	5			74	79					SEP-OCT 2012	2012	Humans have mapped less than 5% of the ocean floor and studied less than 1% of the marine environment. Historically, the primary reason for so few exploration initiatives is a lack of adequate financing. This global lack of funding is in turn driven by a number of other potential factors that affect the three general groups involved in these types of activities: namely, government agencies, nonpr…									0	0	0	0	0			0025-3324
J	Moyer-Horner, Lucas; Smith, Matthew M.; Belt, Jami								Citizen science and observer variability during American pika surveys								JOURNAL OF WILDLIFE MANAGEMENT				76	7			1472	1479		10.1002/jwmg.373			Sep-12	2012	Within- and between-group observer variability can confound scientific discovery. If observer variability can be quantified and is addressed, data collected by participants with wide ranges of experience and training can yield more reliable inferences. The American pika (Ochotona princeps) is a mammalian sentinel of climate change that has received consideration for listing under the United State…									4	0	4	0	4			0022-541X
J	Ortega-Alvarez, Ruben; Antonio Sanchez-Gonzalez, Luis; Rodriguez-Contreras, Vicente; Manuel Vargas-Canales, Victor; Puebla-Olivares, Fernando; Berlanga, Humberto								Birding for and with People: Integrating Local Participation in Avian Monitoring Programs within High Biodiversity Areas in Southern Mexico								SUSTAINABILITY				4	9			1984	1998		10.3390/su4091984			Sep-12	2012	Biological monitoring is a powerful tool for understanding ecological patterns and processes, implementing sound management practices, and determining wildlife conservation strategies. In Mexico, regional long-term bird monitoring has been undertaken only over the last decade. Two comprehensive programs have incorporated bird monitoring as the main tool for assessing the impact of human productiv…									0	0	0	0	0			2071-1050
J	Sewell, David; Guillera-Arroita, Gurutzeta; Griffiths, Richard A.; Beebee, Trevor J. C.				Guillera-Arroita, Gurutzeta/F-7461-2015	Guillera-Arroita, Gurutzeta/0000-0002-8387-5739			When Is a Species Declining? Optimizing Survey Effort to Detect Population Changes in Reptiles								PLOS ONE				7	8					e43387	10.1371/journal.pone.0043387			AUG 22 2012	2012	Biodiversity monitoring programs need to be designed so that population changes can be detected reliably. This can be problematical for species that are cryptic and have imperfect detection. We used occupancy modeling and power analysis to optimize the survey design for reptile monitoring programs in the UK. Surveys were carried out six times a year in 20092010 at multiple sites. Four out of the …									5	0	6	0	6			1932-6203
J	Kendrew, S.; Simpson, R.; Bressert, E.; Povich, M. S.; Sherman, R.; Lintott, C. J.; Robitaille, T. P.; Schawinski, K.; Wolf-Chase, G.								THE MILKY WAY PROJECT: A STATISTICAL STUDY OF MASSIVE STAR FORMATION ASSOCIATED WITH INFRARED BUBBLES								ASTROPHYSICAL JOURNAL				755	1					71	10.1088/0004-637X/755/1/71			AUG 10 2012	2012	The Milky Way Project citizen science initiative recently increased the number of known infrared bubbles in the inner Galactic plane by an order of magnitude compared to previous studies. We present a detailed statistical analysis of this data set with the Red MSX Source (RMS) catalog of massive young stellar sources to investigate the association of these bubbles with massive star formation. We …									21	0	0	0	21			0004-637X
J	Erb, Peter L.; McShea, William J.; Guralnick, Robert P.								Anthropogenic Influences on Macro-Level Mammal Occupancy in the Appalachian Trail Corridor								PLOS ONE				7	8					e42574	10.1371/journal.pone.0042574			AUG 6 2012	2012	Anthropogenic effects on wildlife are typically assessed at the local level, but it is often difficult to extrapolate to larger spatial extents. Macro-level occupancy studies are one way to assess impacts of multiple disturbance factors that might vary over different geographic extents. Here we assess anthropogenic effects on occupancy and distribution for several mammal species within the Appala…									7	0	7	0	7			1932-6203
J	White, Ethan P.; Thibault, Katherine M.; Xiao, Xiao								Characterizing species abundance distributions across taxa and ecosystems using a simple maximum entropy model								ECOLOGY				93	8			1772	1778					Aug-12	2012	The species abundance distribution ( SAD) is one of the most studied patterns in ecology due to its potential insights into commonness and rarity, community assembly, and patterns of biodiversity. It is well established that communities are composed of a few common and many rare species, and numerous theoretical models have been proposed to explain this pattern. However, no attempt has been made …									13	0	13	0	13			0012-9658
J	Henderson, Sandra								Citizen science comes of age								FRONTIERS IN ECOLOGY AND THE ENVIRONMENT				10	6	SI		283	283					Aug-12	2012										3	1	3	0	4			1540-9295
J	Alaback, Paul								A true partnership								FRONTIERS IN ECOLOGY AND THE ENVIRONMENT				10	6	SI		284	284					Aug-12	2012										1	0	1	0	1			1540-9295
J	Miller-Rushing, Abraham; Primack, Richard; Bonney, Rick								The history of public participation in ecological research								FRONTIERS IN ECOLOGY AND THE ENVIRONMENT				10	6	SI		285	290		10.1890/110278			Aug-12	2012	Members of the public have for centuries recorded their observations of the natural world, including plant and animal distribution and phenology, water quality, weather data, and astronomical phenomena. Given the relatively recent growth of ecological research as a professional field of study, the historical contributions of amateurs to ecology can be easily overlooked. To better understand long-…									38	1	31	0	42			1540-9295
J	Dickinson, Janis L.; Shirk, Jennifer; Bonter, David; Bonney, Rick; Crain, Rhiannon L.; Martin, Jason; Phillips, Tina; Purcell, Karen				Bonter, David/H-1313-2013	Bonter, David/0000-0003-1768-1941			The current state of citizen science as a tool for ecological research and public engagement								FRONTIERS IN ECOLOGY AND THE ENVIRONMENT				10	6	SI		291	297		10.1890/110236			Aug-12	2012	Approaches to citizen science - an indispensable means of combining ecological research with environmental education and natural history observation - range from community-based monitoring to the use of the internet to "crowd-source" various scientific tasks, from data collection to discovery. With new tools and mechanisms for engaging learners, citizen science pushes the envelope of what ecologi…									46	1	48	0	55			1540-9295
J	Newman, Greg; Wiggins, Andrea; Crall, Alycia; Graham, Eric; Newman, Sarah; Crowston, Kevin								The future of citizen science: emerging technologies and shifting paradigms								FRONTIERS IN ECOLOGY AND THE ENVIRONMENT				10	6	SI		298	304		10.1890/110294			Aug-12	2012	Citizen science creates a nexus between science and education that, when coupled with emerging technologies, expands the frontiers of ecological research and public engagement. Using representative technologies and other examples, we examine the future of citizen science in terms of its research processes, program and participant cultures, and scientific communities. Future citizen-science projec…									24	2	18	0	27			1540-9295
J	Bonter, David N.; Cooper, Caren B.				Bonter, David/H-1313-2013	Bonter, David/0000-0003-1768-1941			Data validation in citizen science: a case study from Project FeederWatch								FRONTIERS IN ECOLOGY AND THE ENVIRONMENT				10	6	SI		305	309		10.1890/110273			Aug-12	2012	To become more widely accepted as a valuable research tool, citizen-science projects must find ways to ensure that data gathered by large numbers of people with varying levels of expertise are of consistently high quality. Here, we describe a data validation protocol developed for Project Feeder Watch, a continent-wide bird monitoring program, that is designed to increase researchers' and partici…									23	0	21	0	26			1540-9295
J	Zoellick, Bill; Nelson, Sarah J.; Schauffler, Molly								Participatory science and education: bringing both views into focus								FRONTIERS IN ECOLOGY AND THE ENVIRONMENT				10	6	SI		310	313		10.1890/110277			Aug-12	2012	Aligning the goals of scientists and participants becomes more challenging when citizen science moves into middle- and high-school classrooms. Here, we describe a logic model developed in association with the Acadia Learning Project, a collaboration among scientists, teachers, and students that successfully meets both research and educational needs. The logic model is intended to assist other cla…									1	1	1	0	2			1540-9295
J	Pandya, Rajul E.								A framework for engaging diverse communities in citizen science in the US								FRONTIERS IN ECOLOGY AND THE ENVIRONMENT				10	6	SI		314	317		10.1890/120007			Aug-12	2012	Citizen science is a powerful tool for connecting people to science, but in the US, such initiatives have not connected as well to groups that have been historically underrepresented in science. Research suggests that while several factors contribute to this lack of diverse participation in citizen science, the critical hurdle may be an absence of alignment between community priorities and resear…									6	1	4	0	8			1540-9295
J	Oberhauser, Karen; LeBuhn, Gretchen								Insects and plants: engaging undergraduates in authentic research through citizen science								FRONTIERS IN ECOLOGY AND THE ENVIRONMENT				10	6	SI		318	320		10.1890/110274			Aug-12	2012	Many citizen-science programs - including the Monarch Larva Monitoring Project and the Great Sunflower Project - are managed by university researchers, and this connection has facilitated the involvement of undergraduate students in project design, data collection and management, and independent research. Here, we describe the benefits of undergraduate involvement, and encourage citizen-science c…									2	0	1	0	2			1540-9295
J	Havens, Kayri; Vitt, Pati; Masi, Susanne								Citizen science on a local scale: the Plants of Concern program								FRONTIERS IN ECOLOGY AND THE ENVIRONMENT				10	6	SI		321	323		10.1890/110258			Aug-12	2012	Plants of Concern, a program administered by the Chicago Botanic Garden, relies on citizen scientists to monitor rare plant populations in the greater Chicago, Illinois, region. Over 650 volunteers monitor 990 populations of 233 endangered, threatened, and rare plant species. Volunteers attend a day-long workshop to learn a variety of monitoring techniques and also receive one-on-one mentoring in…									3	1	4	0	4			1540-9295
J	Chandler, Mark; Bebber, Daniel P.; Castro, Sebastian; Lowman, Margaret D.; Muoria, Paul; Oguge, Nicholas; Rubenstein, Daniel I.								International citizen science: making the local global								FRONTIERS IN ECOLOGY AND THE ENVIRONMENT				10	6	SI		328	331		10.1890/110283			Aug-12	2012	The Earthwatch Institute is an international non-profit organization that works with scientists and scientific institutions to develop citizen-science-based research and environmental monitoring programs. Each year, Earthwatch supports close to 80 different projects in more than 30 countries and recruits over 3000 volunteers to aid scientists in collecting data. Participants recruited by Earthwat…									1	0	0	0	1			1540-9295
J	Marshall, N. Justin; Kleine, Diana A.; Dean, Angela J.								CoralWatch: education, monitoring, and sustainability through citizen science								FRONTIERS IN ECOLOGY AND THE ENVIRONMENT				10	6	SI		332	334		10.1890/110266			Aug-12	2012	Coral Watch, launched in 2002, is a citizen-science program that seeks to integrate education and global reef monitoring by examining coral bleaching and uses a monitoring network to educate the public about reef biology, climate change, and environmental stewardship. The organization's development from research and monitoring to education and ecotourism has presented a number of challenges.									9	0	6	0	10			1540-9295
J	Switzer, Anna; Schwille, Kathleen; Russell, Eric; Edelson, Daniel								National Geographic FieldScope: a platform for community geography								FRONTIERS IN ECOLOGY AND THE ENVIRONMENT				10	6	SI		334	335		10.1890/110276			Aug-12	2012	National Geographic FieldScope is designed to allow citizen scientists to visualize and analyze their data via online GIS maps. It is being developed with and for citizen-science organizations and will facilitate collaborative problem solving and decision making.									2	0	1	0	2			1540-9295
J	Simpson, R. J.; Povich, M. S.; Kendrew, S.; Lintott, C. J.; Bressert, E.; Arvidsson, K.; Cyganowski, C.; Maddison, S.; Schawinski, K.; Sherman, R.; Smith, A. M.; Wolf-Chase, G.								The Milky Way Project First Data Release: a bubblier Galactic disc								MONTHLY NOTICES OF THE ROYAL ASTRONOMICAL SOCIETY				424	4			2442	2460		10.1111/j.1365-2966.2012.20770.x			Aug-12	2012	We present a new catalogue of 5106 infrared bubbles created through visual classification via the online citizen science website The Milky Way Project. Bubbles in the new catalogue have been independently measured by at least five individuals, producing consensus parameters for their position, radius, thickness, eccentricity and position angle. Citizen scientists volunteers recruited online and t…									33	0	1	0	33			0035-8711
J	Schwamb, Megan E.; Lintott, Chris J.; Fischer, Debra A.; Giguere, Matthew J.; Lynn, Stuart; Smith, Arfon M.; Brewer, John M.; Parrish, Michael; Schawinski, Kevin; Simpson, Robert J.								PLANET HUNTERS: ASSESSING THE KEPLER INVENTORY OF SHORT-PERIOD PLANETS								ASTROPHYSICAL JOURNAL				754	2					129	10.1088/0004-637X/754/2/129			AUG 1 2012	2012	We present the results from a search of data from the first 33.5 days of the Kepler science mission (Quarter 1) for exoplanet transits by the Planet Hunters citizen science project. Planet Hunters enlists members of the general public to visually identify transits in the publicly released Kepler light curves via the World Wide Web. Over 24,000 volunteers reviewed the Kepler Quarter 1 data set. We…									14	0	0	0	14			0004-637X
J	McKinley, Duncan C.; Briggs, Russell D.; Bartuska, Ann M.								When peer-reviewed publications are not enough! Delivering science for natural resource management								FOREST POLICY AND ECONOMICS				21				1	11		10.1016/j.forpol.2012.03.007			Aug-12	2012	Over the last century, natural resource management on forest lands has shifted from a singular focus on resource extraction to many foci, such as recreation, tourism, conservation, view-scapes, cultural and spiritual values, sustainability, and other values. As a result, the information needs of land managers must now include social and cultural values. In addition, the public's interest in havin…									10	0	7	0	10			1389-9341
J	Rocca, Richard A.; Magoon, Gregory; Reynolds, David F.; Krahn, Thomas; Tilroe, Vincent O.; Boots, Peter M. Op den Velde; Grierson, Andrew J.								Discovery of Western European R1b1a2 Y Chromosome Variants in 1000 Genomes Project Data: An Online Community Approach								PLOS ONE				7	7					e41634	10.1371/journal.pone.0041634			JUL 24 2012	2012	The authors have used an online community approach, and tools that were readily available via the Internet, to discover genealogically and therefore phylogenetically relevant Y-chromosome polymorphisms within core haplogroup R1b1a2-L11/S127 (rs9786076). Presented here is the analysis of 135 unrelated L11 derived samples from the 1000 Genomes Project. We were able to discover new variants and buil…									10	0	9	0	10			1932-6203
J	Goodchild, Michael F.; Guo, Huadong; Annoni, Alessandro; Bian, Ling; de Bie, Kees; Campbell, Frederick; Craglia, Max; Ehlers, Manfred; van Genderen, John; Jackson, Davina; Lewis, Anthony J.; Pesaresi, Martino; Remetey-Fueloepp, Gabor; Simpson, Richard; Skidmore, Andrew; Wang, Changlin; Woodgate, Peter				de Bie, CAJM/G-3388-2011; Skidmore, Andrew/C-7441-2011; Faculty of ITC, Dep Nat. Resources/C-4295-2014	Skidmore, Andrew/0000-0002-7446-8429;			Next-generation Digital Earth								PROCEEDINGS OF THE NATIONAL ACADEMY OF SCIENCES OF THE UNITED STATES OF AMERICA				109	28			11088	11094		10.1073/pnas.1202383109			JUL 10 2012	2012	A speech of then-Vice President Al Gore in 1998 created a vision for a Digital Earth, and played a role in stimulating the development of a first generation of virtual globes, typified by Google Earth, that achieved many but not all the elements of this vision. The technical achievements of Google Earth, and the functionality of this first generation of virtual globes, are reviewed against the Go…									30	10	5	1	39			0027-8424
J	Iannone, Basil V., III; Umek, Lauren G.; Wise, David H.; Heneghan, Liam								A Simple, Safe, and Effective Sampling Technique for Investigating Earthworm Communities in Woodland Soils: Implications for Citizen Science								NATURAL AREAS JOURNAL				32	3			283	292					Jul-12	2012	We evaluated the efficacy of a mixture of ground hot mustard and water as a sampling method for earthworms (Lumbricina) in research projects involving citizen scientists. To do so we conducted a field experiment to determine if sampling earthworms using mustard-powder would reveal similar patterns of earthworm abundance and community composition as relying on the more difficult to prepare, and po…									0	0	0	0	0			0885-8608
J	Miller, David A. W.; Weir, Linda A.; McClintock, Brett T.; Grant, Evan H. Campbell; Bailey, Larissa L.; Simons, Theodore R.				Bailey, Larissa/A-2565-2009; Miller, David/E-4492-2012; Grant, Evan/N-5160-2014	Grant, Evan/0000-0003-4401-6496			Experimental investigation of false positive errors in auditory species occurrence surveys								ECOLOGICAL APPLICATIONS				22	5			1665	1674					Jul-12	2012	False positive errors are a significant component of many ecological data sets, which in combination with false negative errors, can lead to severe biases in conclusions about ecological systems. We present results of a field experiment where observers recorded observations for known combinations of electronically broadcast calling anurans under conditions mimicking field surveys to determine spe…									13	0	13	0	13			1051-0761
J	Rosenberg, Linda								Are Healthcare Leaders Ready for the Real Revolution?								JOURNAL OF BEHAVIORAL HEALTH SERVICES & RESEARCH				39	3			215	219		10.1007/s11414-012-9285-z			Jul-12	2012	The current revolution, that could pass us by if we are not prepared to join it, is a consumer-directed, technologically driven revolution in the way we receive, process, and use information. Today, the knowledge we need-as business owners, healthcare consumers, and informed citizens-is literally in the palm of our hands. The future has arrived and we cannot be late to the dance. Citizen science,…									6	0	0	0	6			1094-3412
J	Zuckerberg, Benjamin; Desrochers, Andre; Hochachka, Wesley M.; Fink, Daniel; Koenig, Walter D.; Dickinson, Janis L.				Hochachka, Wesley/J-9768-2012				Overlapping Landscapes: A Persistent, But Misdirected Concern When Collecting and Analyzing Ecological Data								JOURNAL OF WILDLIFE MANAGEMENT				76	5			1072	1080		10.1002/jwmg.326			Jul-12	2012	A primary focus of wildlife ecology is studying how the arrangement, quality, and distribution of habitat influence wildlife populations at multiple spatial scales. A practical limitation of conducting wildlife-habitat investigations in the field, however, is that sampling points tend to be close to one another, resulting in spatial clustering. Consequently, when ecologists seek to quantify the e…									8	0	7	0	8			0022-541X
J	Roy, Helen E.; Adriaens, Tim; Isaac, Nick J. B.; Kenis, Marc; Onkelinx, Thierry; San Martin, Gilles; Brown, Peter M. J.; Hautier, Louis; Poland, Remy; Roy, David B.; Comont, Richard; Eschen, Rene; Frost, Robert; Zindel, Renate; Van Vlaenderen, Johan; Nedved, Oldrich; Ravn, Hans Peter; Gregoire, Jean-Claude; de Biseau, Jean-Christophe; Maes, Dirk				Maes, Dirk/B-1819-2009; Isaac, Nick/C-2716-2011; Roy, David/A-6619-2009; Roy, Helen/A-1488-2010; Adriaens, Tim/F-6936-2010; Onkelinx, Thierry/H-6396-2013	Isaac, Nick/0000-0002-4869-8052; Roy, David/0000-0002-5147-0331; Adriaens, Tim/0000-0001-7268-4200;			Invasive alien predator causes rapid declines of native European ladybirds								DIVERSITY AND DISTRIBUTIONS				18	7			717	725		10.1111/j.1472-4642.2012.00883.x			Jul-12	2012	Aim Invasive alien species (IAS) are recognized as major drivers of biodiversity loss, but few causal relationships between IAS and species declines have been documented. In this study, we compare the distribution (Belgium and Britain) and abundance (Belgium, Britain and Switzerland) of formerly common and widespread native ladybirds before and after the arrival of Harmonia axyridis, a globally r…									45	0	44	0	46			1366-9516
J	Cooper, Caren Beth; Loyd, Kerrie Anne Therese; Murante, Tessa; Savoca, Matthew; Dickinson, Janis								Natural History Traits Associated with Detecting Mortality Within Residential Bird Communities: Can Citizen Science Provide Insights?								ENVIRONMENTAL MANAGEMENT				50	1			11	20		10.1007/s00267-012-9866-x			Jul-12	2012	Cat predation of birds in residential landscapes is ephemeral, unpredictable, and spatially dispersed, and thus requires many person-hours to observe. We sought to identify whether specific behaviors, traits, or feeding ecologies of birds contribute to their probability of cat-caused mortality around residences across temperate North America. In addressing this question, we evaluated citizen scie…									3	0	3	0	3			0364-152X
J	Harris, J. Berton C.; Yong, Ding Li; Sheldon, Frederick H.; Boyce, Andy J.; Eaton, James A.; Bernard, Henry; Biun, Alim; Langevin, Angela; Martin, Thomas E.; Wei, Dan				Martin, Thomas/F-6016-2011	Martin, Thomas/0000-0002-4028-4867			USING DIVERSE DATA SOURCES TO DETECT ELEVATIONAL RANGE CHANGES OF BIRDS ON MOUNT KINABALU, MALAYSIAN BORNEO								RAFFLES BULLETIN OF ZOOLOGY								197	247				25	JUN 30 2012	2012	Few empirical studies have measured the effects of climate change on tropical biodiversity, and this paucity has contributed to uncertainty in predicting the severity of climate change on tropical organisms. With regards to elevational changes, most studies have either re-sampled historical systematic survey sites or analyzed time series of occurrence data at long-term study sites. Such data sour…									3	0	2	0	3			0217-2445
J	Jones, Gavin M.; Zuckerberg, Benjamin; Paulios, Andy T.								The Early Bird Gets Earlier: A Phenological Shift in Migration Timing of the American Robin (Turdus migratorius) in the State of Wisconsin.								Passenger Pigeon				74	2			131	142					Summer 2012	2012	Climate change is driving a shift in the timing of spring events around the world, and this global phenomenon is manifesting itself on a smaller scale in the state of Wisconsin. We analyzed the timing of spring arrival of the American Robin (Turdus migratorius) from 1990-2010, using data from an extensive citizen science data-base Project FeederWatch. We found a significant trend toward earlier a…									0	0	0	0	0			0031-2703
J	Cox, T. E.; Philippoff, J.; Baumgartner, E.; Smith, C. M.				xcv, cvcvxcv/G-4667-2014				Expert variability provides perspective on the strengths and weaknesses of citizen-driven intertidal monitoring program								ECOLOGICAL APPLICATIONS				22	4			1201	1212					Jun-12	2012	Citizen scientist programs are a means to efficiently conduct large-scale surveys of ecosystems or managed species, provided that concerns over the quality and use of data generated by nonexperts can be addressed. This study presents actions taken in a citizen science program to assure data quality and demonstrates the validity of citizen-generated data. In this case the accuracy of data collecte…									8	1	9	0	10			1051-0761
J	Beasley, De Anna E.; Benson, Eric P.; Welch, Shane M.; Reid, Laurie S.; Mousseau, Timothy A.								THE USE OF CITIZEN SCIENTISTS TO RECORD AND MAP 13-YEAR PERIODICAL CICADAS (HEMIPTERA: CICADIDAE: MAGICICADA) IN SOUTH CAROLINA								FLORIDA ENTOMOLOGIST				95	2			489	491					Jun-12	2012										0	0	0	0	0			0015-4040
J	Matteson, K. C.; Taron, D. J.; Minor, E. S.								Assessing Citizen Contributions to Butterfly Monitoring in Two Large Cities								CONSERVATION BIOLOGY				26	3			557	564		10.1111/j.1523-1739.2012.01825.x			Jun-12	2012	Citizen science may be especially effective in urban landscapes due to the large pool of potential volunteers. However, there have been few evaluations of the contributions of citizen scientists to knowledge of biological communities in and around cities. To assess the effectiveness of citizen scientists monitoring of species in urban areas, we compared butterfly data collected over 10 years in C…									4	0	3	0	4			0888-8892
J	Rotman, Dana; Procita, Kezia; Hansen, Derek; Parr, Cynthia Sims; Preece, Jennifer				Parr, Cynthia/E-8013-2010	Parr, Cynthia/0000-0002-8870-7099			Supporting content curation communities: The case of the Encyclopedia of Life								JOURNAL OF THE AMERICAN SOCIETY FOR INFORMATION SCIENCE AND TECHNOLOGY				63	6			1092	1107		10.1002/asi.22633			Jun-12	2012	This article explores the opportunities and challenges of creating and sustaining large-scale content curation communities through an in-depth case study of the Encyclopedia of Life (EOL). Content curation communities are large-scale crowdsourcing endeavors that aim to curate existing content into a single repository, making these communities different from content creation communities such as Wi…									4	0	2	0	4			1532-2882
J	Tonachella, Nicolo; Nastasi, Aurora; Kaufman, Gregory; Maldini, Daniela; Rankin, Robert William								Predicting trends in humpback whale (Megaptera novaeangliae) abundance using citizen science								Pacific Conservation Biology				18	4			297	309					SUM 2012	2012	The Great Whale Count (GWC) is an annual citizen science event that monitors changes in humpback whale (Megaptera novaeangliae) sightings in Maui County during the breeding season. The study includes 15 years of observations (1995-1996 and 1999-2011) with over 11 000 whale sightings. We provide a critical examination of the utility of the citizen science data given the challenges of observer-, si…									0	0	0	0	0			1038-2097
J	Nagy, C.M.; Weckel, M.E.; Toomey, A.; Burns, C.E.; Peltz, J.								VALIDATION OF A CITIZEN SCIENCE-BASED MODEL OF COYOTE OCCUPANCY WITH CAMERA TRAPS IN SUBURBAN AND URBAN NEW YORK, USA.								Wildlife Biology in Practice				8	1			23	35					Jun-12	2012	We evaluated the accuracy of a previously published model of coyote (Canis latrans) sightings in suburban Westchester County, New York. This model was originally developed using citizen reports of coyote sightings to predict the probability of a human-coyote interaction based on proximity to habitat features. Because the data were obtained from surveys, researchers could not separate patterns of …									0	0	0	0	0			1646-2742
J	Belt, Jami J.; Krausman, Paul R.								Evaluating Population Estimates of Mountain Goats Based on Citizen Science								WILDLIFE SOCIETY BULLETIN				36	2			264	276		10.1002/wsb.139			Jun-12	2012	Citizen science programs that use trained volunteers may be a cost-effective method for monitoring wildlife at large scales. However, few studies have compared data collected by volunteers versus biologists. In Glacier National Park (GNP), Montana, USA, we assessed whether citizen science is a useful method to monitor mountain goat (Oreamnos americanus) populations. We compared estimates of mount…									1	0	1	0	1			1938-5463
J	Gillett, David J.; Pondella, Daniel J., II; Freiwald, Jan; Schiff, Kenneth C.; Caselle, Jennifer E.; Shuman, Craig; Weisberg, Stephen B.				Weisberg, Stephen/B-2477-2008	Weisberg, Stephen/0000-0002-0655-9425			Comparing volunteer and professionally collected monitoring data from the rocky subtidal reefs of Southern California, USA								ENVIRONMENTAL MONITORING AND ASSESSMENT				184	5			3239	3257		10.1007/s10661-011-2185-5			May-12	2012	Volunteer-based citizen monitoring has increasingly become part of the natural resources monitoring framework, but it is often unclear whether the data quality from these programs is sufficient for integration with traditional efforts conducted by professional scientists. At present, the biological and physical characteristics of California's rocky reef kelp forests are concurrently monitored by …									6	0	4	0	6			0167-6369
J	Bone, James; Archer, Michael; Barraclough, Declan; Eggleton, Paul; Flight, Dee; Head, Martin; Jones, David T.; Scheib, Catherine; Voulvoulis, Nikolaos				Bone, James/E-4593-2010	Bone, James/0000-0001-5026-3982			Public Participation in Soil Surveys: Lessons from a Pilot Study in England								ENVIRONMENTAL SCIENCE & TECHNOLOGY				46	7			3687	3696		10.1021/es203880p			APR 3 2012	2012	In many countries there are policies in place that impact on soils, but very few legislative or policy tools specifically for the protection of soil. Recent EU legislative proposals on soil protection have been met with opposition on the grounds of excessive cost and resource demands. With the need for evidence based policy, and recognition that involving the public in environmental monitoring is…									3	0	2	0	3			0013-936X
J	Worthington, Jenny P.; Silvertown, Jonathan; Cook, Laurence; Cameron, Robert; Dodd, Mike; Greenwood, Richard M.; McConway, Kevin; Skelton, Peter				McConway, Kevin/G-3729-2012	McConway, Kevin/0000-0002-0236-7231			Evolution MegaLab: a case study in citizen science methods								METHODS IN ECOLOGY AND EVOLUTION				3	2			303	309		10.1111/j.2041-210X.2011.00164.x			Apr-12	2012	1. Volunteers have helped in scientific surveys of birds and other organisms for decades, but more recently, the use of the Internet has enormously widened the opportunity for citizen science and greatly increased its practice. There is now a need to share experience of which methods work and which do not. Here, we describe how we planned and executed the Evolution MegaLab, one of the largest sur…									13	0	12	0	13			2041-210X
J	O'Neill, Bridget F.; Bond, Ken; Tyner, Angus; Sheppard, Ralph; Bryant, Tony; Chapman, Jason; Bell, James; Donnelly, Alison				Bell, James/C-2247-2009; Chapman, Jason/H-8236-2012				Climatic change is advancing the phenology of moth species in Ireland								ENTOMOLOGIA EXPERIMENTALIS ET APPLICATA				143	1			74	88		10.1111/j.1570-7458.2012.01234.x			Apr-12	2012	Recent increases in global temperatures have contributed to advancing phenology of plants and animals. These increases in temperature have been shown to affect the phenological phases (phenophases) of plants and birds in Ireland, but less is known about the effect on the phenophases of Irish insects. Records of the flight periods of 59 species of Irish moths over the past 35 years (19742009) were…									0	0	0	0	0			0013-8703
J	Kawrykow, Alexander; Roumanis, Gary; Kam, Alfred; Kwak, Daniel; Leung, Clarence; Wu, Chu; Zarour, Eleyine; Players, Phylo; Sarmenta, Luis; Blanchette, Mathieu; Waldispuehl, Jerome								Phylo: A Citizen Science Approach for Improving Multiple Sequence Alignment								PLOS ONE				7	3					e31362	10.1371/journal.pone.0031362			MAR 7 2012	2012	Background: Comparative genomics, or the study of the relationships of genome structure and function across different species, offers a powerful tool for studying evolution, annotating genomes, and understanding the causes of various genetic disorders. However, aligning multiple sequences of DNA, an essential intermediate step for most types of analyses, is a difficult computational task. In para…									24	0	12	0	24			1932-6203
J	Kennan, Mary Anne; Williamson, Kirsty; Johanson, Graeme				Kennan, Mary Anne/C-2088-2012	Kennan, Mary Anne/0000-0003-1342-9853			WILD DATA: COLLABORATIVE E-RESEARCH AND UNIVERSITY LIBRARIES								AUSTRALIAN ACADEMIC & RESEARCH LIBRARIES				43	1			56	79					Mar-12	2012	The literature speaks of a 'deluge' of scientific and research data and the importance of capturing and managing it for use beyond its original creating community, purpose, and time. Data value increases as it is interconnected, networked, shared, used, and re-used. This paper extends the conversation about data sharing to 'wild data': that is, data generated and held outside of 'academic' or 'pr…									0	0	0	0	0			0004-8623
J	Swan, Melanie								Crowdsourced Health Research Studies: An Important Emerging Complement to Clinical Trials in the Public Health Research Ecosystem								JOURNAL OF MEDICAL INTERNET RESEARCH				14	2					e46	10.2196/jmir.1988			MAR-APR 2012	2012	Background: Crowdsourced health research studies are the nexus of three contemporary trends: 1) citizen science (non-professionally trained individuals conducting science-related activities); 2) crowdsourcing (use of web-based technologies to recruit project participants); and 3) medicine 2.0 /health 2.0 (active participation of individuals in their health care particularly using web 2.0 technolo…									33	0	9	0	34			1438-8871
J	Adams, Anthony J.								Academic Detailing and "Citizen Science"								OPTOMETRY AND VISION SCIENCE				89	3			249	250		10.1097/OPX.0b013e31824dabf3			Mar-12	2012										0	0	0	0	0			1040-5488
J	Ashcroft, Michael B.; Gollan, John R.; Batley, Michael								Combining citizen science, bioclimatic envelope models and observed habitat preferences to determine the distribution of an inconspicuous, recently detected introduced bee (Halictus smaragdulus Vachal Hymenoptera: Halictidae) in Australia								BIOLOGICAL INVASIONS				14	3			515	527		10.1007/s10530-011-0092-x			Mar-12	2012	Introduced bees may compete with native fauna, spread parasites or pathogens to commercial bee hives, or increase the fecundity of introduced weeds. Therefore, the recent detection of Halictus smaragdulus, native to the western Palaearctic, in the Hunter Valley region of New South Wales (NSW, Australia) is cause for concern. However, it is currently difficult to justify control measures, as there…									4	0	5	0	5			1387-3547
J	Swan, Melanie								Scaling crowdsourced health studies: the emergence of a new form of contract research organization								PERSONALIZED MEDICINE				9	2			223	234		10.2217/PME.11.97			Mar-12	2012	Accessing crowdsourced cohorts for health studies is a significant emerging opportunity that could have a positive impact on public health research, particularly as outcomes shift to the personalized, preventive medicine of the future. Health social networks have grown to become some of the largest aggregate patient registries and offer cost and efficiency benefits for study recruitment and opera…									6	0	2	0	6			1741-0541
J	Fan, Fa-ti								Collective Monitoring, Collective Defense: Science, Earthquakes, and Politics in Communist China								SCIENCE IN CONTEXT				25	1			127	154		10.1017/S0269889711000329			Mar-12	2012	This paper examines the earthquake monitoring and prediction program, called "collective monitoring, collective defense," in communist China during the Cultural Revolution, a period of political upheavals and natural disasters. Guided by their scientific and political ideas, the Chinese developed approaches to earthquake monitoring and prediction that emphasized mass participation, everyday knowl…									3	1	0	0	4			0269-8897
J	Hurlbert, Allen H.; Liang, Zhongfei								Spatiotemporal Variation in Avian Migration Phenology: Citizen Science Reveals Effects of Climate Change								PLOS ONE				7	2					e31662	10.1371/journal.pone.0031662			FEB 22 2012	2012	A growing number of studies have documented shifts in avian migratory phenology in response to climate change, and yet there is a large amount of unexplained variation in the magnitude of those responses across species and geographic regions. We use a database of citizen science bird observations to explore spatiotemporal variation in mean arrival dates across an unprecedented geographic extent f…									25	0	22	0	26			1932-6203
J	Jordan, Rebecca C.; Brooks, Wesley R.; Howe, David V.; Ehrenfeld, Joan G.								Evaluating the Performance of Volunteers in Mapping Invasive Plants in Public Conservation Lands								ENVIRONMENTAL MANAGEMENT				49	2			425	434		10.1007/s00267-011-9789-y			Feb-12	2012	Citizen science programs are touted as useful tools for engaging the public in science and for collecting important data for scientists and resource managers. To accomplish the latter, it must be shown that data collected by volunteers is sufficiently accurate and reliable. We engaged 119 volunteers over three years to map and estimate abundance of invasive plants in New York and New Jersey parkl…									5	0	3	0	5			0364-152X
J	Fischer, Debra A.; Schwamb, Megan E.; Schawinski, Kevin; Lintott, Chris; Brewer, John; Giguere, Matt; Lynn, Stuart; Parrish, Michael; Sartori, Thibault; Simpson, Robert; Smith, Arfon; Spronck, Julien; Batalha, Natalie; Rowe, Jason; Jenkins, Jon; Bryson, Steve; Prsa, Andrej; Tenenbaum, Peter; Crepp, Justin; Morton, Tim; Howard, Andrew; Beleu, Michele; Kaplan, Zachary; vanNispen, Nick; Sharzer, Cha…				Howard, Andrew/D-4148-2015	Howard, Andrew/0000-0001-8638-0320			Planet Hunters: the first two planet candidates identified by the public using the Kepler public archive data								MONTHLY NOTICES OF THE ROYAL ASTRONOMICAL SOCIETY				419	4			2900	2911		10.1111/j.1365-2966.2011.19932.x			Feb-12	2012	Planet Hunters is a new citizen science project designed to engage the public in an exoplanet search using NASA Kepler public release data. In the first month after launch, users identified two new planet candidates which survived our checks for false positives. The follow-up effort included analysis of Keck HIRES spectra of the host stars, analysis of pixel centroid offsets in the Kepler data an…									28	0	2	0	28			0035-8711
J	Anonymous								121st Annual Meeting of the Ohio-Academy-of-Science, Ashland, OH, USA, April 13 -14, 2012								Ohio Journal of Science				112	1			A7	A52					Feb-12	2012	This meeting, which focuses on water quality of Ohio's lakes: Inland and Erie revisited special focus: harmful algal blooms, contains approximately 51 abstracts and 136 poster sessions, all written in English, on a variety of topics. Topics include efforts to restore grand lake St. Mary's from phosphorus overload, looking inland: Ohio reservoir water quality, and summer phytoplankton communities …					121st Annual Meeting of the Ohio-Academy-of-Science	April 13 -14, 2012	Ohio Acad Sci	Ashland, OH, USA	0	0	0	0	0			0030-0950
J	Hochachka, Wesley M.; Fink, Daniel; Hutchinson, Rebecca A.; Sheldon, Daniel; Wong, Weng-Keen; Kelling, Steve				Hochachka, Wesley/J-9768-2012				Data-intensive science applied to broad-scale citizen science								TRENDS IN ECOLOGY & EVOLUTION				27	2			130	137		10.1016/j.tree.2011.11.006			Feb-12	2012	Identifying ecological patterns across broad spatial and temporal extents requires novel approaches and methods for acquiring, integrating and modeling massive quantities of diverse data. For example, a growing number of research projects engage continent-wide networks of volunteers ('citizen-scientists') to collect species occurrence data. Although these data are information rich, they present n…									32	0	26	0	33			0169-5347
J	Hardin, S.								How to identify ducks in flight: a crowdsourcing approach to biodiversity research and conservation								Bulletin of the American Society for Information Science and Technology				38	3			12	14		10.1002/bult.2012.1720380305			Feb.-March 2012	2012	Volunteers engaged in crowdsourcing are providing valuable information to help understand bird biodiversity and migration. Attendees at the 2011 Annual Meeting heard Steve Kelling, director of information science at Cornell University's Ornithology Lab, explain how humans play a critical role by providing knowledge used to identify, differentiate and track birds around the world. Kelling's eBird …									0	0	0	0	0			0095-4403
J	Davis, C. J.; Davies, J. A.; St Cyr, O. C.; Campbell-Brown, M.; Skelt, A.; Kaiser, M.; Meyer-Vernet, Nicole; Crothers, S.; Lintott, C.; Smith, A.; Bamford, S.; Baeten, E. M. L.				Davis, Christopher/H-8664-2012				The distribution of interplanetary dust between 0.96 and 1.04 au as inferred from impacts on the STEREO spacecraft observed by the heliospheric imagers								MONTHLY NOTICES OF THE ROYAL ASTRONOMICAL SOCIETY				420	2			1355	1366		10.1111/j.1365-2966.2011.20125.x			Feb-12	2012	The distribution of dust in the ecliptic plane between 0.96 and 1.04 au has been inferred from impacts on the two Solar Terrestrial Relations Observatory (STEREO) spacecraft through observation of secondary particle trails and unexpected off-points in the heliospheric imager (HI) cameras. This study made use of analysis carried out by members of a distributed web-based citizen science project Sol…									6	0	0	0	6			0035-8711
J	Cornwell, Myriah L.; Campbell, Lisa M.				Campbell, Lisa/C-3448-2012				Co-producing conservation and knowledge: Citizen-based sea turtle monitoring in North Carolina, USA								SOCIAL STUDIES OF SCIENCE				42	1			101	120		10.1177/0306312711430440			Feb-12	2012	In this paper we examine a volunteer-based sea turtle management project run by the state of North Carolina, USA, to explore collaborative conservation and citizen science. Through this case study, we unpack assumptions from the volunteerism literature and apply theories of co-production to understand how citizens evaluate science and produce knowledge while conducting wildlife monitoring. We dem…									7	0	3	0	7			0306-3127
J	van Heezik, Yolanda; Seddon, Philip J.								Accounting for detectability when estimating avian abundance in an urban area								NEW ZEALAND JOURNAL OF ECOLOGY				36	3	SI		391	397					2012	2012	Urban areas can support significant bird populations, including species of conservation concern, but urban ecologists have been slow to apply detectability-based counting techniques. We compared abundances and relative abundances of eight urban birds, derived using two commonly applied techniques (fixed-radius point and strip sampling) and distance sampling. We evaluated the influence of habitat …									4	0	3	0	4			0110-6465
J	MacLeod, Catriona J.; Tinkler, Gwynneth; Gormley, Andrew M.; Spurr, Eric B.								Measuring occupancy for an iconic bird species in urban parks								NEW ZEALAND JOURNAL OF ECOLOGY				36	3	SI		398	407					2012	2012	Urbanisation is a significant and increasing threat to biodiversity at the global scale. To maintain and restore urban biodiversity, local communities and organisations need information about how to modify green spaces to enhance species populations. 'Citizen science' initiatives monitoring the success of restoration activities also require simple and robust tools to collect meaningful data. Usin…									1	0	1	0	1			0110-6465
J	Sullivan, Jon J.								Recording birds in real time: a convenient method for frequent bird recording								NEW ZEALAND JOURNAL OF ECOLOGY				36	3	SI		416	424					2012	2012	To make sense of how nature is responding to an increasingly rapidly changing world, a lot of species distribution and abundance data are needed. To infer population trends, these data ideally need to be collected in a standardised, repeatable manner that includes 'absence' data on species sought for but not found. If many people, even just professional ecologists and postgraduate students, are t…									3	0	3	0	3			0110-6465
J	Ahn, Jae-wook; Hammock, Jennifer; Parr, Cynthia; Preece, Jennifer; Shneiderman, Ben; Schulz, Katja; Hansen, Derek; Rotman, Dana; He, Yurong			IEEE					Visually Exploring Social Participation in Encyclopedia of Life								PROCEEDINGS OF THE 2012 ASE INTERNATIONAL CONFERENCE ON SOCIAL INFORMATICS (SOCIALINFORMATICS 2012)								149	156		10.1109/SocialInformatics.2012.51			2012	2012	Social network visualization is useful for understanding the complex structure of collaborative efforts such as citizen science projects. It has been widely accepted by social network analysts for exploring and analyzing networks by visually showing their members, the relationships among them, and their behaviors and attributes. The strength of social network visualization can be increased even f…					ASE International Conference on Social Informatics (SocialInformatics)	DEC 14-16, 2012	Acad Sci & Engn; IEEE Comp Soc	Washington, DC	1	0	0	0	1
B	Bachman, K.M.; Gannod, G.C.								Work in progress: The effects of mobile learning on inquiry-based instruction								2012 IEEE Frontiers in Education Conference (FIE)								2 pp.	2 pp.		10.1109/FIE.2012.6462523			2012	2012	Recently, inquiry-based learning has been used to enable students to ask scientific questions and come to objective conclusions based on observation and experimentation. Within this context, we have been exploring the impact of mobile devices upon different modes of learning including inquiry-based instruction. While much attention has been on the acquisition of mobile devices for the classroom, …					2012 IEEE Frontiers in Education Conference (FIE)	3-6 Oct. 2012	IEEE Comput. Soc.	Seattle, WA, USA	0	0	0	0	0
B	Jun Yu; Kelling, S.; Gerbracht, J.; Weng-Keen Wong								Automated data verification in a large-scale citizen science project: a case study								2012 IEEE 8th International Conference on E-Science (e-Science)								8 pp.	8 pp.		10.1109/eScience.2012.6404472			2012	2012	Although citizen science projects can engage a very large number of volunteers to collect volumes of data, they are susceptible to issues with data quality. Our experience with eBird, which is a broad-scale citizen science project to collect bird observations, has shown that a massive effort by volunteer experts is needed to screen data, identify outliers and flag them in the database. The increa…					2012 IEEE 8th International Conference on E-Science (e-Science)	8-12 Oct. 2012		Chicago, IL, USA	0	0	0	0	0
B	Dietterich, T.; Dereszynski, E.; Hutchinson, R.; Sheldon, D.								Machine learning for computational sustainability								2012 International Green Computing Conference (IGCC)								1 pp.	1 pp.		10.1109/IGCC.2012.6322258			2012	2012	To avoid ecological collapse, we must manage Earth's ecosystems sustainably. Viewed as a control problem, the two central challenges of ecosystem management are to acquire a model of the system that is sufficient to guide good decision making and then optimize the control policy against that model. This paper describes three efforts aimed at addressing the first of these challenges-machine learni…					2012 International Green Computing Conference (IGCC)	4-8 June 2012		San Jose, CA, USA	0	0	0	0	0
B	Patterson, M.R.; Elliott, J.; Niebuhr, D.H.								A STEM experiment in informal science education: ROVs and AUVs survey shipwrecks from the American Revolution								OCEANS 2012								8 pp.	8 pp.		10.1109/OCEANS.2012.6404865			2012	2012	With support from the National Science Foundation, we report on a partnership between an academic institution (College of William & Mary's Virginia Institute of Marine Science) and an informal science education facility, the Watermen's Museum (Yorktown, Virginia) that puts professional-grade Remotely Operated Vehicles (ROVs) and Autonomous Underwater Vehicles (AUVs) into the hands of school group…					OCEANS 2012	14-19 Oct. 2012	Oceanic Eng. Soc.	Hampton Road, VA, USA	0	0	0	0	0
B	Pirenne, B.; Guillemot, E.								Beyond data management: How to foster data exploitation and better science?								OCEANS 2012								6 pp.	6 pp.		10.1109/OCEANS.2012.6404783			2012	2012	The advent of large scale, high-bandwidth on-line access and generously powered ocean floor observatories were predicted to transform the way ocean science is conducted. They have lived up to this promise. New cabled observatories have sometimes in excess of 100 different instruments semipermanently installed in areas of scientific interest. The instruments represent hundreds of different variabl…					OCEANS 2012	14-19 Oct. 2012	Oceanic Eng. Soc.	Hampton Road, VA, USA	0	0	0	0	0
B							Lepczyk, CA; Warren, PSLepczyk, CA; Warren, PS		Urban Bird Ecology and Conservation								Urban Bird Ecology and Conservation		Studies in Avian Biology		45										2012	2012	This 326-page book is part of a series on 'Urban Bird Ecology and Conservation'. The book is divided into 3 sections, which are further divided into 18 individually authored chapters. The first section deals with mechanism and urban-rural gradients, which furthe includes using gradient analysis to uncover pattern and process in urban bird communities, from forests to cities: effects of urbanizati…									0	0	0	0	0
J	Crewe, Tara; Barry, Karen; Davidson, Pete; Lepage, Denis								Coastal waterbird population trends in the Strait of Georgia 1999-2011: Results from the first 12 years of the British Columbia Coastal Waterbird Survey.								British Columbia Birds				22				8	35					2012	2012	The British Columbia Coastal Waterbird Survey is a citizen science long-term monitoring program implemented by Bird Studies Canada to assess population trends and ecological needs of waterbirds using the province's coastal and inshore marine habitats. Standard monthly counts from more than 200 defined sites within the Strait of Georgia were analysed using route-regression techniques to estimate p…									4	0	4	0	4			1183-3521
J	Vargo, Timothy L.; Boyle, Owen D.; Lepczyk, Christopher A.; Mueller, William P.; Vondrachek, Sara E.						Lepczyk, CA; Warren, PS		The Use of Citizen Volunteers in Urban Bird Research								URBAN BIRD ECOLOGY AND CONSERVATION		Studies in Avian Biology		45				113	124			10.1525/california/9780520273092.001.0001		2012	2012	Training community volunteers to become citizen scientists for research has become increasingly popular as an effective and cost-saving alternative to, or augmentation of, paid field assistants. Citizen scientists allow for increased data-collection abilities and bring local support to research in their community. However, they also require significant amounts of time and resources in order to be…									0	0	0	0	0
J	Rotenberg, James A.; Barnhill, Laurel M.; Meyers, J. Michael; Demarest, Dean						Lepczyk, CA; Warren, PS		Painted Bunting Conservation TRADITIONAL MONITORING MEETS CITIZEN SCIENCE								URBAN BIRD ECOLOGY AND CONSERVATION		Studies in Avian Biology		45				125	137			10.1525/california/9780520273092.001.0001		2012	2012	Avian citizen science projects can successfully carry out research and/or monitoring programs that are otherwise impossible to carry out by employing field technicians. Reliability of volunteer observations is high, with quality data sets used in many peer-reviewed publications. Using a citizen science approach, we initiated the Painted Bunting Monitoring Project to study the eastern population o…									0	0	0	0	0
J	McCaffrey, Rachel E.; Turner, Will R.; Borens, Amanda J.						Lepczyk, CA; Warren, PS		A New Approach to Urban Bird Monitoring THE TUCSON BIRD COUNT								URBAN BIRD ECOLOGY AND CONSERVATION		Studies in Avian Biology		45				139	153			10.1525/california/9780520273092.001.0001		2012	2012	With more people living in urban areas, cities are playing an increasingly important role in supporting local biodiversity and maintaining the connection between people and nature. Yet, in order for conservation efforts in urban areas to be effective, information on how to sustain native species in these areas is needed. Few studies have attempted to collect long-term monitoring data on bird popu…									0	0	0	0	0
B	Basset, H; Stuart, D; Silber, D								From Science 2.0 to Pharma 3.0: Semantic Search and Social Media in the Pharmaceutical Industry and STM Publishing								FROM SCIENCE 2.0 TO PHARMA 3.0: SEMANTIC SEARCH AND SOCIAL MEDIA IN THE PHARMACEUTICAL INDUSTRY AND STM PUBLISHING		Chandos Publishing Social Media Series						1	276		10.1533/9781780633756			2012	2012										3	0	0	0	3
B	Stuart, David	Basset, H; Stuart, D; Silber, D							The Web 2.0 revolution and the promise of Science 2.0								FROM SCIENCE 2.0 TO PHARMA 3.0: SEMANTIC SEARCH AND SOCIAL MEDIA IN THE PHARMACEUTICAL INDUSTRY AND STM PUBLISHING		Chandos Publishing Social Media Series						13	56			10.1533/9781780633756		2012	2012	The term 'Web 2.0' was coined to refer to certain attributes that differentiated some of the most successful websites at the beginning of the twenty-first century from those that were less than successful. It gained widespread attention and has been adopted by individuals in organizations in many sectors. This chapter discusses three of these attributes in detail: the web as a platform; harnessin…									0	0	0	0	0
B	Stuart, David	Basset, H; Stuart, D; Silber, D							The state of Science 2.0								FROM SCIENCE 2.0 TO PHARMA 3.0: SEMANTIC SEARCH AND SOCIAL MEDIA IN THE PHARMACEUTICAL INDUSTRY AND STM PUBLISHING		Chandos Publishing Social Media Series						57	65			10.1533/9781780633756		2012	2012	The successful integration of the cloud, open data and citizen science provides the opportunity for some of the most exciting breakthroughs in science. However, Web 2.0 ideas and technologies have not been universally embraced by the scientific community. This be may be ascribed to a number of reasons: a reluctance to change a system that has served so well until now; scepticism about the promise…									0	0	0	0	0
B	Jae-Wook Ahn; Hammock, J.; Parr, C.; Preece, J.; Shneiderman, B.; Schulz, K.; Hansen, D.; Rotman, D.; Yurong He								Visually Exploring Social Participation in Encyclopedia of Life								2012 International Conference on Social Informatics (SocialInformatics)								149	56		10.1109/SocialInformatics.2012.51			2012	2012	Social network visualization is useful for understanding the complex structure of collaborative efforts such as citizen science projects. It has been widely accepted by social network analysts for exploring and analyzing networks by visually showing their members, the relationships among them, and their behaviors and attributes. The strength of social network visualization can be increased even f…					2012 International Conference on Social Informatics (SocialInformatics)	14-16 Dec. 2012		Lausanne, Switzerland	0	0	0	0	0
J	Antelio, Marcio; Esteves, Maria Gilda P.; Schneider, Daniel; de Souza, Jano Moreira			IEEE					Qualitocracy: A Data Quality Collaborative Framework Applied to Citizen Science								PROCEEDINGS 2012 IEEE INTERNATIONAL CONFERENCE ON SYSTEMS, MAN, AND CYBERNETICS (SMC)		IEEE International Conference on Systems Man and Cybernetics Conference Proceedings						931	936					2012	2012	Citizen science projects generally use the Web platform to promote scientific research and recruit volunteers to assist them. Through a crowdsourcing platform, a large amount of data is submitted and some factors may lead the scientific community to doubt the seriousness of some projects. This may be due to the unreliability of data collected on a voluntary basis and the absence of criteria for q…					IEEE International Conference on Systems, Man, and Cybernetics (SMC)	OCT 14-17, 2012	IEEE Systems, Man, and Cybernetics Soc (SMC); IEEE; Korea Univ; Korean Soc Cognit Sci (KSCS); Korean Inst Informat Scientists and Engineers Soc Computat Intelligence (KSCI); Hi Seoul; Korea Tourism Org; Asian Off Aerosp Res and Dev (AOARD); Natl Res Fdn Korea (NRF); World Class Univ; Korea Univ, WCU Res Div Brain and Cognit Engn	Seoul, SOUTH KOREA	1	0	0	0	1			1062-922X
J	Price, A.; Turner, R.; Stencel, R.E.; Kloppenborg, B.K.; Henden, A.A.								The Origins and Future of the Citizen Sky Project								Journal of the American Association of Variable Star Observers				40	2			614	17					2012	2012	Citizen Sky arose as a product of the 2009 International Year of Astronomy (IYA) project. Aaron Price was appointed to the U.S. IYA Program Committee when it was first constituted in 2006. After about a year of planning, the committee established a Working Group for Research Experiences for Students, Teachers, and Citizen Scientists with Aaron as the chair. The goal was to use the IYA initiative …									0	0	0	0	0			0271-9053
J	Khan, Zaheer; Kiani, Saad Liaquat			IEEE					A Cloud-based Architecture for Citizen Services in Smart Cities								2012 IEEE/ACM FIFTH INTERNATIONAL CONFERENCE ON UTILITY AND CLOUD COMPUTING (UCC 2012)								315	320		10.1109/UCC.2012.43			2012	2012	With continuous increase in urban population, the need to plan and implement smart cities based solutions for better urban governance is becoming more evident. These solutions are driven, on the one hand, by innovations in ICT and, on the other hand, to increase the capability and capacity of cities to mitigate environmental, social inclusion, economic growth and sustainable development challenge…					5th IEEE/ACM International Conference on Utility and Cloud Computing (UCC)	NOV 05-08, 2012	IEEE; ACM; IEEE Comp Soc	Chicago, IL	1	0	0	0	1
J	Patterson, Mark R.; Elliott, Jennifer; Niebuhr, David H.			IEEE					A STEM Experiment in Informal Science Education: ROVs and AUVs survey shipwrecks from the American Revolution								2012 OCEANS														2012	2012	With support from the National Science Foundation, we report on a partnership between an academic institution (College of William & Mary's Virginia Institute of Marine Science) and an informal science education facility, the Watermen's Museum (Yorktown, Virginia) that puts professional-grade Remotely Operated Vehicles (ROVs) and Autonomous Underwater Vehicles (AUVs) into the hands of school group…					MTS/IEEE Oceans Conference	OCT 14-19, 2012	IEEE; Marine Technol Soc (MTS); IEEE OES (IEEE/OES)	Virginia Beach, VA	0	0	0	0	0
B	Pirenne, Benoit; Guillemot, Eric			IEEE					Beyond Data Management How to foster data exploitation and better science?								2012 OCEANS														2012	2012	The advent of large scale, high-bandwidth on-line access and generously powered ocean floor observatories were predicted to transform the way ocean science is conducted. They have lived up to this promise. New cabled observatories have sometimes in excess of 100 different instruments semi-permanently installed in areas of scientific interest. The instruments represent hundreds of different variab…					MTS/IEEE Oceans Conference	OCT 14-19, 2012	IEEE; Marine Technol Soc (MTS); IEEE OES (IEEE/OES)	Virginia Beach, VA	0	0	0	0	0
S	Yu, Jun; Kelling, Steve; Gerbracht, Jeff; Wong, Weng-Keen			IEEE					Automated Data Verification in a Large-scale Citizen Science Project: a Case Study								2012 IEEE 8TH INTERNATIONAL CONFERENCE ON E-SCIENCE (E-SCIENCE)		Proceeding IEEE International Conference on e-Science (e-Science)												2012	2012	Although citizen science projects can engage a very large number of volunteers to collect volumes of data, they are susceptible to issues with data quality. Our experience with eBird, which is a broad-scale citizen science project to collect bird observations, has shown that a massive effort by volunteer experts is needed to screen data, identify outliers and flag them in the database. The increa…					IEEE 8th International Conference on E-Science (e-Science)	OCT 08-12, 2012	IEEE; IEEE Comp Soc	Chicago, IL	0	0	0	0	0			2325-372X
B	De Roure, D.						Krempels, K.-H.; Cordeiro, J.		Research on the web the rise of new digital scholarship								Proceedings of the 8th International Conference on Web Information Systems and Technologies. WEBIST 2012								IS	5					2012	2012	Researchers in multiple disciplines have harnessed the Web to establish new research methods. The Web is the most usable, scalable and programmable research infrastructure we've ever had, and delivers the eScience vision of an infrastructure for "distributed global collaboration". It also brings more people together than ever before, and the scale of digital participation has led to the new metho…					8th International Conference on Web Information Systems and Technologies. WEBIST 2012	18-21 April 2012	INSTICC	Porto, Portugal	0	0	0	0	0
J	Robbins, Jill						Campbell, C; Jobling, W		Learning science in informal contexts: The home and community								SCIENCE IN EARLY CHILDHOOD								94	112			10.1017/CBO9781139197007		2012	2012										0	0	0	0	0
J	Cosquer, Alix; Raymond, Richard; Prevot-Julliard, Anne-Caroline								Observations of Everyday Biodiversity: a New Perspective for Conservation?								ECOLOGY AND SOCIETY				17	4					2	10.5751/ES-04955-170402			2012	2012	Public involvement is one of the keys to achieving biodiversity conservation goals. Increasing public involvement in conservation activities requires investigation into what makes people more aware of nature, especially in an ordinary and local context, in their everyday lives. Among the initiatives developed to increase the public's awareness of conservation issues and individual environmental p…									8	0	6	0	9			1708-3087
J	McCormick, Sabrina								After the Cap: Risk Assessment, Citizen Science and Disaster Recovery								ECOLOGY AND SOCIETY				17	4					31	10.5751/ES-05263-170431			2012	2012	I used the 2010 Deepwater Horizon oil spill to examine how crowdsourcing is used as a new form of citizen science that provides real time assessments of health-related exposures. Assessing risks of an oil spill, or disasters more generally, is a challenge complicated by the situated nature of knowledge-generation that results in differential perceptions and responses. These processes are critical…									4	0	2	0	4			1708-3087
J	Hoyer, Mark V.; Wellendorf, Nijole; Frydenborg, Russel; Bartlett, Drew; Canfield, Daniel E., Jr.								A comparison between professionally (Florida Department of Environmental Protection) and volunteer (Florida LAKEWATCH) collected trophic state chemistry data in Florida								LAKE AND RESERVOIR MANAGEMENT				28	4			277	281		10.1080/07438141.2012.736016			2012	2012	Florida Department of Environmental Protection (FDEP) professional biologists and Florida LAKEWATCH volunteers sampled 27 Florida lakes simultaneously to measure the concentrations of total phosphorus, total nitrogen, and chlorophyll. Each program used their Standard Operating Procedures for both field and laboratory activities to determine data comparability. Results showed that LAKEWATCH data w…									1	1	5	0	5			1040-2381
B	Antelio, M.; Esteves, M.G.P.; Schneider, D.; de Souza, J.M.								Qualitocracy: A data quality collaborative framework applied to citizen science								2012 IEEE International Conference on Systems, Man and Cybernetics (SMC2012). Proceedings								931	6		10.1109/ICSMC.2012.6377847			2012	2012	Citizen science projects generally use the Web platform to promote scientific research and recruit volunteers to assist them. Through a crowdsourcing platform, a large amount of data is submitted and some factors may lead the scientific community to doubt the seriousness of some projects. This may be due to the unreliability of data collected on a voluntary basis and the absence of criteria for q…					2012 IEEE International Conference on Systems, Man and Cybernetics (SMC2012)	14-17 Oct. 2012		Seoul, South Korea	0	0	0	0	0
J	Prestopnik, Nathan; Crowston, Kevin			ACM					Purposeful Gaming & Socio-Computational Systems: A Citizen Science Design Case								PROCEEDINGS OF THE 17TH ACM INTERNATIONAL CONFERENCE ON SUPPORTING GROUP WORK								75	84					2012	2012	Citizen science is a form of social computation where members of the public are recruited to contribute to scientific investigations. Citizen-science projects often use web-based systems to support collaborative scientific activities, making them a form of computer-supported cooperative work. However, finding ways to attract participants and confirm the veracity of the data they produce are key i…					17th ACM International Conference on Supporting Group Work (GROUP)	OCT 27-31, 2012	Assoc Comp Machinery (ACM); Assoc Comp Machinery (ACM) SIGCHI	Sanibel Island, FL	0	0	1	0	1
J	Drosatos, George; Efraimidis, Pavlos S.; Athanasiadis, Ioannis N.; D'Hondt, Ellie; Stevens, Matthias				Stevens, Matthias/A-9568-2014	Stevens, Matthias/0000-0001-6636-0672	Bai, X; Belli, F; Bertino, E; Chang, CK; Elci, A; Seceleanu, C; Xie, H; Zulkernine, M		A privacy-preserving cloud computing system for creating participatory noise maps								2012 IEEE 36TH ANNUAL COMPUTER SOFTWARE AND APPLICATIONS CONFERENCE (COMPSAC)		Proceedings International Computer Software and Applications Conference						581	586		10.1109/COMPSAC.2012.78			2012	2012	Participatory sensing is a crowd-sourcing technique which relies both on active contribution of citizens and on their location and mobility patterns. As such, it is particularly vulnerable to privacy concerns, which may seriously hamper the large-scale adoption of participatory sensing applications. In this paper, we present a privacy-preserving system architecture for participatory sensing conte…					36th Annual IEEE International Computer Software and Applications Conference (COMPSAC)	JUL 16-20, 2012	IEEE; IEEE Comp Soc; Iowa State Univ Sci & Technol	Izmir Inst Technol (IZTECH), Izmir, TURKEY	6	0	0	0	6			0730-3157
J	Davies, Tim K.; Stevens, Guy; Meekan, Mark G.; Struve, Juliane; Rowcliffe, J. Marcus								Can citizen science monitor whale-shark aggregations? Investigating bias in mark-recapture modelling using identification photographs sourced from the public								WILDLIFE RESEARCH				39	8			696	704		10.1071/WR12092			2012	2012	Context. The conservation status of the whale shark, Rhincodon typus, remains uncertain. Throughout their range, whale sharks are a focus for wildlife tourism and many identification photographs taken by tourists have become available online, presenting a potentially valuable source of data for monitoring populations using mark-recapture techniques. However, the suitability of these photographs f…									5	0	3	0	5			1035-3712
J	Tulloch, Ayesha I. T.; Szabo, Judit K.				Tulloch, Ayesha/E-4408-2012				A behavioural ecology approach to understand volunteer surveying for citizen science datasets								EMU				112	4			313	325		10.1071/MU12009			2012	2012	Among other outcomes, volunteer surveys are useful for evaluating conservation success and determining priorities for management actions. However, biases that can originate from untargeted and weakly structured surveys can undermine the utility of the data gathered. Identifying and rectifying biases and problems with such data require an understanding of the behaviour of volunteers. We explored t…									7	0	7	0	8			0158-4197
J	Longley, Paul A.								Geodemographics and the practices of geographic information science								INTERNATIONAL JOURNAL OF GEOGRAPHICAL INFORMATION SCIENCE				26	12	SI		2227	2237		10.1080/13658816.2012.719623			2012	2012	At the core of geographic information science (GIScience) lie enduring organising principles and concepts that have been developed using research methods that are robust, transparent and scientifically reproducible. Yet it is also a science of real-world problem solving, which has come to prominence at a time in which the nature and volume of geographic information (and the human activities that …									2	0	0	0	2			1365-8816
J	Nimis, P. L.; Riccamboni, R.; Martellos, S.								Identification keys on mobile devices: The Dryades experience								PLANT BIOSYSTEMS				146	4			783	788		10.1080/11263504.2012.740089			2012	2012	This article describes the experience of project Dryades, coordinated by the University of Trieste, in developing interactive identification keys in the form of applications for mobile devices (iPhone/iPad/iPodtouch). All of our keys were previously generated from a database of morpho-anatomical characters using software FRIDA. The applications for mobile devices, which were tested Europe-wide du…									8	0	8	0	8			1126-3504
J	Davis, Darren R.; Hayes, Wayne B.			IEEE					Automated Quantitative Description of Spiral Galaxy Arm-Segment Structure								2012 IEEE CONFERENCE ON COMPUTER VISION AND PATTERN RECOGNITION (CVPR)		IEEE Conference on Computer Vision and Pattern Recognition						1138	1145					2012	2012	We describe a system that builds quantitative structural descriptions of spiral galaxies. This enables translation of sky survey images into data needed to help address fundamental astrophysical questions such as the origin of spiral structure-a phenomenon that has eluded full theoretical description despite 150 years of study. The difficulty of automated measurement is underscored by the fact th…					IEEE Conference on Computer Vision and Pattern Recognition (CVPR)	JUN 16-21, 2012	IEEE	Providence, RI	3	0	0	0	3			1063-6919
B	Costello, Kathy; Reilly, Ellen; Bracey, Georgia; Gay, Pamela						Jensen, JB; Manning, JG; Gibbs, MG; Daon, D		Hanny and the Mystery of the Voorwerp: Citizen Science in the Classroom								CONNECTING PEOPLE TO SCIENCE: A NATIONAL CONFERENCE ON SCIENCE EDUCATION AND PUBLIC OUTREACH		Astronomical Society of the Pacific Conference Series		457				23	26					2012	2012	The highly engaging graphic comic Hanny and the Mystery of the Voorwerp is the focus of an eight-day educational unit geared to middle level students. Activities in the unit link national astronomy standards to the citizen science Zooniverse website through tutorials that lead to analysis of real data online. NASA resources are also included in the unit.The content of the session focused on the t…					123rd Annual Meeting of the Astronomical-Society-of-the-Pacific	JUL 30-AUG 03, 2011	Space Telescope Sci Inst; NASA Lunar Sci Inst; NASAs Explorat Program; Infrared Process & Anal Ctr; NASAs Herschel Sci Ctr; Spitzer Sci Ctr; Stratospher Observ Infrared Astron; NASAs Chandra XRay Observ; Univ Chicago Press; Natl Radio Astron Observ; Ball Aerospace; Capitol Coll; Sky Skan; Univ Wyoming CAPER Team; Amer Astron Soc; AAS Educ Off; Solar Dynam Observ; Seiler Instrument; Explore Sci; P…	Amer Geophys Union, Baltimore, MD	0	0	0	0	0
B	Bracey, Georgia; Costello, Kathy; Gay, Pamela; Reilly, Ellen						Jensen, JB; Manning, JG; Gibbs, MG; Daon, D		Citizen Science: Mapping the Moon and Mercury								CONNECTING PEOPLE TO SCIENCE: A NATIONAL CONFERENCE ON SCIENCE EDUCATION AND PUBLIC OUTREACH		Astronomical Society of the Pacific Conference Series		457				93	96					2012	2012	The familiar face of our Moon is brought even closer to home by experiencing "Moon Zoo," an engaging online citizen science project from the creators of Galaxy Zoo. Using high-resolution images from the Lunar Reconnaissance Orbiter, Moon Zoo lets the public explore the lunar surface in breathtaking detail, mapping craters and discovering new features as they go. The maps that they generate will b…					123rd Annual Meeting of the Astronomical-Society-of-the-Pacific	JUL 30-AUG 03, 2011	Space Telescope Sci Inst; NASA Lunar Sci Inst; NASAs Explorat Program; Infrared Process & Anal Ctr; NASAs Herschel Sci Ctr; Spitzer Sci Ctr; Stratospher Observ Infrared Astron; NASAs Chandra XRay Observ; Univ Chicago Press; Natl Radio Astron Observ; Ball Aerospace; Capitol Coll; Sky Skan; Univ Wyoming CAPER Team; Amer Astron Soc; AAS Educ Off; Solar Dynam Observ; Seiler Instrument; Explore Sci; P…	Amer Geophys Union, Baltimore, MD	0	0	0	0	0
B	Basham, Melody						Jensen, JB; Manning, JG; Gibbs, MG; Daon, D		The ELAA 2 Citizen Science Project: The Case for Science, Equity, and Critical Thinking in Adult English Language Instruction								CONNECTING PEOPLE TO SCIENCE: A NATIONAL CONFERENCE ON SCIENCE EDUCATION AND PUBLIC OUTREACH		Astronomical Society of the Pacific Conference Series		457				161	164					2012	2012	This article summarizes a paper presented at the recent ASP conference Connecting People to Science in Baltimore 2011. This action research study currently in progress aims to explore the impact of integrating science into English language instruction (English Language Acquisition for Adults, or ELLA) serving largely Hispanic immigrants at an adult learning center based in Phoenix, Arizona.					123rd Annual Meeting of the Astronomical-Society-of-the-Pacific	JUL 30-AUG 03, 2011	Space Telescope Sci Inst; NASA Lunar Sci Inst; NASAs Explorat Program; Infrared Process & Anal Ctr; NASAs Herschel Sci Ctr; Spitzer Sci Ctr; Stratospher Observ Infrared Astron; NASAs Chandra XRay Observ; Univ Chicago Press; Natl Radio Astron Observ; Ball Aerospace; Capitol Coll; Sky Skan; Univ Wyoming CAPER Team; Amer Astron Soc; AAS Educ Off; Solar Dynam Observ; Seiler Instrument; Explore Sci; P…	Amer Geophys Union, Baltimore, MD	0	0	0	0	0
B	Lawton, Brandon; Eisenhamer, Bonnie; Mattson, Barbara J.; Raddick, M. Jordan						Jensen, JB; Manning, JG; Gibbs, MG; Daon, D		Bringing the Virtual Astronomical Observatory to the Education Community								CONNECTING PEOPLE TO SCIENCE: A NATIONAL CONFERENCE ON SCIENCE EDUCATION AND PUBLIC OUTREACH		Astronomical Society of the Pacific Conference Series		457				283	286					2012	2012	The Virtual Observatory (VO) is an international effort to bring a large-scale electronic integration of astronomy data, tools, and services to the global community. The Virtual Astronomical Observatory (VAO) is the U.S. NSF- and NASA-funded VO effort that seeks to put efficient astronomical tools in the hands of U.S. astronomers, students, educators, and public outreach leaders. These tools will…					123rd Annual Meeting of the Astronomical-Society-of-the-Pacific	JUL 30-AUG 03, 2011	Space Telescope Sci Inst; NASA Lunar Sci Inst; NASAs Explorat Program; Infrared Process & Anal Ctr; NASAs Herschel Sci Ctr; Spitzer Sci Ctr; Stratospher Observ Infrared Astron; NASAs Chandra XRay Observ; Univ Chicago Press; Natl Radio Astron Observ; Ball Aerospace; Capitol Coll; Sky Skan; Univ Wyoming CAPER Team; Amer Astron Soc; AAS Educ Off; Solar Dynam Observ; Seiler Instrument; Explore Sci; P…	Amer Geophys Union, Baltimore, MD	0	0	0	0	0
B	Ross, Rachel J.						Jensen, JB; Manning, JG; Gibbs, MG; Daon, D		Las Cumbres Observatory Global Telescope Network: Keeping Citizen Scientists in the Dark								CONNECTING PEOPLE TO SCIENCE: A NATIONAL CONFERENCE ON SCIENCE EDUCATION AND PUBLIC OUTREACH		Astronomical Society of the Pacific Conference Series		457				339	342					2012	2012	Las Cumbres Observatory Global Telescope Network (LCOGT) is creating a network of telescopes at excellent sites around the world providing 24/7 all sky coverage for astronomical observations. The network of telescopes, ranging in size from 0.4 m to 2.0 m, will be available for both scientific and education users.The LCOGT telescopes are being built quickly and will be deployed soon. The two 2.0 m…					123rd Annual Meeting of the Astronomical-Society-of-the-Pacific	JUL 30-AUG 03, 2011	Space Telescope Sci Inst; NASA Lunar Sci Inst; NASAs Explorat Program; Infrared Process & Anal Ctr; NASAs Herschel Sci Ctr; Spitzer Sci Ctr; Stratospher Observ Infrared Astron; NASAs Chandra XRay Observ; Univ Chicago Press; Natl Radio Astron Observ; Ball Aerospace; Capitol Coll; Sky Skan; Univ Wyoming CAPER Team; Amer Astron Soc; AAS Educ Off; Solar Dynam Observ; Seiler Instrument; Explore Sci; P…	Amer Geophys Union, Baltimore, MD	0	0	0	0	0
J	Connors, John Patrick; Lei, Shufei; Kelly, Maggi								Citizen Science in the Age of Neogeography: Utilizing Volunteered Geographic Information for Environmental Monitoring								ANNALS OF THE ASSOCIATION OF AMERICAN GEOGRAPHERS				102	6			1267	1289		10.1080/00045608.2011.627058			2012	2012	The interface between neogeography and citizen science has great potential for environmental monitoring, but this nexus has been explored less often than each subject individually. In this article we review the emerging role of volunteered geographic information in citizen science and present a case study of an integrated tool set that engages multiple types of users (from targeted citizen-based …									5	0	0	0	5			0004-5608
J	Dietterich, Tom; Dereszynski, Ethan; Hutchinson, Rebecca; Sheldon, Dan			IEEE					Machine Learning for Computational Sustainability								2012 INTERNATIONAL GREEN COMPUTING CONFERENCE (IGCC)														2012	2012	To avoid ecological collapse, we must manage Earth's ecosystems sustainably. Viewed as a control problem, the two central challenges of ecosystem management are to acquire a model of the system that is sufficient to guide good decision making and then optimize the control policy against that model. This paper describes three efforts aimed at addressing the first of these challenges-machine learni…					3rd International Green Computing Conference (IGCC)	JUN 05-08, 2012	IEEE; IEEE Comp Soc	San Jose, CA	0	0	0	0	0
J	Barton, Karen S.								Colorado's Millennial Generation: Youth Perceptions and Experiences of Nature								JOURNAL OF GEOGRAPHY				111	6			213	223		10.1080/00221341.2011.652648			2012	2012	This study uses survey and focus group methods to explore attitudes toward and experiences of nature among millennial-aged students in northern Colorado. First, results confirm that young people possess a strong interest in the outdoors yet time, transportation, and new technologies hamper their ability to visit public lands and outdoor spaces. Second, respondents experience nature in ways more m…									0	0	0	0	0			0022-1341
J	Davis, Andrew K.; Nibbelink, Nathan P.; Howard, Elizabeth								Identifying large- and small-scale habitat characteristics of monarch butterfly migratory roost sites with citizen science observations.								International Journal of Zoology				2012				1	9				Article ID 149026	2012	2012	Monarch butterflies (Danaus plexippus) in eastern North America must make frequent stops to rest and refuel during their annual migration. During these stopovers, monarchs form communal roosts, which are often observed by laypersons. Journey North is a citizen science program that compiles roost observations, and we examined these data in an attempt to identify habitat characteristics of roosts. …									5	0	3	0	5			1687-8477; 1687-8485
J	Zelt, Jessica; Courter, Jason; Arab, Ali; Johnson, Ron; Droege, Sam								Reviving a legacy citizen science project to illuminate shifts in bird phenology.								International Journal of Zoology				2012				1	6				Article ID 710710	2012	2012	Climate change has been of high interest to both the scientific community and the public at large since the phenomenon was first suggested. Subsequently, and with growing evidence of its impending ramifications, numerous studies have attempted to illuminate climate change impacts on bird migration. Migration is a key event in the annual cycle in the reproductive success of birds, and changes in m…									1	0	1	0	1			1687-8477; 1687-8485
J	Korpela, Eric J.						Jeanloz, R		SETI@home, BOINC, and Volunteer Distributed Computing								ANNUAL REVIEW OF EARTH AND PLANETARY SCIENCES, VOL 40		Annual Review of Earth and Planetary Sciences		40				69	87		10.1146/annurev-earth-040809-152348			2012	2012	Volunteer computing, also known as public-resource computing, is a form of distributed computing that relies on members of the public donating the processing power, Internet connection, and storage capabilities of their home computers. Projects that utilize this mode of distributed computation can potentially access millions of Internet-attached central processing units (CPUs) that provide PFLOPS…									8	0	1	0	8			0084-6597
J	Boomsluiter, Menno; Noordeloos, Machiel; Arnolds, Eef; Plate, Calijn								ECOLOGICAL MONITORING NETWORK								Coolia				55	4			191	203					2012	2012										0	0	1	0	1			0929-7839
S	Henden, Arne A.						Griffin, RE; Hanisch, RJ; Seaman, RL		Amateur Community and "Citizen Science"								NEW HORIZONS IN TIME-DOMAIN ASTRONOMY		IAU Symposium Proceedings Series		285				255	260		10.1017/S1743921312000695			2012	2012	Citizen Science is the act of collecting or analyzing data by enlisting the help of volunteers who may have no specific scientific training. The workshop discussed how "Citizen Science" fits into time-domain astronomy, what the roles of such volunteers might be, and how amateur astronomers can help in the new era of surveys.					285th Symposium of the International-Astronomical-Union	SEP 19-23, 2011	Int Astronom Union; Oxford Astrophys	St Catherine Coll, Oxford, ENGLAND	0	0	0	0	0			1743-9213
J	Hill, Andrew; Guralnick, Robert; Smith, Arfon; Sallans, Andrew; Gillespie, Rosemary; Denslow, Michael; Gross, Joyce; Murrell, Zack; Conyers, Tim; Oboyski, Peter; Ball, Joan; Thomer, Andrea; Prys-Jones, Robert; de la Torre, Javier; Kociolek, Patrick; Fortson, Lucy								The notes from nature tool for unlocking biodiversity records from museum records through citizen science								ZOOKEYS					209	SI		219	233		10.3897/zookeys.209.3472			2012	2012	Legacy data from natural history collections contain invaluable and irreplaceable information about biodiversity in the recent past, providing a baseline for detecting change and forecasting the future of biodiversity on a human-dominated planet. However, these data are often not available in formats that facilitate use and synthesis. New approaches are needed to enhance the rates of digitization…									8	0	8	0	8			1313-2989
J	Stencel, R.E.								Lessons Learned During the Recent epsilon Aurigae Eclipse Observing Campaign								Electronic Journal of the AAVSO				40	1			239	40					2012	2012	The eighteen-month-long eclipse of the third-magnitude star, e Aurigae, is forecast to end during May 2011, based on six eclipse events, in 2010, 1982, 1955, 1930, 1902, and 1874. In partnership with AAVSO, Hopkins Phoenix Observatory, and others, we have organized observing campaigns during the past several years in order to maximize data acquired during this rare event and to promote reporting …									0	0	0	0	0			0271-9053
B	Scanlon, E.								Technology enhanced informal science learning and engagements: a typology of activity								2012 IEEE 12th International Conference on Advanced Learning Technologies (ICALT)								536	40		10.1109/ICALT.2012.62			2012	2012	This paper deals with the relationship between technology enhanced learning and the development of ideas about public engagement with the sciences. The paper reviews recent developments in the use of technology to engage publics debates and discussion and with aspects of scientific research enacted through citizen science initiatives. Developments in technology, particularly in mobile technology …					2012 IEEE 12th International Conference on Advanced Learning Technologies (ICALT)	4-6 July 2012	IEEE Comput. Soc.	Rome, Italy	0	0	0	0	0
B	[Anonymous]								Proceedings of the 12th International Conference on Computational Science and Its Applications (ICCSA 2012)								Proceedings of the 12th International Conference on Computational Science and Its Applications (ICCSA 2012)								ix+178 pp	ix+178 pp					2012	2012	The following topics are dealt with: computational science; information system; software development process; quantum mechanics; computer aided modeling; citizen science; and scientific outreach.					12th International Conference on Computational Science and Its Applications (ICCSA 2012)	18-21 June 2012	Monash Univ.	Salvador, Brazil	0	0	0	0	0
J	Scanlon, Eileen								Open educational resources in support of science learning: tools for inquiry and observation								DISTANCE EDUCATION				33	2	SI		221	236		10.1080/01587919.2012.692053			2012	2012	This article focuses on the potential of free tools, particularly inquiry tools for influencing participation in twenty-first-century learning in science, as well as influencing the development of communities around tools. Two examples are presented: one on the development of an open source tool for structured inquiry learning that can bridge the formal/informal spaces for inquiry learning. This …									0	0	0	0	0			0158-7919
J	Rimland, Jeffrey C.; Coughlin, Dan; Hall, David L.; Graham, Jacob L.						Braun, JJ		Advances in data representation for hard/soft information fusion								MULTISENSOR, MULTISOURCE INFORMATION FUSION: ARCHITECTURES, ALGORITHMS, AND APPLICATIONS 2012		Proceedings of SPIE		8407						84070Q	10.1117/12.919208			2012	2012	Information fusion is becoming increasingly human-centric. While past systems typically relegated humans to the role of analyzing a finished fusion product, current systems are exploring the role of humans as integral elements in a modular and extensible distributed framework where many tasks can be accomplished by either human or machine performers. For example, "participatory sensing" campaigns…					Conference on Multisensor, Multisource Information Fusion - Architectures, Algorithms, and Applications	APR 25-26, 2012	SPIE	Baltimore, MD	2	0	0	0	2			0277-786X
J	Matz, George; Lanctot, Richard B.; West, George C.; Michaud, Michelle; Birders, Kachemak Bay								Reassessment of a Western Hemisphere Shorebird Reserve Network Site: Kachemak Bay, Alaska								Wader Study Group Bulletin				119	1			9	16					2012	2012	Two portions of Kachemak Bay, Mud Bay and Mariner Park on the Homer Spit and the Fox River Flats, Alaska, are recognized collectively as a site of International Importance for shorebirds within the Western Hemisphere Shorebird Reserve Network (WHRSN). These sites were designated based on observations collected between the 1970s and 1990s that indicated more than 100,000 shorebirds stopped at the …									0	0	0	0	0			0260-3799
J	Waudby, Helen P.; Petit, Sophie				Petit, Sophie/D-1459-2010	Petit, Sophie/0000-0002-7984-5123			Responses to a survey question on the distribution of western pygmy-possums (Cercartetus concinnus) on Yorke Peninsula, South Australia								AUSTRALIAN MAMMALOGY				34	1			83	87		10.1071/AM11025			2012	2012	The western pygmy-possum (Cercartetus concinnus) is probably the last remaining small native ground-dwelling mammal on Yorke Peninsula. We surveyed 1013 Yorke Peninsula residents about the distribution of pygmy-possums on the peninsula. Thirteen of 296 respondents had seen pygmy-possums, none north of Minlaton. Two additional possum species had also been seen.									1	0	1	0	1			0310-0049
J	Witt, Matthew J.; Hardy, Tom; Johnson, Louise; McClellan, Catherine M.; Pikesley, Stephen K.; Ranger, Sue; Richardson, Peter B.; Solandt, Jean-Luc; Speedie, Colin; Williams, Ruth; Godley, Brendan J.								Basking sharks in the northeast Atlantic: spatio-temporal trends from sightings in UK waters								MARINE ECOLOGY PROGRESS SERIES				459				121	+		10.3354/meps09737			2012	2012	Basking sharks Cetorhinus maximus have undergone widespread historic exploitation in the northeast Atlantic and are of conservation concern. A greater knowledge of their spatial and temporal habitat use is required to better inform subsequent monitoring and management strategies. Techniques such as light-based geolocation have provided great insights into individual movements, but currently avail…									7	0	9	0	9			0171-8630
J	Finke, Peter								[Will Natural Sciences Societies and Natural Research Societies survive?]				Werden die Naturwissenschaftlichen Vereine und Naturforschenden Gesellschaften ueberleben?				Natur und Heimat				72	2-Mar			97	104					2012	2012	In many countries natural history associations have been founded since the 18th century and have become a stronghold of what is called "citizen science". They have made important contributions in environmental education, regional research in the natural sciences and to conservancy issues. An administrational roof organization exists in Switzerland only (Swiss Academy of the Natural Sciences, SCNA…									0	0	0	0	0			0028-0593
J	Pauw, Anton; Louw, Kirsten				Pauw, Anton/A-6126-2008				Urbanization Drives a Reduction in Functional Diversity in a Guild of Nectar-feeding Birds								ECOLOGY AND SOCIETY				17	2					27	10.5751/ES-04758-170227			2012	2012	Urbanization is a widespread and rapidly growing threat to biodiversity, therefore we need a predictive understanding of its effects on species and ecosystem processes. In this paper we study the impact of urbanization on a guild of nectar-feeding birds in a biodiversity hotspot at the Cape of Africa. The guild of four bird species provides important ecosystem services by pollinating 320 plant sp…									9	0	8	0	9			1708-3087
J	Shirk, Jennifer L.; Ballard, Heidi L.; Wilderman, Candie C.; Phillips, Tina; Wiggins, Andrea; Jordan, Rebecca; McCallie, Ellen; Minarchek, Matthew; Lewenstein, Bruce V.; Krasny, Marianne E.; Bonney, Rick								Public Participation in Scientific Research: a Framework for Deliberate Design								ECOLOGY AND SOCIETY				17	2					29	10.5751/ES-04705-170229			2012	2012	Members of the public participate in scientific research in many different contexts, stemming from traditions as varied as participatory action research and citizen science. Particularly in conservation and natural resource management contexts, where research often addresses complex social-ecological questions, the emphasis on and nature of this participation can significantly affect both the way…									45	2	28	0	47			1708-3087
J	Nagy, Christopher; Bardwell, Kyle; Rockwell, Robert F.; Christie, Rod; Weckel, Mark								Validation of a Citizen Science-Based Model of Site Occupancy for Eastern Screech Owls with Systematic Data in Suburban New York and Connecticut								NORTHEASTERN NATURALIST				19		6		143	158					2012	2012	We characterized the landscape-level habitat use of Megascops asio (Eastern Screech Owl) in a suburban/urban region of New York and Connecticut using citizen-science methodologies and GIS-based land-use information. Volunteers sampled their properties using call-playback surveys in the summers of 2009 and 2010. We modeled detection and occupancy as functions of distance to forest and two coarse m…					11th Northeast Natural History Conference (NENHC)	APR 06-09, 2011	Assoc NE biol; Humboldt Field Res Inst; New York Flora Assoc; New York State Museum; NE Naturalist; Torrey Bot Soc; Smithsonian Inst, Natl Museum Nat Hist	Albany, NY	3	0	3	0	3			1092-6194
S	West, Ruth; Margolis, Todd; O'Neil-Dunne, Jarlath; Mendelowitz, Eitan						McDowall, IE; Dolinsky, M		MetaTree: Augmented Reality Narrative Explorations of Urban Forests								ENGINEERING REALITY OF VIRTUAL REALITY 2012		Proceedings of SPIE		8289						82890G	10.1117/12.912051			2012	2012	As cities world-wide adopt and implement reforestation initiatives to plant millions of trees in urban areas, they are engaging in what is essentially a massive ecological and social experiment. Existing air-borne, space-borne, and field-based imaging and inventory mechanisms fail to provide key information on urban tree ecology that is crucial to informing management, policy, and supporting citi…					Conference on Engineering Reality of Virtual Reality	JAN 24-25, 2012	Soc Imaging Sci & Technol (IS&T); SPIE	Burlingame, CA	0	0	0	0	0			0277-786X
J	Farmer, Robert G.; Leonard, Marty L.; Horn, Andrew G.								OBSERVER EFFECTS AND AVIAN-CALL-COUNT SURVEY QUALITY: RARE-SPECIES BIASES AND OVERCONFIDENCE								AUK				129	1			76	86		10.1525/auk.2012.11129			Jan-12	2012	Wildlife monitoring surveys are prone to nondetection errors and false positives. To determine factors that affect the incidence of these errors, we built an Internet-based survey that simulated avian point counts, and measured error rates among volunteer observers. Using similar-sounding vocalizations from paired rare and common bird species, we measured the effects of species rarity and observe…									10	0	10	0	10			0004-8038
J	Teleki, Kristian A.								Power of the People?								AQUATIC CONSERVATION-MARINE AND FRESHWATER ECOSYSTEMS				22	1			1	6		10.1002/aqc.2219			Jan-12	2012										2	0	1	0	2			1052-7613
B	Wiggins, A.; Crowston, K.								Goals and tasks: Two typologies of citizen science projects								2012 45th Hawaii International Conference on System Sciences (HICSS)								3426	35		10.1109/HICSS.2012.295			2012	2012	Citizen science is a form of research collaboration involving members of the public in scientific research projects to address real-world problems. Often organized as a virtual collaboration, these projects are a type of open movement, with collective goals addressed through open participation in research tasks. We conducted a survey of citizen science projects to elicit multiple aspects of proje…					2012 45th Hawaii International Conference on System Sciences (HICSS)	4-7 Jan. 2012	IEEE Comput. Soc.	Maui, HI, USA	0	0	0	0	0
B	Fortson, Lucy; Masters, Karen; Nichol, Robert; Borne, Kirk D.; Edmondson, Edward M.; Lintott, Chris; Raddick, Jordan; Schawinski, Kevin; Wallin, John						Way, MJ; Scargle, JD; Ali, KM; Srivastava, AN		Galaxy Zoo Morphological Classification and Citizen Science								ADVANCES IN MACHINE LEARNING AND DATA MINING FOR ASTRONOMY		Chapman & Hall-CRC Data Mining and Knowledge Discovery Series						213	236					2012	2012										8	0	0	0	8
J	Crabbe, M. James C.								From Citizen Science to Policy Development on the Coral Reefs of Jamaica.								International Journal of Zoology								1	6				Article ID 102350	2012	2012	This paper explores the application of citizen science to help generation of scientific data and capacity-building, and so underpin scientific ideas and policy development in the area of coral reef management, on the coral reefs of Jamaica. From 2000 to 2008, ninety Earthwatch volunteers were trained in coral reef data acquisition and analysis and made over 6,000 measurements on fringing reef sit…									1	0	1	0	1			1687-8477; 1687-8485
J	Cunningham, Heather R.; Davis, Charles A.; Swarth, Christopher W.; Therres, Glenn D.								The Maryland Amphibian and Reptile Atlas: A Volunteer-Based Distributional Survey.								International Journal of Zoology								1	11				Article ID 348653	2012	2012	Declines of amphibian and reptile populations are well documented. Yet a lack of understanding of their distribution may hinder conservation planning for these species. The Maryland Amphibian and Reptile Atlas project (MARA) was launched in 2010. This five-year, citizen science project will document the distribution of the 93 amphibian and reptile species in Maryland. During the 2010 and 2011 fie…									0	0	0	0	0			1687-8477; 1687-8485
J	Hart, Adam; Stafford, Richard; Goodenough, Anne; Morgan, Simon								The Role of Citizen Science and Volunteer Data Collection in Zoological Research.								International Journal of Zoology								1	3				Article ID 105345	2012	2012										0	0	0	0	0			1687-8477; 1687-8485
J	Kalnins, Viesturs						Treija, S; Skuja, I		ASSESSMENT OF BIOINDICATION METHODS IN AIR POLLUTION MONITORING								RESEARCH FOR RURAL DEVELOPMENT 2012, VOL 2		Research for Rural Development						117	121					2012	2012	The aim of air pollution monitoring is a regular and continuous collection of information on air pollution to prevent hazards influencing ecosystem and its components, including humans. Nowadays, the main technology used for this purpose is electronic sensors. As they are designed for specific measurements, a lot of important factors cannot be evaluated - various pollutants diffusion or cumulativ…					18th Annual International Scientific Conference on Research for Rural Development	MAY 16-18, 2012		Latvia Univ Agr, Jelgava, LATVIA	0	0	0	0	0			1691-4031
J	Whitney, Nicholas M.; Pyle, Richard L.; Holland, Kim N.; Barcz, Jessica T.								Movements, reproductive seasonality, and fisheries interactions in the whitetip reef shark (Triaenodon obesus) from community-contributed photographs								ENVIRONMENTAL BIOLOGY OF FISHES				93	1			121	136		10.1007/s10641-011-9897-9			Jan-12	2012	Despite being a common apex-level predator on coral reefs throughout the tropical Indo-Pacific, surprisingly little is known about whitetip reef shark (Triaenodon obesus) movements and biology. This study used photo-identification from community-contributed photographs to reveal patterns in movements, reproductive biology, and fisheries interactions in this species that have not been previously r…									14	0	13	0	14			0378-1909
J	Howard, Elizabeth; Davis, Andrew K.								A SIMPLE NUMERICAL INDEX FOR ASSESSING THE SPRING MIGRATION OF MONARCH BUTTERFLIES USING DATA FROM JOURNEY NORTH, A CITIZEN-SCIENCE PROGRAM								JOURNAL OF THE LEPIDOPTERISTS SOCIETY				65	4			267	270					DEC 2 2011	2011										1	0	1	0	1			0024-0966
J	Rogers, Hannah								Amateur Knowledge: Public Art and Citizen Science								CONFIGURATIONS				19	1			101	115					WIN 2011	2011	The science studies literatures on amateurs and citizen science have remained largely unconnected despite similarities between the two categories. The essay connects amateur knowledge and citizen science through examples from public art. Through an analysis of the use of the term "amateur" by contemporary artists working to engage the public in critiques of science, connections in the ideals of d…									0	0	0	0	0			1063-1801
J	Wood, Chris; Sullivan, Brian; Iliff, Marshall; Fink, Daniel; Kelling, Steve								eBird: Engaging Birders in Science and Conservation								PLOS BIOLOGY				9	12					e1001220	10.1371/journal.pbio.1001220			Dec-11	2011										14	0	10	0	16			1544-9173
J	Crall, Alycia W.; Newman, Gregory J.; Stohlgren, Thomas J.; Holfelder, Kirstin A.; Graham, Jim; Waller, Donald M.								Assessing citizen science data quality: an invasive species case study								CONSERVATION LETTERS				4	6			433	442		10.1111/j.1755-263X.2011.00196.x			Dec-11	2011	An increase in the number of citizen science programs has prompted an examination of their ability to provide data of sufficient quality. We tested the ability of volunteers relative to professionals in identifying invasive plant species, mapping their distributions, and estimating their abundance within plots. We generally found that volunteers perform almost as well as professionals in some are…									16	1	16	0	18			1755-263X
J	Jordan, Rebecca C.; Gray, Steven A.; Howe, David V.; Brooks, Wesley R.; Ehrenfeld, Joan G.								Knowledge Gain and Behavioral Change in Citizen-Science Programs								CONSERVATION BIOLOGY				25	6			1148	1154		10.1111/j.1523-1739.2011.01745.x			Dec-11	2011	Citizen-science programs are often touted as useful for advancing conservation literacy, scientific knowledge, and increasing scientific-reasoning skills among the public. Guidelines for collaboration among scientists and the public are lacking and the extent to which these citizen-science initiatives change behavior is relatively unstudied. Over two years, we studied 82 participants in a three-d…									26	1	19	0	27			0888-8892
J	Elbroch, Mark; Mwampamba, Tuyeni H.; Santos, Maria J.; Zylberberg, Maxine; Liebenberg, Louis; Minye, James; Mosser, Christopher; Reddy, Erin				Santos, Maria Joao/M-5034-2013	Santos, Maria Joao/0000-0002-6558-7477			The Value, Limitations, and Challenges of Employing Local Experts in Conservation Research								CONSERVATION BIOLOGY				25	6			1195	1202		10.1111/j.1523-1739.2011.01740.x			Dec-11	2011	Evidence suggests that the involvement of local people in conservation work increases a project's chances of success. Involving citizen scientists in research, however, raises questions about data quality. As a tool to better assess potential participants for conservation projects, we developed a knowledge gradient, K, along which community members occupy different positions on the basis of their…									7	0	4	0	7			0888-8892
J	Khatib, Firas; Cooper, Seth; Tyka, Michael D.; Xu, Kefan; Makedon, Ilya; Popovic, Zoran; Baker, David		Foldit Players		baker, david/K-8941-2012				Algorithm discovery by protein folding game players								PROCEEDINGS OF THE NATIONAL ACADEMY OF SCIENCES OF THE UNITED STATES OF AMERICA				108	47			18949	18953		10.1073/pnas.1115898108			NOV 22 2011	2011	Foldit is a multiplayer online game in which players collaborate and compete to create accurate protein structure models. For specific hard problems, Foldit player solutions can in some cases outperform state-of-the-art computational methods. However, very little is known about how collaborative gameplay produces these results and whether Foldit player strategies can be formalized and structured …									57	0	28	0	57			0027-8424
[truncated: 251 more rows]
[truncated: 3 more columns]
