# Supplementary material for: An Analysis of Citizen Science Based Research: Usage and Publication Patterns
Source: PLoS One. 2015 Nov 23;10(11):e0143687. doi: 10.1371/journal.pone.0143687 (PMC4658079; doi:10.1371/journal.pone.0143687)
Supplement: S2 File — The list of Publications with “citizen science” in the topic from Scopus as at 1 July 2015. (CSV) [file pone.0143687.s002.csv]

Authors	Title	Year	Source title	Volume	Issue	Art. No.	Page start	Page end	Page count	Cited by	DOI	Link	Affiliations	Authors with affiliations	Abstract	Author Keywords	Document Type	Source	EID
Liu H.-Y., Kobernus M., Broday D., Bartonova A.	A conceptual approach to a citizens' observatory - supporting community-based environmental governance	2015	Environmental Health: A Global Access Science Source				1	13			10.1186/1476-069X-13-107	http://www.scopus.com/inward/record.url?eid=2-s2.0-84928663437&partnerID=40&md5=6595620ae99bd2894610365b48268f8f	Norwegian Institute for Air Research (NILU), Instituttveien 18, Kjeller, 2027 Noway; Israel Institute of Technology, Division of Environmental, Water and Agricultural Engineering, Faculty of Civil and Environmental Engineering, Technion, Haifa, 3200003 Israel	Liu, H.-Y., Norwegian Institute for Air Research (NILU), Instituttveien 18, Kjeller, 2027 Noway; Kobernus, M., Norwegian Institute for Air Research (NILU), Instituttveien 18, Kjeller, 2027 Noway; Broday, D., Israel Institute of Technology, Division of Environmental, Water and Agricultural Engineering, Faculty of Civil and Environmental Engineering, Technion, Haifa, 3200003 Israel; Bartonova, A., …	In recent years there has been a trend to view the Citizens' Observatory as an increasingly essential tool that provides an approach for better observing, understanding, protecting and enhancing our environment. However, there is no consensus on how to develop such a system, nor is there any agreement on what a Citizens' Observatory is and what results it could produce. The increase in the preval…	Citizen science; Citizens' Observatory; Environmental governance; Environmental monitoring; Public participation; Top-down and bottom-up approach	Article in Press	Scopus	2-s2.0-84928663437
Roy D.B., Ploquin E.F., Randle Z., Risely K., Botham M.S., Middlebrook I., Noble D., Cruickshanks K., Freeman S.N., Brereton T.M.	Comparison of trends in butterfly populations between monitoring schemes	2014	Journal of Insect Conservation						12		10.1007/s10841-014-9739-0	http://www.scopus.com/inward/record.url?eid=2-s2.0-84916920275&partnerID=40&md5=fd836f018e0cfc4dd0595e13faf75e91	NERC Centre for Ecology and Hydrology, Wallingford, United Kingdom; Butterfly Conservation, Wareham, United Kingdom; British Trust for Ornithology, Thetford, United Kingdom; Footprint Ecology, Wareham, United Kingdom	Roy, D.B., NERC Centre for Ecology and Hydrology, Wallingford, United Kingdom; Ploquin, E.F., NERC Centre for Ecology and Hydrology, Wallingford, United Kingdom; Randle, Z., Butterfly Conservation, Wareham, United Kingdom; Risely, K., British Trust for Ornithology, Thetford, United Kingdom; Botham, M.S., NERC Centre for Ecology and Hydrology, Wallingford, United Kingdom; Middlebrook, I., Butterfl…	Butterflies are an important indicator of the impacts of environmental change. Butterfly monitoring schemes (BMS) have provided national and Europe-wide trends in their abundance and been widely used for research. Most schemes sample sites that are self-selected by contributors and therefore tend to cover locations that are rich in butterflies. To provide a more representative assessment of butte…	Abundance trends; Biodiversity indicators; Butterfly monitoring scheme; Citizen science; Lepidoptera	Article in Press	Scopus	2-s2.0-84916920275
Williams R.L., Stafford R., Goodenough A.E.	Biodiversity in urban gardens: Assessing the accuracy of citizen science data on garden hedgehogs	2014	Urban Ecosystems						15		10.1007/s11252-014-0431-7	http://www.scopus.com/inward/record.url?eid=2-s2.0-84916910068&partnerID=40&md5=c7d07a9224986c798000eb3ef0a84fbe	Kingston Maurward College, Dorchester, Dorset, United Kingdom; School of Natural and Social Sciences, University of Gloucestershire, Cheltenham, United Kingdom; Centre for Conservation Ecology and Environmental Sciences, Bournemouth University, Dorset, Poole, United Kingdom	Williams, R.L., Kingston Maurward College, Dorchester, Dorset, United Kingdom, School of Natural and Social Sciences, University of Gloucestershire, Cheltenham, United Kingdom; Stafford, R., Centre for Conservation Ecology and Environmental Sciences, Bournemouth University, Dorset, Poole, United Kingdom; Goodenough, A.E., School of Natural and Social Sciences, University of Gloucestershire, Chelt…	Urban gardens provide a rich habitat for species that are declining in rural areas. However, collecting data in gardens can be logistically-challenging, time-consuming and intrusive to residents. This study examines the potential of citizen scientists to record hedgehog sightings and collect habitat data within their own gardens using an online questionnaire. Focussing on a charismatic species me…	Citizen science; Garden; Hedgehog; Mammal; Urban biodiversity	Article in Press	Scopus	2-s2.0-84916910068
Cosentino B.J., Marsh D.M., Jones K.S., Apodaca J.J., Bates C., Beach J., Beard K.H., Becklin K., Bell J.M., Crockett C., Fawson G., Fjelsted J., Forys E.A., Genet K.S., Grover M., Holmes J., Indeck K., Karraker N.E., Kilpatrick E.S., Langen T.A., Mugel S.G., Molina A., Vonesh J.R., Weaver R.J., Willey A.	Citizen science reveals widespread negative effects of roads on amphibian distributions	2014	Biological Conservation	180			31	38		2	10.1016/j.biocon.2014.09.027	http://www.scopus.com/inward/record.url?eid=2-s2.0-84908145655&partnerID=40&md5=dc95b68cc3f20f1801fa2309eb9b1b07	Department of Biology, Hobart and William Smith Colleges, Geneva, NY, United States; Department of Biology, Washington and Lee University, Lexington, VA, United States; Department of Environmental Science and Policy, George Mason University, Fairfax, VA, United States; Department of Environmental Studies and Biology, Warren Wilson College, Asheville, NC, United States; Division of Mathematics and…	Cosentino, B.J., Department of Biology, Hobart and William Smith Colleges, Geneva, NY, United States; Marsh, D.M., Department of Biology, Washington and Lee University, Lexington, VA, United States; Jones, K.S., Department of Environmental Science and Policy, George Mason University, Fairfax, VA, United States; Apodaca, J.J., Department of Environmental Studies and Biology, Warren Wilson College,…	Landscape structure is important for shaping the abundance and distribution of amphibians, but prior studies of landscape effects have been species or ecosystem-specific. Using a large-scale, citizen science-generated database, we examined the effects of habitat composition, road disturbance, and habitat split (i.e. the isolation of wetland from forest by intervening land use) on the distribution…	Amphibian; Habitat fragmentation; Habitat loss; Landscape structure; Road traffic; Urbanization	Article	Scopus	2-s2.0-84908145655
Widenfalk L.A., Ahrne K., Berggren A.	Using citizen-reported data to predict distributions of two non-native insect species in Sweden	2014	Ecosphere	5	12	212					10.1890/ES14-00212.1	http://www.scopus.com/inward/record.url?eid=2-s2.0-84919771725&partnerID=40&md5=b2a44fc9116443b17eb681944d8cc77a	Swedish University of Agricultural Sciences, Department of Ecology, Box 7044, Uppsala, Sweden; Swedish University of Agricultural Sciences, Swedish Species Information Centre, Box 7007, Uppsala, Sweden	Widenfalk, L.A., Swedish University of Agricultural Sciences, Department of Ecology, Box 7044, Uppsala, Sweden; Ahrne, K., Swedish University of Agricultural Sciences, Swedish Species Information Centre, Box 7007, Uppsala, Sweden; Berggren, Å., Swedish University of Agricultural Sciences, Department of Ecology, Box 7044, Uppsala, Sweden	Information on exotic species' current and potential distribution is vital for decisions on management. Species distribution models can predict where colonizations are likely; however, the collection of species' distribution data over large areas in order to parameterize the models is costly. Therefore, modelling methods that are able to use low-cost information such as citizen-reported data are …	Araschnia levana; Citizen science data; Distribution model; Exotic species; Graphosoma lineatum; Grid occupancy; Surveillance; Sweden	Article	Scopus	2-s2.0-84919771725
Brovelli M.A., Minghini M., Zamboni G.	Public participation in GIS via mobile applications	2015	ISPRS Journal of Photogrammetry and Remote Sensing								10.1016/j.isprsjprs.2015.04.002	http://www.scopus.com/inward/record.url?eid=2-s2.0-84928635489&partnerID=40&md5=35b4bd10baf1e078834bebb283faaaff	Politecnico di Milano, DICA, GEO Laboratory, Como Campus, via Valleggio 11, 22100 Como, Italy	Brovelli, M.A., Politecnico di Milano, DICA, GEO Laboratory, Como Campus, via Valleggio 11, 22100 Como, Italy; Minghini, M., Politecnico di Milano, DICA, GEO Laboratory, Como Campus, via Valleggio 11, 22100 Como, Italy; Zamboni, G., Politecnico di Milano, DICA, GEO Laboratory, Como Campus, via Valleggio 11, 22100 Como, Italy	Driven by the recent trends in the GIS domain including Volunteered Geographic Information, geo-crowdsourcing and citizen science, and fostered by the constant technological advances, collection and dissemination of geospatial information by ordinary people has become commonplace. However, applications involving user-generated geospatial content show dramatically diversified patterns in terms of …	GIS; Mobile; Participation; Volunteered Geographic Information; Web mapping	Article in Press	Scopus	2-s2.0-84928635489
Jue D.K., Daniels J.C.	A successful model for citizen scientist involvement in building a statewide at-risk butterfly database	2014	Journal of Insect Conservation						11		10.1007/s10841-014-9733-6	http://www.scopus.com/inward/record.url?eid=2-s2.0-84912550702&partnerID=40&md5=f1a6a3dc2fcf806116a5f8d7d626a078	Florida Natural Areas Inventory, 1018 Thomasville Rd.; Suite 200-C, Tallahassee, FL, United States; Florida Resources and Environmental Analysis Center, Florida State University, 296 Champions Way, Room 6150, Tallahassee, FL, United States; University of Florida Entomology and Nematology Department, 1881 Natural Area Drive, Steinmetz Hall, PO Box 110620, Gainesville, FL, United States; Florida Mu…	Jue, D.K., Florida Natural Areas Inventory, 1018 Thomasville Rd.; Suite 200-C, Tallahassee, FL, United States, Florida Resources and Environmental Analysis Center, Florida State University, 296 Champions Way, Room 6150, Tallahassee, FL, United States; Daniels, J.C., University of Florida Entomology and Nematology Department, 1881 Natural Area Drive, Steinmetz Hall, PO Box 110620, Gainesville, FL,…	Long-term population trend data are not available for most butterfly species in many areas. Historically, this has meant that many governmental agencies make conservation decisions affecting this group of organisms with limited knowledge about their existing populations. To remedy this situation in Florida, a statewide database containing locations of at-risk butterfly species on conservation lan…	Butterfly conservation; Butterfly monitoring; Citizen science; Database	Article in Press	Scopus	2-s2.0-84912550702
Bordogna G., Carrara P., Criscuolo L., Pepe M., Rampini A.	On predicting and improving the quality of Volunteer Geographic Information projects	2014	International Journal of Digital Earth						22		10.1080/17538947.2014.976774	http://www.scopus.com/inward/record.url?eid=2-s2.0-84911476710&partnerID=40&md5=90d4961d5f80fe9182431323e1e0bbf5	CNR, IREA, National Research Council of Italy, Institute for Environmental Remote Sensing, Milano, Italy	Bordogna, G., CNR, IREA, National Research Council of Italy, Institute for Environmental Remote Sensing, Milano, Italy; Carrara, P., CNR, IREA, National Research Council of Italy, Institute for Environmental Remote Sensing, Milano, Italy; Criscuolo, L., CNR, IREA, National Research Council of Italy, Institute for Environmental Remote Sensing, Milano, Italy; Pepe, M., CNR, IREA, National Research …	Initiatives that rely upon the contributions of volunteers to reach a specific goal are growing more and more with the success of Web 2.0–interactive applications. Also scientific projects are testing and exploiting volunteers' collaboration, but the quality of information obtained with this approach is often puzzling. This paper offers a rich overview of many scientific projects where geographic…	Citizen Science; information quality; quality improvement; Volunteered Geographic Information	Article in Press	Scopus	2-s2.0-84911476710
Starr J., Schweik C.M., Bush N., Fletcher L., Finn J., Fish J., Bargeron C.T.	Lights, camera...citizen science: Assessing the effectiveness of smartphone-based video training in invasive plant identification	2014	PLoS ONE	9	11	e111433					10.1371/journal.pone.0111433	http://www.scopus.com/inward/record.url?eid=2-s2.0-84910666339&partnerID=40&md5=8f20c8abf44e93df1715c043629531ac	Department of Environmental Conservation, University of Massachusetts, Amherst, MA, United States; Service Forestry Massachusetts, Department of Conservation and Recreation, Amherst, MA, United States; Invasive Species and Information Technology, Center for Invasive Species and Ecosystem Health, University of Georgia, Tifton, GA, United States	Starr, J., Department of Environmental Conservation, University of Massachusetts, Amherst, MA, United States; Schweik, C.M., Department of Environmental Conservation, University of Massachusetts, Amherst, MA, United States; Bush, N., Department of Environmental Conservation, University of Massachusetts, Amherst, MA, United States; Fletcher, L., Department of Environmental Conservation, University…	The rapid growth and increasing popularity of smartphone technology is putting sophisticated data-collection tools in the hands of more and more citizens. This has exciting implications for the expanding field of citizen science. With smartphone-based applications (apps), it is now increasingly practical to remotely acquire high quality citizen-submitted data at a fraction of the cost of a tradit…		Article	Scopus	2-s2.0-84910666339
Ponciano L., Brasileiro F., Simpson R., Smith A.	Volunteers' engagement in human computation for astronomy projects	2014	Computing in Science and Engineering	16	6	6728933	52	59			10.1109/MCSE.2014.4	http://www.scopus.com/inward/record.url?eid=2-s2.0-84916603380&partnerID=40&md5=a66ee740d53196b686849494988e4e07	Universidade Federal de Campina Grande, Brazil; University of Oxford, United Kingdom; GitHub, United Kingdom	Ponciano, L., Universidade Federal de Campina Grande, Brazil; Brasileiro, F., Universidade Federal de Campina Grande, Brazil; Simpson, R., University of Oxford, United Kingdom; Smith, A., GitHub, United Kingdom	Human computation is a computing approach that lets humans perform tasks for which there's still no satisfactory solution, even when today's most sophisticated computing infrastructures are used. One stream of human computation is âvolunteer thinking,â' systems that gather volunteers willing to contribute by executing human computation tasks in citizen-science systems. The authors report the find…	characterization and modeling; citizen science; human computation; scientific computing; volunteer engagement patterns	Article	Scopus	2-s2.0-84916603380
Branchini S., Pensa F., Neri P., Tonucci B.M., Mattielli L., Collavo A., Sillingardi M.E., Piccinetti C., Zaccanti F., Goffredo S.	Using a citizen science program to monitor coral reef biodiversity through space and time	2014	Biodiversity and Conservation						18		10.1007/s10531-014-0810-7	http://www.scopus.com/inward/record.url?eid=2-s2.0-84907637283&partnerID=40&md5=7512edc7acb7f730647309503d98488e	Marine Science Group, Citizen Science Lab, Department of Biological, Geological and Environmental Sciences, Section of Biology, University of Bologna, Via F. Selmi 3, Bologna, Italy; Laboratory of Fisheries and Marine Biology at Fano, University of Bologna, Viale Adriatico 1/N, Fano, PU, Italy	Branchini, S., Marine Science Group, Citizen Science Lab, Department of Biological, Geological and Environmental Sciences, Section of Biology, University of Bologna, Via F. Selmi 3, Bologna, Italy; Pensa, F., Marine Science Group, Citizen Science Lab, Department of Biological, Geological and Environmental Sciences, Section of Biology, University of Bologna, Via F. Selmi 3, Bologna, Italy; Neri, P…	Coral reefs are the most biodiverse ecosystems of the ocean and they provide notable ecosystem services. Large-scale monitoring is necessary to understand the effects of anthropogenic threats and environmental change on coral reef habitats and citizen science programs can support this effort. Seventy-two marine taxa found in the Red Sea were surveyed by non-specialist volunteers during their regu…	Biodiversity; Citizen science; Environmental monitoring; Red Sea; SCUBA divers; Volunteers in research	Article in Press	Scopus	2-s2.0-84907637283
Macaraig J.M.R.	Citizen Science and Greenspace Planning in the Rouge River Watershed	2014	Journal of Environmental Policy and Planning						17		10.1080/1523908X.2014.965808	http://www.scopus.com/inward/record.url?eid=2-s2.0-84907782196&partnerID=40&md5=9da57bce4a918db26ff5ca853090b80e	Department of Human Geography, University of Toronto Scarborough, Toronto, Ontario, Canada	Macaraig, J.M.R., Department of Human Geography, University of Toronto Scarborough, Toronto, Ontario, Canada	The Rouge Park is a large 46-km2 protected greenspace situated in one of Canada's largest urbanized regions, the Greater Toronto Area (GTA), an area that covers the Region of Halton, Region of Peel, Region of York, Region of Durham, and the City of Toronto. This article highlights the actions and participation of civil society groups working in the park and how they have been successful in utiliz…		Article in Press	Scopus	2-s2.0-84907782196
Paige K., Zeegers Y., Lloyd D., Roetman P.	RESEARCHING THE EFFECTIVENESS OF A SCIENCE PROFESSIONAL LEARNING PROGRAMME USING A PROPOSED CURRICULUM FRAMEWORK FOR SCHOOLS: A CASE STUDY	2014	International Journal of Science and Mathematics Education						27		10.1007/s10763-014-9569-2	http://www.scopus.com/inward/record.url?eid=2-s2.0-84907653263&partnerID=40&md5=c67308bde41ed1d0c08c48cecd1c23e1	School of Education, University of South Australia, Mawson Lakes Campus, GPO Box 2471, Adelaide, Australia; Barbara Hardy Institute, University of South Australia, Adelaide, Australia	Paige, K., School of Education, University of South Australia, Mawson Lakes Campus, GPO Box 2471, Adelaide, Australia; Zeegers, Y., School of Education, University of South Australia, Mawson Lakes Campus, GPO Box 2471, Adelaide, Australia; Lloyd, D., School of Education, University of South Australia, Mawson Lakes Campus, GPO Box 2471, Adelaide, Australia, Barbara Hardy Institute, University of S…	This paper reports on an action research-based professional learning programme (PLP) in which early career teachers volunteered to identify and then research an aspect of their science teaching practice. The PLP was facilitated by academics from the School of Education and the Barbara Hardy Institute at the University of South Australia. The teachers, who worked in low socio-economic areas of Ade…	action research; citizen science; collaborative learning; content analysis; curriculum; school science; teacher professional learning	Article in Press	Scopus	2-s2.0-84907653263
Smart A.G.	Captured cosmic dust may have interstellar origins	2014	Physics Today	67	10		12	14			10.1063/PT.3.2535	http://www.scopus.com/inward/record.url?eid=2-s2.0-84907667911&partnerID=40&md5=85340a2706afeaae713de5f555890296		Smart, A.G.	The multiyear effort that identified the candidate interstellar grains was, in part, a triumph of citizen science candidate interstellar grainsn part, a triumph of citizen science.e multiyear effort that identifie the candidate interstellar grains was, in prt, a triumph of citizen science.		Article	Scopus	2-s2.0-84907667911
Pennington C., Freeborough K., Dashwood C., Dijkstra T., Lawrie K.	The National Landslide Database of Great Britain: Acquisition, communication and the role of social media	2015	Geomorphology								10.1016/j.geomorph.2015.03.013	http://www.scopus.com/inward/record.url?eid=2-s2.0-84925846503&partnerID=40&md5=b4c131fc699955d9e18bda156b4bb8b4	British Geological Survey, Keyworth, Nottinghamshire NG12 5GG, UK	Pennington, C., British Geological Survey, Keyworth, Nottinghamshire NG12 5GG, UK; Freeborough, K., British Geological Survey, Keyworth, Nottinghamshire NG12 5GG, UK; Dashwood, C., British Geological Survey, Keyworth, Nottinghamshire NG12 5GG, UK; Dijkstra, T., British Geological Survey, Keyworth, Nottinghamshire NG12 5GG, UK; Lawrie, K., British Geological Survey, Keyworth, Nottinghamshire NG12 …	The British Geological Survey (BGS) is the national geological agency for Great Britain that provides geoscientific information to government, other institutions and the public. The National Landslide Database has been developed by the BGS and is the focus for national geohazard research for landslides in Great Britain. The history and structure of the geospatial database and associated Geographi…	Database; Domains; Landslide; National; Thresholds; Twitter	Article in Press	Scopus	2-s2.0-84925846503
Cooper C.B., Shirk J., Zuckerberg B.	The invisible prevalence of citizen science in global research: Migratory birds and climate change	2014	PLoS ONE	9	9	e106508				4	10.1371/journal.pone.0106508	http://www.scopus.com/inward/record.url?eid=2-s2.0-84906968877&partnerID=40&md5=fd6bf7e60d4d8c111fe7ab11c8ba2a8f	Cornell Lab of Ornithology, Ithaca, NY, United States; University of Wisconsin, Madison, WI, United States	Cooper, C.B., Cornell Lab of Ornithology, Ithaca, NY, United States; Shirk, J., Cornell Lab of Ornithology, Ithaca, NY, United States; Zuckerberg, B., University of Wisconsin, Madison, WI, United States	Citizen science is a research practice that relies on public contributions of data. The strong recognition of its educational value combined with the need for novel methods to handle subsequent large and complex data sets raises the question: Is citizen science effective at science? A quantitative assessment of the contributions of citizen science for its core purpose - scientific research - is l…		Article	Scopus	2-s2.0-84906968877
Beeden R.J., Turner M.A., Dryden J., Merida F., Goudkamp K., Malone C., Marshall P.A., Birtles A., Maynard J.A.	Rapid survey protocol that provides dynamic information on reef condition to managers of the Great Barrier Reef	2014	Environmental Monitoring and Assessment							1	10.1007/s10661-014-4022-0	http://www.scopus.com/inward/record.url?eid=2-s2.0-84906648103&partnerID=40&md5=23b1b14a2444ca5aedf257830bd086ff	Great Barrier Reef Marine Park Authority, 2-68 Flinders Street, Townsville, QLD 4810, Australia; School of Business, James Cook University of North Queensland, Townsville, QLD 4810, Australia; Department of Ecology and Evolutionary Biology, Cornell University, Ithaca, NY, United States; Laboratoire d'Excellence 'CORAIL', USR 3278 CNRS-EPHE, CRIOBE, Papetoai, Moorea, Polynésie Française, France	Beeden, R.J., Great Barrier Reef Marine Park Authority, 2-68 Flinders Street, Townsville, QLD 4810, Australia, School of Business, James Cook University of North Queensland, Townsville, QLD 4810, Australia; Turner, M.A., Great Barrier Reef Marine Park Authority, 2-68 Flinders Street, Townsville, QLD 4810, Australia; Dryden, J., Great Barrier Reef Marine Park Authority, 2-68 Flinders Street, Towns…	Managing to support coral reef resilience as the climate changes requires strategic and responsive actions that reduce anthropogenic stress. Managers can only target and tailor these actions if they regularly receive information on system condition and impact severity. In large coral reef areas like the Great Barrier Reef Marine Park (GBRMP), acquiring condition and impact data with good spatial …	Adaptive management; Citizen science; Great Barrier Reef; Monitoring; Reef health; Survey protocol	Article in Press	Scopus	2-s2.0-84906648103
Beeden R.J., Turner M.A., Dryden J., Merida F., Goudkamp K., Malone C., Marshall P.A., Birtles A., Maynard J.A.	Rapid survey protocol that provides dynamic information on reef condition to managers of the Great Barrier Reef	2014	Environmental Monitoring and Assessment	186	12		8527	8540			10.1007/s10661-014-4022-0	http://www.scopus.com/inward/record.url?eid=2-s2.0-84926681459&partnerID=40&md5=7357061ea14ef60dd3ee420ab7deb9fc	Great Barrier Reef Marine Park Authority, 2-68 Flinders Street, Townsville, QLD, Australia; School of Business, James Cook University of North Queensland, Townsville, QLD, Australia; Department of Ecology and Evolutionary Biology, Cornell University, Ithaca, NY, United States; Laboratoire d’Excellence “CORAIL”, USR 3278 CNRS–EPHE, CRIOBE, Papetoai, Moorea, Polynésie Française, France	Beeden, R.J., Great Barrier Reef Marine Park Authority, 2-68 Flinders Street, Townsville, QLD, Australia, School of Business, James Cook University of North Queensland, Townsville, QLD, Australia; Turner, M.A., Great Barrier Reef Marine Park Authority, 2-68 Flinders Street, Townsville, QLD, Australia; Dryden, J., Great Barrier Reef Marine Park Authority, 2-68 Flinders Street, Townsville, QLD, Aus…	Managing to support coral reef resilience as the climate changes requires strategic and responsive actions that reduce anthropogenic stress. Managers can only target and tailor these actions if they regularly receive information on system condition and impact severity. In large coral reef areas like the Great Barrier Reef Marine Park (GBRMP), acquiring condition and impact data with good spatial …	Adaptive management; Citizen science; Great Barrier Reef; Monitoring; Reef health; Survey protocol	Article	Scopus	2-s2.0-84926681459
Fuccillo K.K., Crimmins T.M., de Rivera C.E., Elder T.S.	Assessing accuracy in citizen science-based plant phenology monitoring	2014	International Journal of Biometeorology								10.1007/s00484-014-0892-7	http://www.scopus.com/inward/record.url?eid=2-s2.0-84906648093&partnerID=40&md5=124e246b5abd764b2a42f34e038d963e	Department of Environmental Science and Management, Portland State University, Portland, OR 97207-0751, United States; USA National Phenology Network, National Coordinating Office, 1955 E. Sixth St., Tucson, AZ 85721, United States	Fuccillo, K.K., Department of Environmental Science and Management, Portland State University, Portland, OR 97207-0751, United States; Crimmins, T.M., USA National Phenology Network, National Coordinating Office, 1955 E. Sixth St., Tucson, AZ 85721, United States; de Rivera, C.E., Department of Environmental Science and Management, Portland State University, Portland, OR 97207-0751, United States…	In the USA, thousands of volunteers are engaged in tracking plant and animal phenology through a variety of citizen science programs for the purpose of amassing spatially and temporally comprehensive datasets useful to scientists and resource managers. The quality of these observations and their suitability for scientific analysis, however, remains largely unevaluated. We aimed to evaluate the ac…	Citizen science; Data accuracy; Nature's Notebook; Phenology; Protocols; USA National Phenology Network	Article in Press	Scopus	2-s2.0-84906648093
Beaumont C.N., Goodman A.A., Kendrew S., Williams J.P., Simpson R.	The milky way project: Leveraging citizen science and machine learning to detect interstellar bubbles	2014	Astrophysical Journal, Supplement Series	214	1	3				1	10.1088/0067-0049/214/1/3	http://www.scopus.com/inward/record.url?eid=2-s2.0-84906962899&partnerID=40&md5=b7e38500a1a4b949293e441b33bcf50e	Institute for Astronomy, University of Hawai'i, 2680 Woodlawn Drive, Honolulu, HI, United States; Harvard-Smithsonian Center for Astrophysics, 60 Garden Street, Cambridge, MA, United States; Department of Astrophysics, University of Oxford, Denys Wilkinson Building, Keble Road, Oxford, United Kingdom	Beaumont, C.N., Institute for Astronomy, University of Hawai'i, 2680 Woodlawn Drive, Honolulu, HI, United States, Harvard-Smithsonian Center for Astrophysics, 60 Garden Street, Cambridge, MA, United States; Goodman, A.A., Harvard-Smithsonian Center for Astrophysics, 60 Garden Street, Cambridge, MA, United States; Kendrew, S., Department of Astrophysics, University of Oxford, Denys Wilkinson Build…	We present Brut, an algorithm to identify bubbles in infrared images of the Galactic midplane. Brut is based on the Random Forest algorithm, and uses bubbles identified by >35,000 citizen scientists from the Milky Way Project to discover the identifying characteristics of bubbles in images from the Spitzer Space Telescope. We demonstrate that Brut's ability to identify bubbles is comparable to ex…	Hii regions; ISM: bubbles; methods: data analysis; stars: formation	Article	Scopus	2-s2.0-84906962899
Hansson L.-A., Ekvall M.K., Ekvall M.T., Ahlgren J., Holm W.S., Dessborn L., Bronmark C.	Experimental evidence for a mismatch between insect emergence and waterfowl hatching under increased spring temperatures	2014	Ecosphere	5	9	120					10.1890/ES14-00133.1	http://www.scopus.com/inward/record.url?eid=2-s2.0-84919720925&partnerID=40&md5=45477d2a5694e27e84b204caf4f55d28	Department of Biology/Aquatic Ecology, Ecology Building, Lund University, 62 Lund, Sweden; Division of Natural Sciences, University of Kristianstad, 88 Kristianstad, Sweden	Hansson, L.-A., Department of Biology/Aquatic Ecology, Ecology Building, Lund University, 62 Lund, Sweden; Ekvall, M.K., Department of Biology/Aquatic Ecology, Ecology Building, Lund University, 62 Lund, Sweden; Ekvall, M.T., Department of Biology/Aquatic Ecology, Ecology Building, Lund University, 62 Lund, Sweden; Ahlgren, J., Department of Biology/Aquatic Ecology, Ecology Building, Lund Univers…	By combining a large-scale experimental assessment on timing of insect emergence with longterm monitoring of waterfowl hatching date, we here show that insect emergence is mainly driven by temperature, whereas there is only a weak effect of increasing spring temperatures on inter-annual variability in observations of waterfowl chicks. Hence, a change in timing of the mass-emergence of insects fro…	Chironomus; Citizen science; Climate change; Crowd sourcing; Hatching; Insect emergence; Mismatch; Waterfowl	Article	Scopus	2-s2.0-84919720925
Britton S.A., Tippins D.J.	Practice or Theory: Situating Science Teacher Preparation Within a Context of Ecojustice Philosophy	2014	Research in Science Education								10.1007/s11165-014-9430-1	http://www.scopus.com/inward/record.url?eid=2-s2.0-84906531382&partnerID=40&md5=8eb29dc194a0f9e44b2dde71222554e6	Department of Teacher Education, University of Mississippi, 5197 W.E. Ross Parkway, Southaven, MS 38671, United States; Department of Elementary Education, University of Georgia, 212 Aderhold Hall, Athens, GA 30605, United States; Department of Mathematics and Science Education, University of Georgia, 212 Aderhold Hall, Athens, GA 30605, United States	Britton, S.A., Department of Teacher Education, University of Mississippi, 5197 W.E. Ross Parkway, Southaven, MS 38671, United States; Tippins, D.J., Department of Elementary Education, University of Georgia, 212 Aderhold Hall, Athens, GA 30605, United States, Department of Mathematics and Science Education, University of Georgia, 212 Aderhold Hall, Athens, GA 30605, United States	Theory is taught to preservice teachers from the moment they enter the education program until they graduate. While theory serves as the foundation in many teacher preparation courses, these future teachers must also understand the relationship it has to practice. The focus of this article is on the journey of one group of preservice secondary science teachers toward becoming practitioners with a…	Citizen science; Hermeneutic ethnography; Practice theory; Science methods; Teacher preparation	Article in Press	Scopus	2-s2.0-84906531382
Wallace R.D., Bargeron C.T.	Identifying invasive species in real time: Early detection and distribution mapping system (EDDMapS) and other mapping tools	2014	Invasive Species and Global Climate Change				219	231				http://www.scopus.com/inward/record.url?eid=2-s2.0-84927795231&partnerID=40&md5=b5a281e3a1844e2fdb58a863e3e3fcbe	Center for Invasive Species and Ecosystem Health, University of Georgia, Tifton, GA, United States	Wallace, R.D., Center for Invasive Species and Ecosystem Health, University of Georgia, Tifton, GA, United States; Bargeron, C.T., Center for Invasive Species and Ecosystem Health, University of Georgia, Tifton, GA, United States	Historically, the documentation of native and non-native species distributions was limited to herbarium records, textbooks and field guides. Distribution maps were updated infrequently and the resulting information was often inaccessible. Recently, as public awareness of invasive species has increased, professional and citizen science-based monitoring and management programmes have grown, leading…		Book Chapter	Scopus	2-s2.0-84927795231
Foster A., Dunham I.M.	Volunteered geographic information, urban forests, & environmental justice	2014	Computers, Environment and Urban Systems							1	10.1016/j.compenvurbsys.2014.08.001	http://www.scopus.com/inward/record.url?eid=2-s2.0-84906370143&partnerID=40&md5=1db69a4e853387644f9ff07671040404	Department of Geography and Urban Studies, 308 Gladfelter Hall, 1115 W. Berks Street, Temple University, Philadelphia, PA 19122-6089, United States	Foster, A., Department of Geography and Urban Studies, 308 Gladfelter Hall, 1115 W. Berks Street, Temple University, Philadelphia, PA 19122-6089, United States; Dunham, I.M., Department of Geography and Urban Studies, 308 Gladfelter Hall, 1115 W. Berks Street, Temple University, Philadelphia, PA 19122-6089, United States	Volunteered Geographic Information (VGI) and urban forests have recently become topics of increasing interest in the social sciences. While social and environmental justice concerns have been applied to each of these topics individually, this paper addresses VGI, urban forests, and social justice simultaneously. VGI has often been hailed as an empowering and democratic new form of citizen science…	Digital divide; Geographically weighted general linear models; Social justice; Urban forests; Volunteered geographic information	Article in Press	Scopus	2-s2.0-84906370143
Morzy M.	ICT Services for open and citizen science	2014	World Wide Web								10.1007/s11280-014-0303-3	http://www.scopus.com/inward/record.url?eid=2-s2.0-84906073616&partnerID=40&md5=099f9ce3d9bbee45ffba9cbb61cd3c54	Institute of Computing Science, Poznan University of Technology, Poznan, Poland	Morzy, M., Institute of Computing Science, Poznan University of Technology, Poznan, Poland	Ideas of open access, open data and open science are transforming the world of scientific inquiry as we speak. Every day thousands of ordinary citizens are engaging in data collection and data processing, giving rise to the new field of citizen science. Never before has the technology enabled scientists to reach out to such vast numbers of collaborators and show their work to the public. From pat…	Citizen science; Open science; Web 2.0	Article in Press	Scopus	2-s2.0-84906073616
Aanensen D.M., Huntley D.M., Menegazzo M., Powell C.I., Spratt B.G.	EpiCollect+: Linking smartphones to web applications for complex data collection projects	2014	F1000Research	3							10.12688/f1000research.4702.1	http://www.scopus.com/inward/record.url?eid=2-s2.0-84923164006&partnerID=40&md5=e210ac2543d2b9e43808ef84a41ac6da	Department of Infectious Disease Epidemiology, Imperial College London, London, United Kingdom; Centre for Bioinformatics, Imperial College London, London, United Kingdom	Aanensen, D.M., Department of Infectious Disease Epidemiology, Imperial College London, London, United Kingdom; Huntley, D.M., Centre for Bioinformatics, Imperial College London, London, United Kingdom; Menegazzo, M., Department of Infectious Disease Epidemiology, Imperial College London, London, United Kingdom; Powell, C.I., Department of Infectious Disease Epidemiology, Imperial College London,…	Previously, we have described the development of the generic mobile phone data gathering tool, EpiCollect, and an associated web application, providing two-way communication between multiple data gatherers and a project database. This software only allows data collection on the phone using a single questionnaire form that is tailored to the needs of the user (including a single GPS point and phot…		Article	Scopus	2-s2.0-84923164006
Boero F., Kraberg A.C., Krause G., Wiltshire K.H.	Time is an affliction: Why ecology cannot be as predictive as physics and why it needs time series	2014	Journal of Sea Research							1	10.1016/j.seares.2014.07.008	http://www.scopus.com/inward/record.url?eid=2-s2.0-84905287957&partnerID=40&md5=dceea9b55a1944e01811e546442c1911	DiSTeBA, Università del Salento, CoNISMa, 73100 Lecce, Italy; CNR-ISMAR, 16149 Genova, Italy; Biologische Anstalt Helgoland, Alfred Wegener Institute Helmholtz Center for Polar and Marine Research, Kurpromenade 201, 27498 Helgoland, Germany; Alfred Wegener Institute Helmholtz Center for Polar and Marine Research, Bussestr. 24, 27570 Bremerhaven, Germany	Boero, F., DiSTeBA, Università del Salento, CoNISMa, 73100 Lecce, Italy, CNR-ISMAR, 16149 Genova, Italy; Kraberg, A.C., Biologische Anstalt Helgoland, Alfred Wegener Institute Helmholtz Center for Polar and Marine Research, Kurpromenade 201, 27498 Helgoland, Germany; Krause, G., Alfred Wegener Institute Helmholtz Center for Polar and Marine Research, Bussestr. 24, 27570 Bremerhaven, Germany; Wilt…	Ecological systems depend on both constraints and historical contingencies, both of which shape their present observable system state. In contrast to ahistorical systems, which are governed solely by constraints (i.e. laws), historical systems and their dynamics can be understood only if properly described, in the course of time. Describing these dynamics and understanding long-term variability c…	Biodiversity; Citizen science; Long-term data; Taxonomy	Article in Press	Scopus	2-s2.0-84905287957
Novoa S., Wernand M.R., van der Woerd H.J.	The modern Forel-Ule scale: A 'do-it-yourself' colour comparator for water monitoring	2014	Journal of the European Optical Society	9		1405					10.2971/jeos.2014.14025	http://www.scopus.com/inward/record.url?eid=2-s2.0-84904649131&partnerID=40&md5=7ab7707f1d783e675f0d4580c14db276	NIOZ Royal Netherlands Institute for Sea Research, NL-1790 AB Den Burg, Netherlands; Institute for Environmental Studies (IVM), VU University Amsterdam, De Boelelaan 1087, 1081 HV Amsterdam, Netherlands	Novoa, S., NIOZ Royal Netherlands Institute for Sea Research, NL-1790 AB Den Burg, Netherlands; Wernand, M.R., NIOZ Royal Netherlands Institute for Sea Research, NL-1790 AB Den Burg, Netherlands; van der Woerd, H.J., Institute for Environmental Studies (IVM), VU University Amsterdam, De Boelelaan 1087, 1081 HV Amsterdam, Netherlands	The colour comparator Forel-Ule scale has been used to estimate the colour of natural waters since the 19th century, resulting in one of the longest oceanographic data series. This colour index has been proven by previous research to be related to water quality indicators such as chlorophyll and coloured dissolved organic material. The aim of this study was to develop an affordable, 'Do-it-Yourse…	Citizen science; Colourimetry; Forel-Ule scale; Ocean colour; Participatory science; Water monitoring; Water quality	Article	Scopus	2-s2.0-84904649131
Rosner S., Brandl R., Segelbacher G., Lorenc T., Muller J.	Noninvasive genetic sampling allows estimation of capercaillie numbers and population structure in the Bohemian Forest	2014	European Journal of Wildlife Research								10.1007/s10344-014-0848-6	http://www.scopus.com/inward/record.url?eid=2-s2.0-84904276118&partnerID=40&md5=941f98bb54b994505fbd3bad78d6bebf	Animal Ecology, Department of Ecology, Faculty of Biology, Philipps-Universität Marburg, Karl-von-Frisch-Straße 8, Marburg, 35043, Germany; Nationalpark Bayerischer Wald, Freyunger Straße 2, Grafenau, 94481, Germany; Wildlife Ecology and Management, University Freiburg, Tennenbacher Str. 4, Freiburg, 79106, Germany; Šumava National Park and Protected Landscape Area, Sušická 399, Kašperské Hory, 3…	Rösner, S., Animal Ecology, Department of Ecology, Faculty of Biology, Philipps-Universität Marburg, Karl-von-Frisch-Straße 8, Marburg, 35043, Germany, Nationalpark Bayerischer Wald, Freyunger Straße 2, Grafenau, 94481, Germany; Brandl, R., Animal Ecology, Department of Ecology, Faculty of Biology, Philipps-Universität Marburg, Karl-von-Frisch-Straße 8, Marburg, 35043, Germany; Segelbacher, G., W…	Wildlife conservation and management of endangered species requires reliable information on the size and structure of populations. One of the flagship species in European wildlife conservation is the forest-dwelling capercaillie (Tetrao urogallus), where several populations are endangered. In the Bohemian Forest, e.g., the population severely declined 30 years ago with only 100 birds remaining in…	Capture-recapture; Citizen science; Tetrao urogallus; Wildlife management	Article in Press	Scopus	2-s2.0-84904276118
Lucky A., Savage A.M., Nichols L.M., Castracani C., Shell L., Grasso D.A., Mori A., Dunn R.R.	Ecologists, educators, and writers collaborate with the public to assess backyard diversity in the School of Ants Project	2014	Ecosphere	5	7	78				1	10.1890/ES13-00364.1	http://www.scopus.com/inward/record.url?eid=2-s2.0-84905233273&partnerID=40&md5=52606d2ca3763e78d22e77866f03167b	Department of Entomology and Nematology, University of Florida, 970 Natural Area Drive, Gainesville, FL 32611-0620, United States; Department of Biological Sciences, North Carolina State University, Raleigh, NC 27607-7617, United States; Dipartimento di Bioscienze, Università Degli Studi di Parma, Parco Area delle Scienze, 11/a, 43124 Parma, Italy	Lucky, A., Department of Entomology and Nematology, University of Florida, 970 Natural Area Drive, Gainesville, FL 32611-0620, United States, Department of Biological Sciences, North Carolina State University, Raleigh, NC 27607-7617, United States; Savage, A.M., Department of Biological Sciences, North Carolina State University, Raleigh, NC 27607-7617, United States; Nichols, L.M., Department of …	Citizen science can generate data that would not exist otherwise while increasing public scientific literacy. However, the quality and use of citizen science data have been criticized in the recent ecological literature. We need an approach that advances eco-evolutionary understanding, achieves education goals and incorporates public participation into as many aspects of the scientific process as…	Ants; Citizen science; Distribution; Diversity; Public participation in scientific research; Urban ecosystems	Article	Scopus	2-s2.0-84905233273
Jacobson S.K., Wald D.M., Haynes N., Sakurai R.	Urban wildlife communication and negotiation	2014	Urban Wildlife Conservation: Theory and Practice				217	238			10.1007/978-1-4899-7500-3_11	http://www.scopus.com/inward/record.url?eid=2-s2.0-84929669228&partnerID=40&md5=d9db24f17f765ebc90d351fbe55bdd20	Department Wildlife Ecology and Conservation, University of Florida, Gainesville, FL, United States	Jacobson, S.K., Department Wildlife Ecology and Conservation, University of Florida, Gainesville, FL, United States; Wald, D.M., Department Wildlife Ecology and Conservation, University of Florida, Gainesville, FL, United States; Haynes, N., Department Wildlife Ecology and Conservation, University of Florida, Gainesville, FL, United States; Sakurai, R., Department Wildlife Ecology and Conservatio…	Effective communication shapes how urban audiences affect and are affected by wildlife, ranging from policy making and management to citizen science and conflict resolution. This chapter reviews the elements of communication: Sources, Encoding, Messages and Media, Decoding, Receivers, and Feedback. We describe the process for identifying communication objectives, targeting audiences, using mass m…	Attitude; Audience; Behavior; Citizen science; Collaboration; Communication system; Conflict resolution; Mass media; Negotiation; Outreach; Social media; Source; Stakeholder; Target audience	Book Chapter	Scopus	2-s2.0-84929669228
Eggleson K.	Transatlantic Divergences in Citizen Science Ethics-Comparative Analysis of the DIYbio Code of Ethics Drafts of 2011	2014	NanoEthics								10.1007/s11569-014-0197-7	http://www.scopus.com/inward/record.url?eid=2-s2.0-84902945098&partnerID=40&md5=d37150bff07c55194de04c3a9d1d7f0e	Center for Nano Science and Technology, University of Notre Dame, 275 Fitzpatrick Hall, Notre Dame, IN 46556, United States	Eggleson, K., Center for Nano Science and Technology, University of Notre Dame, 275 Fitzpatrick Hall, Notre Dame, IN 46556, United States	Codes of ethics were drafted by participants in the European and North American Congresses of DIYbio, a single global organization of informal biotechnology practitioners, in 2011. In general, the existence of a code of ethics amongst a community is itself significant. Codes of professional ethics are common in scientific and engineering fields, as well as in DIY communities. It is also significa…	Biocomplexity; Biohacker; Biotinker; Citizen science; Code of ethics; DIYbio; iGEM; Open access; Synthetic biology; Transatlantic	Article in Press	Scopus	2-s2.0-84902945098
Bulleri F., Benedetti-Cecchi L.	Chasing fish and catching data: Recreational spearfishing videos as a tool for assessing the structure of fish assemblages on shallow rocky reefs	2014	Marine Ecology Progress Series	506			255	265		1	10.3354/meps10804	http://www.scopus.com/inward/record.url?eid=2-s2.0-84903273108&partnerID=40&md5=7bb72396fe2ad9d714565cd000f332ac	Dipartimento di Biologia, Università di Pisa, Via Derna 1, Pisa 56126, Italy	Bulleri, F., Dipartimento di Biologia, Università di Pisa, Via Derna 1, Pisa 56126, Italy; Benedetti-Cecchi, L., Dipartimento di Biologia, Università di Pisa, Via Derna 1, Pisa 56126, Italy	Several citizen science initiatives, taking advantage of growing numbers of re - creational SCUBA divers, have produced information for conserving marine biodiversity. In contrast, the potential benefits of involving recreational spearfishers in research activities has been utterly overlooked. A noteworthy aspect of modern breath-holding spearfishing is the use of full HD microcameras for recordi…	Citizen science; Fish assemblages; Mediterranean; Rocky reefs; Spearfishing; Underwater video; Underwater visual census	Article	Scopus	2-s2.0-84903273108
Curtis V.	Online citizen science games: Opportunities for the biological sciences	2014	Applied and Translational Genomics								10.1016/j.atg.2014.07.001	http://www.scopus.com/inward/record.url?eid=2-s2.0-84905758817&partnerID=40&md5=cba26c1c2491c95780c6a9412980aafe	Institute of Educational Technology, The Open University, Walton Hall, Milton Keynes MK7 6AA, United Kingdom	Curtis, V., Institute of Educational Technology, The Open University, Walton Hall, Milton Keynes MK7 6AA, United Kingdom	Recent developments in digital technologies and the rise of the Internet have created new opportunities for citizen science. One of these has been the development of online citizen science games where complex research problems have been re-imagined as online multiplayer computer games. Some of the most successful examples of these can be found within the biological sciences, for example, Foldit, …	Citizen science; EteRNA; Foldit; Games; Phylo	Article in Press	Scopus	2-s2.0-84905758817
Paul K., Quinn M.S., Huijser M.P., Graham J., Broberg L.	An evaluation of a citizen science data collection program forrecording wildlife observations along a highway	2014	Journal of Environmental Management	139			180	187			10.1016/j.jenvman.2014.02.018	http://www.scopus.com/inward/record.url?eid=2-s2.0-84897428871&partnerID=40&md5=8255e3af72e4455f4a2a0bf2a0fa4e42	Environmental Studies Program, The University of Montana, Jeannette Rankin Hall 106A, Missoula, MT 59812-4320, United States; Institute for Environmental Sustainability, Mount Royal University, 4825 Mount Royal Gate SW, Calgary, AL T3E 6K6, Canada; Western Transportation Institute, Montana State University, PO Box 174250, Bozeman, MT 59717-4250, United States; Department of Mathematical Sciences,…	Paul, K., Environmental Studies Program, The University of Montana, Jeannette Rankin Hall 106A, Missoula, MT 59812-4320, United States; Quinn, M.S., Institute for Environmental Sustainability, Mount Royal University, 4825 Mount Royal Gate SW, Calgary, AL T3E 6K6, Canada; Huijser, M.P., Western Transportation Institute, Montana State University, PO Box 174250, Bozeman, MT 59717-4250, United States…	Citizen science programs that record wildlife observations on and along roads can help reduce the underreporting of wildlife-vehicle collisions and identify and prioritize road sections where mitigation measures may be required. It is important to evaluate potential biases in opportunistic citizen science data. We investigated whether the opportunistic observations of live animals by volunteers a…	Citizen science; Highway; Hotspot; Mitigation; Wildlife	Article	Scopus	2-s2.0-84897428871
Prainsack B.	Understanding participation: The 'citizen science' of genetics	2014	Genetics as Social Practice: Transdisciplinary Views on Science and Culture				147	164		2		http://www.scopus.com/inward/record.url?eid=2-s2.0-84901171197&partnerID=40&md5=fc63463acb859a81d204f4b9b232260b	Department of Social Science, Health and Medicine, King's College London, United Kingdom	Prainsack, B., Department of Social Science, Health and Medicine, King's College London, United Kingdom	[No abstract available]		Book Chapter	Scopus	2-s2.0-84901171197
Garneau N.L., Nuessle T.M., Sloan M.M., Santorico S.A., Coughlin B.C., Hayes J.E.	Crowdsourcing taste research: Genetic and phenotypic predictors of bitter taste perception as a model	2014	Frontiers in Integrative Neuroscience	8	MAY	33				3	10.3389/fnint.2014.00033	http://www.scopus.com/inward/record.url?eid=2-s2.0-84901606941&partnerID=40&md5=51011d01942233414de55c09cd74f9b6	Genetics of Taste Lab, Department of Health Sciences, Denver Museum of Nature and Science, Denver, CO, United States; Department of Mathematical and Statistical Sciences, University of Colorado Denver, Denver, CO, United States; Sensory Evaluation Center, Pennsylvania State University, University Park, PA, United States; Department of Food Science, College of Agricultural Sciences, Pennsylvania S…	Garneau, N.L., Genetics of Taste Lab, Department of Health Sciences, Denver Museum of Nature and Science, Denver, CO, United States; Nuessle, T.M., Genetics of Taste Lab, Department of Health Sciences, Denver Museum of Nature and Science, Denver, CO, United States; Sloan, M.M., Genetics of Taste Lab, Department of Health Sciences, Denver Museum of Nature and Science, Denver, CO, United States; Sa…	Understanding the influence of taste perception on food choice has captured the interest of academics, industry, and the general public, the latter as evidenced by the extent of popular media coverage and use of the term supertaster. Supertasters are highly sensitive to the bitter tastant propylthiouracil (PROP) and its chemical relative phenylthiocarbamide. The well-researched differences in tas…	Citizen science; Crowdsourcing; Genetics; TAS2R38; Taste	Article	Scopus	2-s2.0-84901606941
Hutt H., Everson R., Grant M., Love J., Littlejohn G.	How clumpy is my image?: Scoring in crowdsourced annotation tasks	2015	Soft Computing	19	6		1541	1552			10.1007/s00500-014-1303-z	http://www.scopus.com/inward/record.url?eid=2-s2.0-84929522328&partnerID=40&md5=3e52b073be30d46a6ac530c68b0f951c	Computer Science, The University of Exeter, Exeter, United Kingdom; Biosciences, The University of Exeter, Exeter, United Kingdom	Hutt, H., Computer Science, The University of Exeter, Exeter, United Kingdom; Everson, R., Computer Science, The University of Exeter, Exeter, United Kingdom; Grant, M., Biosciences, The University of Exeter, Exeter, United Kingdom; Love, J., Biosciences, The University of Exeter, Exeter, United Kingdom; Littlejohn, G., Biosciences, The University of Exeter, Exeter, United Kingdom	The use of citizen science to obtain annotations from multiple annotators has been shown to be an effective method for annotating datasets in which computational methods alone are not feasible. The way in which the annotations are obtained is an important consideration which affects the quality of the resulting consensus annotation. In this paper, we examine three separate approaches to obtaining…	Classification; Consensus score; Correlation; Crowdsourced annotation tasks; Evolutionary computation; Evolutionary optimiser; Image classification; Image clump; Internet; Microscopy; Pattern clustering; Ranking; Scoring; Web-based citizen science	Article	Scopus	2-s2.0-84929522328
Hofmeyr S.D., Symes C.T., Underhill L.G.	Secretarybird Sagittarius serpentarius population trends and ecology: Insights from South African citizen science data	2014	PLoS ONE	9	5	e96772					10.1371/journal.pone.0096772	http://www.scopus.com/inward/record.url?eid=2-s2.0-84901236354&partnerID=40&md5=7b8d5bb7e7ebc7591d7c2215fdbfe52e	School of Animal, Plant and Environmental Sciences, University of the Witwatersrand, Johannesburg, Gauteng, South Africa; Animal Demography Unit, Department of Biological Sciences, University of Cape Town, Cape Town, Western Cape, South Africa	Hofmeyr, S.D., School of Animal, Plant and Environmental Sciences, University of the Witwatersrand, Johannesburg, Gauteng, South Africa, Animal Demography Unit, Department of Biological Sciences, University of Cape Town, Cape Town, Western Cape, South Africa; Symes, C.T., School of Animal, Plant and Environmental Sciences, University of the Witwatersrand, Johannesburg, Gauteng, South Africa; Unde…	Data from two long-term citizen science projects were used to examine the status and ecology of a Red List species, the Secretarybird Sagittarius serpentarius (Vulnerable), in South Africa. The first phase of the Southern African Bird Atlas Project operated from 1987 until 1992, and the second phase began in 2007. The Coordinated Avifaunal Roadcounts (CAR) project began in 1993 and by 1998 had ex…		Article	Scopus	2-s2.0-84901236354
Farina A., James P., Bobryk C., Pieretti N., Lattanzi E., McWilliam J.	Low cost (audio) recording (LCR) for advancing soundscape ecology towards the conservation of sonic complexity and biodiversity in natural and urban landscapes	2014	Urban Ecosystems								10.1007/s11252-014-0365-0	http://www.scopus.com/inward/record.url?eid=2-s2.0-84901738814&partnerID=40&md5=4cafbebcc85295430aa729586980752e	Department of Basic Sciences and Foundations, Urbino University, Urbino, Italy; School of Environment and Life Sciences, University of Salford, Salford, United Kingdom; College of Agriculture, Food, and Natural Resources, University of Missouri-Columbia, Columbia, MO, United States; School of Marine Science and Technology, Newcastle University, Newcastle, United Kingdom	Farina, A., Department of Basic Sciences and Foundations, Urbino University, Urbino, Italy; James, P., School of Environment and Life Sciences, University of Salford, Salford, United Kingdom; Bobryk, C., College of Agriculture, Food, and Natural Resources, University of Missouri-Columbia, Columbia, MO, United States; Pieretti, N., Department of Basic Sciences and Foundations, Urbino University, U…	Low cost (audio) recorders (LCRs) represent a new opportunity to investigate the sonic complexity of both natural and urban ecosystems. LCRs are inexpensive sampling audio recorders which have the external shape of a universal serial bus (USB) flash drive, and are composed of a microphone, an analog-to-digital converter, central processing unit with permanent internal non-volatile memory, recharg…	Acoustic complexity index; Acoustic monitoring; Citizen science; Low cost (audio) recorders; Soundscape ecology; Urban ecosystems	Article in Press	Scopus	2-s2.0-84901738814
Papathanasiou J., Kenward R.	Design of a data-driven environmental decision support system and testing of stakeholder data-collection	2014	Environmental Modelling and Software	55			92	106			10.1016/j.envsoft.2014.01.025	http://www.scopus.com/inward/record.url?eid=2-s2.0-84893665668&partnerID=40&md5=bfffefb7e64cd2c7c35c9bd7aa56f604	Department of Business Administration, University of Macedonia, Greece; Centre for Ecology and Hydrology, Crowmarsh Gifford, Wallingford, Oxfordshire, United Kingdom	Papathanasiou, J., Department of Business Administration, University of Macedonia, Greece; Kenward, R., Centre for Ecology and Hydrology, Crowmarsh Gifford, Wallingford, Oxfordshire, United Kingdom	The aims of this paper are to present the requirements and top level design of a decision support system that facilitates the exchange of environmental information between local level and higher levels of government, as well as to assess the possibility to include the local individual in the decision making process. The design of a tool for data collection and exchange of available data also aims…	Citizen science; Environmental decision support systems; Environmental policy planning; Land use; System analysis and design	Article	Scopus	2-s2.0-84893665668
Vianna G.M.S., Meekan M.G., Bornovski T.H., Meeuwig J.J.	Acoustic telemetry validates a citizen science approach for monitoring sharks on coral reefs	2014	PLoS ONE	9	4	e95565				3	10.1371/journal.pone.0095565	http://www.scopus.com/inward/record.url?eid=2-s2.0-84899749459&partnerID=40&md5=2597117c0c8e4c0ff736c020f5712037	School of Animal Biology, UWA Oceans Institute, University of Western Australia, Perth, WA, Australia; Australian Institute of Marine Science, Perth, WA, Australia; Micronesian Shark Foundation, Koror, Palau	Vianna, G.M.S., School of Animal Biology, UWA Oceans Institute, University of Western Australia, Perth, WA, Australia, Australian Institute of Marine Science, Perth, WA, Australia; Meekan, M.G., Australian Institute of Marine Science, Perth, WA, Australia; Bornovski, T.H., Micronesian Shark Foundation, Koror, Palau; Meeuwig, J.J., School of Animal Biology, UWA Oceans Institute, University of West…	Citizen science is promoted as a simple and cost-effective alternative to traditional approaches for the monitoring of populations of marine megafauna. However, the reliability of datasets collected by these initiatives often remains poorly quantified. We compared datasets of shark counts collected by professional dive guides with acoustic telemetry data from tagged sharks collected at the same c…		Article	Scopus	2-s2.0-84899749459
Nov O., Arazy O., Anderson D.	Scientists@Home: What drives the quantity and quality of online citizen science participation?	2014	PLoS ONE	9	4	e90375				8	10.1371/journal.pone.0090375	http://www.scopus.com/inward/record.url?eid=2-s2.0-84898883461&partnerID=40&md5=d989f52b3a236dbcf72d447739ced2af	New York University, New York, NY, United States; University of Alberta, Edmonton, AB, Canada; University of California, Berkeley, CA, United States	Nov, O., New York University, New York, NY, United States; Arazy, O., University of Alberta, Edmonton, AB, Canada, University of California, Berkeley, CA, United States; Anderson, D., University of California, Berkeley, CA, United States	Online citizen science offers a low-cost way to strengthen the infrastructure for scientific research and engage members of the public in science. As the sustainability of online citizen science projects depends on volunteers who contribute their skills, time, and energy, the objective of this study is to investigate effects of motivational factors on the quantity and quality of citizen scientist…		Article	Scopus	2-s2.0-84898883461
Boyle W.A., Sigel B.J.	Ongoing changes in the avifauna of La Selva Biological Station, Costa Rica: Twenty-three years of Christmas Bird Counts	2015	Biological Conservation								10.1016/j.biocon.2015.01.004	http://www.scopus.com/inward/record.url?eid=2-s2.0-84925262440&partnerID=40&md5=8f68b7a4d0cb4ff38fdca0b072b73117	Division of Biology, 116 Ackert Hall, Kansas State University, Manhattan, KS 66506-4901, USA; Department of Biology, Nevada State College, 1121 Nevada State Drive, Henderson, NV 89002, USA	Boyle, W.A., Division of Biology, 116 Ackert Hall, Kansas State University, Manhattan, KS 66506-4901, USA; Sigel, B.J., Department of Biology, Nevada State College, 1121 Nevada State Drive, Henderson, NV 89002, USA	Tropical forest fragmentation influences community composition via differential species-level effects. Avian responses to fragmentation at La Selva Biological Station are, in part, responsible for the particular concern over the fate of understory insectivorous species. However, since the 1990s, much previously deforested land within and surrounding La Selva has reverted to forest, providing an o…	Citizen science; Climate change; Dispersal; Extirpation; Physiological tolerance; Specialization	Article in Press	Scopus	2-s2.0-84925262440
Bultitude K.	Web-based channels for science communication	2014	Communicating Science to the Public: Opportunities and Challenges for the Asia-Pacific Region	9.7894E+12			225	245			10.1007/978-94-017-9097-0_14	http://www.scopus.com/inward/record.url?eid=2-s2.0-84930825576&partnerID=40&md5=e95d33bf793bdb9bd02bef4993ececb0	Department of Science and Technology Studies, University College London, London, United Kingdom	Bultitude, K., Department of Science and Technology Studies, University College London, London, United Kingdom	Web-based communications are crucial tools for engaging public audiences with science across the world, with their influence especially increasing within the Asia-Pacific region. This chapter provides an overview of the main issues associated with using online channels, as well as a brief introduction to the key existing platforms (wikis and blogs, podcasts and videos, social media and Citizen Sc…		Book Chapter	Scopus	2-s2.0-84930825576
Shamir L., Yerby C., Simpson R., Von Benda-Beckmann A.M., Tyack P., Samarra F., Miller P., Wallin J.	Classification of large acoustic datasets using machine learning and crowdsourcing: Application to whale calls	2014	Journal of the Acoustical Society of America	135	2		953	962		1	10.1121/1.4861348	http://www.scopus.com/inward/record.url?eid=2-s2.0-84900602686&partnerID=40&md5=3abe284f1ff54c77bd857a88ffac236e	Lawrence Technological University, 21000 Ten Mile Road, Southfield, MI 48075, United States; University of Oxford, Denys Wilkinson Building, Keble Road, Oxford, OX1 3RH, United Kingdom; Netherlands Organization for Applied Scientific Research, P.O. Box 96864, The Hague, Zuid Holland, 2509 JG, Netherlands; University of St. Andrews, St.-Andrews, Fife-KY16 9ST, United Kingdom; Middle Tennessee Stat…	Shamir, L., Lawrence Technological University, 21000 Ten Mile Road, Southfield, MI 48075, United States; Yerby, C., Lawrence Technological University, 21000 Ten Mile Road, Southfield, MI 48075, United States; Simpson, R., University of Oxford, Denys Wilkinson Building, Keble Road, Oxford, OX1 3RH, United Kingdom; Von Benda-Beckmann, A.M., Netherlands Organization for Applied Scientific Research, …	Vocal communication is a primary communication method of killer and pilot whales, and is used for transmitting a broad range of messages and information for short and long distance. The large variation in call types of these species makes it challenging to categorize them. In this study, sounds recorded by audio sensors carried by ten killer whales and eight pilot whales close to the coasts of No…		Article	Scopus	2-s2.0-84900602686
Yang B., Patsavas M.C., Byrne R.H., Ma J.	Seawater pH measurements in the field: A DIY photometer with 0.01 unit pH accuracy	2014	Marine Chemistry	160			75	81		2	10.1016/j.marchem.2014.01.005	http://www.scopus.com/inward/record.url?eid=2-s2.0-84893861448&partnerID=40&md5=626a3481ab8b75373feb18dfedd62011	College of Marine Science, University of South Florida, St. Petersburg, FL 33701, United States; State Key Laboratory of Marine Environmental Science, College of Environment and Ecology, Xiamen University, Xiamen, Fujian 361102, China	Yang, B., College of Marine Science, University of South Florida, St. Petersburg, FL 33701, United States; Patsavas, M.C., College of Marine Science, University of South Florida, St. Petersburg, FL 33701, United States; Byrne, R.H., College of Marine Science, University of South Florida, St. Petersburg, FL 33701, United States; Ma, J., College of Marine Science, University of South Florida, St. P…	A portable light-emitting-diode (LED) photometer has been developed to provide low-cost seawater pH measurements. The benefits of the new system include a simple "do-it-yourself" construction design, a hundredfold reduction in cost relative to benchtop spectrophotometric systems, routine calibration-free operation in the field, and precision and accuracy well suited to applications such as educat…	LED; PH; Photometer; Seawater	Article	Scopus	2-s2.0-84893861448
Varela S., Gonzalez-Hernandez J., Casabella E., Barrientos R.	rAvis: An R-package for downloading information stored in proyecto AVIS, a citizen science bird project	2014	PLoS ONE	9	3	e91650				1	10.1371/journal.pone.0091650	http://www.scopus.com/inward/record.url?eid=2-s2.0-84897979779&partnerID=40&md5=2e1073e3a4cc2ef1accf2ac9cb38704d	Department of Ecology, Faculty of Science, Charles University, Prague, Czech Republic; Departamento de Ecologia, Instituto de Ciencias Biologicas, Universidade Federal de Goiás, CxP 131, Goiania, Goiás, Brazil; ACCONTE Group, Actividades de Consultoría y Telecomunicaciones, Tres Cantos, Spain; Departamento de Ciencias Ambientales, Facultad de Medio Ambiente, Universidad de Castilla-La Mancha, Tol…	Varela, S., Department of Ecology, Faculty of Science, Charles University, Prague, Czech Republic, Departamento de Ecologia, Instituto de Ciencias Biologicas, Universidade Federal de Goiás, CxP 131, Goiania, Goiás, Brazil; González-Hernández, J.; Casabella, E., ACCONTE Group, Actividades de Consultoría y Telecomunicaciones, Tres Cantos, Spain; Barrientos, R., Departamento de Ciencias Ambientales,…	Citizen science projects store an enormous amount of information about species distribution, diversity and characteristics. Researchers are now beginning to make use of this rich collection of data. However, access to these databases is not always straightforward. Apart from the largest and international projects, citizen science repositories often lack specific Application Programming Interfaces…		Article	Scopus	2-s2.0-84897979779
Biggs J., Ewald N., Valentini A., Gaboriaud C., Dejean T., Griffiths R.A., Foster J., Wilkinson J.W., Arnell A., Brotherton P., Williams P., Dunn F.	Using eDNA to develop a national citizen science-based monitoring programme for the great crested newt (Triturus cristatus)	2014	Biological Conservation							1	10.1016/j.biocon.2014.11.029	http://www.scopus.com/inward/record.url?eid=2-s2.0-84919465117&partnerID=40&md5=6555266d86f65872bf53ebb1b32e9abc	Freshwater Habitats Trust, First Floor, Bury Knowle House, North Place, Old High Street, Headington, Oxford OX3 9HY, United Kingdom; Spygen, 17, rue du Lac Saint-Andre´, B?timent Koala, Savoie Technolac - BP 274, 73375 LE BOURGET DU LAC Cedex, France; The Durrell Institute of Conservation and Ecology, School of Anthropology and Conservation, Marlowe Building, The University of Kent, Canterbury, K…	Biggs, J., Freshwater Habitats Trust, First Floor, Bury Knowle House, North Place, Old High Street, Headington, Oxford OX3 9HY, United Kingdom; Ewald, N., Freshwater Habitats Trust, First Floor, Bury Knowle House, North Place, Old High Street, Headington, Oxford OX3 9HY, United Kingdom; Valentini, A., Spygen, 17, rue du Lac Saint-Andre´, B?timent Koala, Savoie Technolac - BP 274, 73375 LE BOURGET…	The use of environmental DNA (eDNA) is rapidly emerging as a potentially valuable survey technique for rare or hard to survey freshwater organisms. For the great crested newt (Triturus cristatus) in the UK, the substantial cost and manpower requirements of traditional survey methods have hampered attempts to assess the status of the species. We tested whether eDNA could provide the basis for a na…	Biodiversity conservation; Citizen science; Environmental DNA; Freshwater; QPCR; Triturus cristatus	Article in Press	Scopus	2-s2.0-84919465117
Hecht J., Cooper C.B.	Tribute to tinbergen: Public engagement in ethology	2014	Ethology	120	3		207	214		1	10.1111/eth.12199	http://www.scopus.com/inward/record.url?eid=2-s2.0-84893011888&partnerID=40&md5=11b07a72d8752d19241d668c96eab91a	The Graduate Center, City University of New York, New York, NY, United States; Cornell Lab of Ornithology, Ithaca, NY, United States	Hecht, J., The Graduate Center, City University of New York, New York, NY, United States; Cooper, C.B., Cornell Lab of Ornithology, Ithaca, NY, United States	Public engagement in research, called citizen science, has led to advances in a range of fields like astronomy, ornithology, and public health. While volunteers have been making and sharing observations according to protocols set by researchers in numerous disciplines, citizen science practices are less common in the field of animal behavior. We consider how citizen science might be used to addre…	Animal behavior; Citizen science; Data quality; Informal science education	Article	Scopus	2-s2.0-84893011888
Casanovas P., Lynch H.J., Fagan W.F.	Using citizen science to estimate lichen diversity	2014	Biological Conservation	171			1	8			10.1016/j.biocon.2013.12.020	http://www.scopus.com/inward/record.url?eid=2-s2.0-84893517663&partnerID=40&md5=fa388359d9f554a86c3a4da36977172c	Department of Biology, University of Maryland, College Park, MD 20742, United States; Department of Ecology and Evolution, Stony Brook University, Stony Brook, NY 11794, United States	Casanovas, P., Department of Biology, University of Maryland, College Park, MD 20742, United States; Lynch, H.J., Department of Ecology and Evolution, Stony Brook University, Stony Brook, NY 11794, United States; Fagan, W.F., Department of Biology, University of Maryland, College Park, MD 20742, United States	Lack of field time, access to experts, and the challenges associated with research permits make traditional approaches for determining species richness (comprehensive collection and determination of biological specimens) impractical in many situations. To accelerate local biodiversity assessments for conservation and resource management, scientists need both cost-effective survey methods and vali…	Estimation of biodiversity; Lichen Biomonitoring Project; Occupancy model; Parataxonomy; Photographic survey; Species diversity	Article	Scopus	2-s2.0-84893517663
Snall T., Forslund P., Jeppsson T., Lindhe A., O'Hara R.B.	Evaluating temporal variation in Citizen Science Data against temporal variation in the environment	2014	Ecography	37	3		293	300		1	10.1111/j.1600-0587.2011.00544.x	http://www.scopus.com/inward/record.url?eid=2-s2.0-84896730619&partnerID=40&md5=8246f67570b5f7729c2e1138a7ba4754	Swedish Species Information Centre, Swedish Univ. of Agricultural Sciences, PO Box 7007, SE-750 07 Uppsala, Sweden; Dept of Ecology, Swedish Univ. of Agricultural Sciences, SE-750 07 Uppsala, Sweden; Centre for Ecological and Evolutionary Synthesis, Dept of Biosciences, Univ. of Oslo, PO Box 1066 Blindern, NO-0316 Oslo, Norway; Armfältsgatan 16, SE-115 34 Stockholm, Sweden; Biodiversity and Clima…	Snäll, T., Swedish Species Information Centre, Swedish Univ. of Agricultural Sciences, PO Box 7007, SE-750 07 Uppsala, Sweden; Forslund, P., Dept of Ecology, Swedish Univ. of Agricultural Sciences, SE-750 07 Uppsala, Sweden; Jeppsson, T., Dept of Ecology, Swedish Univ. of Agricultural Sciences, SE-750 07 Uppsala, Sweden, Centre for Ecological and Evolutionary Synthesis, Dept of Biosciences, Univ.…	Citizen Science Data (CSD) is increasingly contributing to the assessment of biodiversity and ecosystems. However, there is a need to evaluate the usefulness of CSD for different purposes. Ideally, CSD from populations should be evaluated against independent population data collected using a proper sampling design, but such data are lacking for almost all species. We propose an approach for evalu…		Article	Scopus	2-s2.0-84896730619
Bennett B.M.	Model invasions and the development of national concerns over invasive introduced trees: Insights from South African history	2014	Biological Invasions	16	3		499	512		2	10.1007/s10530-013-0601-1	http://www.scopus.com/inward/record.url?eid=2-s2.0-84895136783&partnerID=40&md5=55d95df3845c52ed066ecd3e2a43e9a4	School of Humanities and Communication Arts, University of Western Sydney, Bankstown Campus, Building 7, Locked Bag 1797, Penrith, NSW, 2751, Australia; Department of Historical Studies, University of Cape Town, Private Bag, Rondebosch, 7701, South Africa	Bennett, B.M., School of Humanities and Communication Arts, University of Western Sydney, Bankstown Campus, Building 7, Locked Bag 1797, Penrith, NSW, 2751, Australia, Department of Historical Studies, University of Cape Town, Private Bag, Rondebosch, 7701, South Africa	This article examines how invasions within a discrete geographic, cultural, and ecological context disproportionately shaped awareness of invasions in other places. Such "model invasions" have been valuable for catalyzing national and international interest in biological invasion since the 1980s. Specifically, this article traces how scientific and public perspectives of invasive introduced trees…	Citizen science; Environmental history; Fynbos; South Africa; Tree invasions	Article	Scopus	2-s2.0-84895136783
Liang S., Higgins C.	The importance of universities	2014	GEO: connexion	13	3		22	23				http://www.scopus.com/inward/record.url?eid=2-s2.0-84896865799&partnerID=40&md5=943149bf97ea4f9eeb941625c7d3295b	OGC University, United States	Liang, S., OGC University, United States; Higgins, C., OGC University, United States	The OGC is a fertile standards development frontier where academia, government and geospatial technology businesses come together. The OGC University Domain Working Group (DWG) provides a forum for OGC's 106 university members. A current focus for collaboration between the University DWG and research institutions is the Citizens Observatory Web (COBWEB). COBWEB is an ambitious and expansive citiz…		Article	Scopus	2-s2.0-84896865799
Visser V., Langdon B., Pauchard A., Richardson D.M.	Unlocking the potential of Google Earth as a tool in invasion science	2014	Biological Invasions	16	3		513	534		7	10.1007/s10530-013-0604-y	http://www.scopus.com/inward/record.url?eid=2-s2.0-84895151594&partnerID=40&md5=6999db5dc69959918427301097c01f44	Department of Botany and Zoology, Centre for Invasion Biology, Stellenbosch University, Matieland, 7602, South Africa; Facultad de Ciencias Forestales, Universidad de Concepción, Concepción, Chile; Institute of Ecology and Biodiversity (IEB), Casilla, Chile; Bioforest S.A., Camino a Coronel km 15 s/n, Coronel, Chile	Visser, V., Department of Botany and Zoology, Centre for Invasion Biology, Stellenbosch University, Matieland, 7602, South Africa; Langdon, B., Facultad de Ciencias Forestales, Universidad de Concepción, Concepción, Chile, Institute of Ecology and Biodiversity (IEB), Casilla, Chile, Bioforest S.A., Camino a Coronel km 15 s/n, Coronel, Chile; Pauchard, A., Facultad de Ciencias Forestales, Universi…	Distribution data are central to many invasion science applications. The shortage of good information on the distribution of alien species and their spatial dynamics is largely attributable to the cost, effort and expertise required to monitor these species over large areas. Virtual globes, particularly Google Earth, are free and user-friendly software which provide high-resolution aerial imagery…	Biological invasions; Early detection; Google Earth; Monitoring; Remote sensing; Sentinel sites; Tree invasions	Article	Scopus	2-s2.0-84895151594
Roderick M., Gross J.	The AmphibiaWeb app and use of mobile devices in research and outreach	2014	Herpetology Notes	7	0		109	113				http://www.scopus.com/inward/record.url?eid=2-s2.0-84894247125&partnerID=40&md5=7c63147444bcff380f271122c45341bd	Berkeley Natural History Museums and Field Stations, University of California, 3101 VLSB #3070, Berkeley, CA 94720, United States	Roderick, M., Berkeley Natural History Museums and Field Stations, University of California, 3101 VLSB #3070, Berkeley, CA 94720, United States; Gross, J., Berkeley Natural History Museums and Field Stations, University of California, 3101 VLSB #3070, Berkeley, CA 94720, United States	The AmphibiaWeb app is an application for mobile devices to access the AmphibiaWeb database and associated information. Currently on Version 2, the app allows users to browse amphibian species (including frogs and toads, salamanders and newts, and caecilians) in the their region or elsewhere, see photos, hear calls, view range maps, and access the AmphibiaWeb website online. Creating the app invo…	Anura; Biodiversity database; Caudata; Citizen science; Gymnophiona; Mobile application	Article	Scopus	2-s2.0-84894247125
Lee J., Kladwang W., Lee M., Cantu D., Azizyan M., Kim H., Limpaecher A., Yoon S., Treuille A., Das R.	RNA design rules from a massive open laboratory	2014	Proceedings of the National Academy of Sciences of the United States of America	111	6		2122	2127		11	10.1073/pnas.1313039111	http://www.scopus.com/inward/record.url?eid=2-s2.0-84893831061&partnerID=40&md5=40f39e1f3a5eb060e9d320033af3e1d3	Department of Computer Science, Carnegie Mellon University, Pittsburgh, PA 15206, United States; Departments of Biochemistry, Stanford University, Stanford, CA 94305, United States; Department of Electrical and Computer Engineering, Seoul National University, Seoul 151-741, South Korea; Departments of Physics, Stanford University, Stanford, CA 94305, United States	Lee, J., Department of Computer Science, Carnegie Mellon University, Pittsburgh, PA 15206, United States; Kladwang, W., Departments of Biochemistry, Stanford University, Stanford, CA 94305, United States; Lee, M., Department of Computer Science, Carnegie Mellon University, Pittsburgh, PA 15206, United States; Cantu, D., Departments of Biochemistry, Stanford University, Stanford, CA 94305, United …	Self-assembling RNA molecules present compelling substrates for the rational interrogation and control of living systems. However, imperfect in silico models-even at the secondary structure level- hinder the design of new RNAs that function properly when synthesized. Here, we present a unique and potentially general approach to such empirical problems: the Massive Open Laboratory. The EteRNA proj…	Citizen science; Crowdsourcing; High-throughput experiments; RNA folding	Article	Scopus	2-s2.0-84893831061
Bordogna G., Carrara P., Criscuolo L., Pepe M., Rampini A.	A linguistic decision making approach to assess the quality of volunteer geographic information for citizen science	2014	Information Sciences	258			312	327		2	10.1016/j.ins.2013.07.013	http://www.scopus.com/inward/record.url?eid=2-s2.0-84889095021&partnerID=40&md5=e0e6de5f095084aef0a446130df1c853	Visiting Reseacher, CNR-IREA, via Bassini 15, 20133 Milano, Italy; CNR-IREA, via Bassini 15, 20133 Milano, Italy	Bordogna, G., Visiting Reseacher, CNR-IREA, via Bassini 15, 20133 Milano, Italy, CNR-IREA, via Bassini 15, 20133 Milano, Italy; Carrara, P., CNR-IREA, via Bassini 15, 20133 Milano, Italy; Criscuolo, L., CNR-IREA, via Bassini 15, 20133 Milano, Italy; Pepe, M., CNR-IREA, via Bassini 15, 20133 Milano, Italy; Rampini, A., CNR-IREA, via Bassini 15, 20133 Milano, Italy	The paper analyses the challenges and problems posed by the use of Volunteered Geographic Information (VGI) in citizen science and a proposal is formulated for assessing VGI quality based on a linguistic decision making approach so as to allow its feasible use for scientific purposes. VGI quality is represented by indicators at distinct levels of granularity which take into account the distinct c…	Citizen science; Fuzzy aggregation operator; Information quality assessment; Soft constraint; Volunteered geographic information	Article	Scopus	2-s2.0-84889095021
Franzoni C., Sauermann H.	Crowd science: The organization of scientific research in open collaborative projects	2014	Research Policy	43	1		1	20		10	10.1016/j.respol.2013.07.005	http://www.scopus.com/inward/record.url?eid=2-s2.0-84889887317&partnerID=40&md5=cc600a8a71d81794c5d460f6828006a8	Department of Management, Economics and Industrial Engineering (DIG), Politecnico di Milano, P. Leonardo da Vinci 32, Milan 20133, Italy; Georgia Institute of Technology, Scheller College of Business, 800 W. Peachtree St., Atlanta, GA 30308, United States	Franzoni, C., Department of Management, Economics and Industrial Engineering (DIG), Politecnico di Milano, P. Leonardo da Vinci 32, Milan 20133, Italy; Sauermann, H., Georgia Institute of Technology, Scheller College of Business, 800 W. Peachtree St., Atlanta, GA 30308, United States	A growing amount of scientific research is done in an open collaborative fashion, in projects sometimes referred to as "crowd science", "citizen science", or "networked science". This paper seeks to gain a more systematic understanding of crowd science and to provide scholars with a conceptual framework and an agenda for future research. First, we briefly present three case examples that span dif…	Citizen science; Community-based production; Crowd science; Crowdsourcing; Funding; Open innovation; Problem solving	Article	Scopus	2-s2.0-84889887317
Solano E., Rodrigo C., Pulido R., Carry B.	Precovery of near-Earth asteroids by a citizen-science project of the Spanish Virtual Observatory	2014	Astronomische Nachrichten	335	2		142	149		1	10.1002/asna.201311888	http://www.scopus.com/inward/record.url?eid=2-s2.0-84893350632&partnerID=40&md5=9b68de29b62a592557991210da44a3e5	Centro de Astrobiología (INTA-CSIC), Departamento de Astrofísica. Campus Villafranca. P.O. Box 78, E-28691 Vil-lanueva de la Cañada, Madrid, Spain; IMCCE, Observatoire de Paris, UPMC, CNRS, 77 Av. Denfert Rochereau, 75014 Paris, France	Solano, E., Centro de Astrobiología (INTA-CSIC), Departamento de Astrofísica. Campus Villafranca. P.O. Box 78, E-28691 Vil-lanueva de la Cañada, Madrid, Spain; Rodrigo, C., Centro de Astrobiología (INTA-CSIC), Departamento de Astrofísica. Campus Villafranca. P.O. Box 78, E-28691 Vil-lanueva de la Cañada, Madrid, Spain; Pulido, R., Centro de Astrobiología (INTA-CSIC), Departamento de Astrofísica. …	This article describes a citizen-science project conducted by the Spanish Virtual Observatory (SVO) to improve the orbits of near-Earth asteroids (NEAs) using data from astronomical archives. The list of NEAs maintained at the Minor Planet Center (MPC) is checked daily to identify new objects or changes in the orbital parameters of already catalogued objects. Using NEODyS we compute the position …	Asteroids; Astronomical databases: miscellaneous; Minor planets	Article	Scopus	2-s2.0-84893350632
Pillay R., Miller D.A.W., Hines J.E., Joshi A.A., Madhusudan M.D.	Accounting for false positives improves estimates of occupancy from key informant interviews	2014	Diversity and Distributions	20	2		223	235		2	10.1111/ddi.12151	http://www.scopus.com/inward/record.url?eid=2-s2.0-84891826533&partnerID=40&md5=02e811c076fb7850a0cab2b2499c26dc	Nature Conservation Foundation, 3076/5, 4th Cross, Gokulam Park, Mysore, 570002, India; Department of Wildlife Ecology and Conservation, University of Florida, 110 Newins-Ziegler Hall, PO Box 110430, Gainesville, FL, 32611-0430, United States; United States Geological Survey, Patuxent Wildlife Research Center, 12100 Beech Forest Road, Laurel, MD, 20708-4039, United States; Department of Ecosystem…	Pillay, R., Nature Conservation Foundation, 3076/5, 4th Cross, Gokulam Park, Mysore, 570002, India, Department of Wildlife Ecology and Conservation, University of Florida, 110 Newins-Ziegler Hall, PO Box 110430, Gainesville, FL, 32611-0430, United States; Miller, D.A.W., United States Geological Survey, Patuxent Wildlife Research Center, 12100 Beech Forest Road, Laurel, MD, 20708-4039, United Sta…	Aim: Much research in conservation biogeography is fundamentally dependent on obtaining reliable data on species distributions across space and time. Such data are now increasingly being generated using various types of public surveys. These data are often integrated with occupancy models to evaluate distributional patterns, range dynamics and conservation status of multiple species at broad spat…	Citizen science; Detectability; Misclassification; Misidentification; Multiple detection method model; Non-detection; Overestimation; Public survey; Single-season occupancy model; Species distribution modelling	Article	Scopus	2-s2.0-84891826533
Davis A.Y., Malas N., Minor E.S.	Substitutable habitats? The biophysical and anthropogenic drivers of an exotic bird's distribution	2014	Biological Invasions	16	2		415	427		2	10.1007/s10530-013-0530-z	http://www.scopus.com/inward/record.url?eid=2-s2.0-84892437921&partnerID=40&md5=3c6d4309b5210ae3aab6c7c4751400d0	Institute for Environmental Science and Policy, University of Illinois at Chicago, 2121 West Taylor Street (MC 673), Chicago, IL, 60612, United States; Biological Sciences, University of Illinois at Chicago, 845 W. Taylor Street (MC 066), Chicago, IL, 60607, United States	Davis, A.Y., Institute for Environmental Science and Policy, University of Illinois at Chicago, 2121 West Taylor Street (MC 673), Chicago, IL, 60612, United States; Malas, N., Biological Sciences, University of Illinois at Chicago, 845 W. Taylor Street (MC 066), Chicago, IL, 60607, United States; Minor, E.S., Institute for Environmental Science and Policy, University of Illinois at Chicago, 2121 …	The spread and distribution of exotic species depends on a number of factors, both anthropogenic and biophysical. The importance of each factor may vary geographically, making it difficult to predict where a species will spread. In this paper, we examine the factors that influence the distribution of monk parakeets (Myiopsitta monachus), a parrot native to South America that has become establishe…	Bird feeders; Habitat suitability modeling; Human-environment interaction; Introduced species; Species establishment; Variable importance	Article	Scopus	2-s2.0-84892437921
Sui D.	Opportunities and impediments for open GIS	2014	Transactions in GIS	18	1		1	24		3	10.1111/tgis.12075	http://www.scopus.com/inward/record.url?eid=2-s2.0-84891931023&partnerID=40&md5=80ad188daded2a4f3c1c8750ff63629c	Department of Geography, The Ohio State University, United States	Sui, D., Department of Geography, The Ohio State University, United States	The field of GIS (S for Systems, Sciences, Services, and Studies) is at a cross-road in the early 2010s. Aiming to link the multiple visions for the next phase of GIS development, this article suggests that the emerging open GIS should serve as a guiding concept. Contextualized in the broader literature of open science, this article proposes open GIS should include eight dimensions related to dat…		Article	Scopus	2-s2.0-84891931023
Bates A.J., Sadler J.P., Grundy D., Lowe N., Davis G., Baker D., Bridge M., Freestone R., Gardner D., Gibson C., Hemming R., Howarth S., Orridge S., Shaw M., Tams T., Young H.	Garden and landscape-scale correlates of moths of differing conservation status: Significant effects of urbanization and habitat diversity	2014	PLoS ONE	9	1	e86925				1	10.1371/journal.pone.0086925	http://www.scopus.com/inward/record.url?eid=2-s2.0-84900329255&partnerID=40&md5=b55e6034797ee4580a2756174d4d0c8e	University of Birmingham, Birmingham, United Kingdom; Garden Moth Scheme, Birmingham, United Kingdom	Bates, A.J., University of Birmingham, Birmingham, United Kingdom; Sadler, J.P., University of Birmingham, Birmingham, United Kingdom; Grundy, D., Garden Moth Scheme, Birmingham, United Kingdom; Lowe, N., Garden Moth Scheme, Birmingham, United Kingdom; Davis, G., Garden Moth Scheme, Birmingham, United Kingdom; Baker, D., Garden Moth Scheme, Birmingham, United Kingdom; Bridge, M., Garden Moth Sche…	Moths are abundant and ubiquitous in vegetated terrestrial environments and are pollinators, important herbivores of wild plants, and food for birds, bats and rodents. In recent years, many once abundant and widespread species have shown sharp declines that have been cited by some as indicative of a widespread insect biodiversity crisis. Likely causes of these declines include agricultural intens…		Article	Scopus	2-s2.0-84900329255
Pocock M.J.O., Evans D.M.	The success of the horse-chestnut leaf-miner, Cameraria ohridella, in the UK revealed with hypothesis-led citizen science	2014	PLoS ONE	9	1	e86226				2	10.1371/journal.pone.0086226	http://www.scopus.com/inward/record.url?eid=2-s2.0-84899882369&partnerID=40&md5=5ebe4fb08e83c2294765280c48d3ac04	Centre for Ecology and Hydrology, Wallingford, Oxfordshire, United Kingdom; School of Biological, Biomedical and Environmental Sciences, University of Hull, Hull, United Kingdom	Pocock, M.J.O., Centre for Ecology and Hydrology, Wallingford, Oxfordshire, United Kingdom; Evans, D.M., School of Biological, Biomedical and Environmental Sciences, University of Hull, Hull, United Kingdom	Citizen science is an increasingly popular way of undertaking research and simultaneously engaging people with science. However, most emphasis of citizen science in environmental science is on long-term monitoring. Here, we demonstrate the opportunities provided by short-term hypothesis-led citizen science. In 2010, we ran the 'Conker Tree Science' project, in which over 3500 people in Great Brit…		Article	Scopus	2-s2.0-84899882369
Bowser A., Wiggins A., Shanley L., Preece J., Henderson S.	Sharing data while protecting privacy in citizen science	2014	Interactions	21	1		70	73		1	10.1145/2540032	http://www.scopus.com/inward/record.url?eid=2-s2.0-84891885705&partnerID=40&md5=7863a9d9f301a7ed3cee3529e0ab0f95	University of Maryland, Woodrow Wilson International Center for Scholars Commons Lab, United States; Cornell Lab of Ornithology, University of New Mexico, United States; Woodrow Wilson International Center for Scholars Commons Lab, United States; University of Maryland, United States; Project Budburst, United States	Bowser, A., University of Maryland, Woodrow Wilson International Center for Scholars Commons Lab, United States; Wiggins, A., Cornell Lab of Ornithology, University of New Mexico, United States; Shanley, L., Woodrow Wilson International Center for Scholars Commons Lab, United States; Preece, J., University of Maryland, United States; Henderson, S., Project Budburst, United States	The article discusses the importance of sharing data while protecting privacy in citizen science. TaT is concerned that personal information about participants may become available on its website. In addition, uploaded photographs may include recognizable people, depicting whom they were with and where they were. TaT could have legal problems if such images are published without proper permission…		Article	Scopus	2-s2.0-84891885705
Morrison C.A., Robinson R.A., Leech D.I., Dadam D., Toms M.P.	Using citizen science to investigate the role of productivity in House Sparrow Passer domesticus population trends	2014	Bird Study	61	1		91	100			10.1080/00063657.2013.874975	http://www.scopus.com/inward/record.url?eid=2-s2.0-84893968116&partnerID=40&md5=4b90544fa92217cff36ad8ce50640607	British Trust for Ornithology, Nunnery, Thetford, Norfolk IP24 2PU, United Kingdom	Morrison, C.A., British Trust for Ornithology, Nunnery, Thetford, Norfolk IP24 2PU, United Kingdom; Robinson, R.A., British Trust for Ornithology, Nunnery, Thetford, Norfolk IP24 2PU, United Kingdom; Leech, D.I., British Trust for Ornithology, Nunnery, Thetford, Norfolk IP24 2PU, United Kingdom; Dadam, D., British Trust for Ornithology, Nunnery, Thetford, Norfolk IP24 2PU, United Kingdom; Toms, M…	Capsule Seasonal variation in garden House Sparrow numbers provides a tool to examine overall annual productivity, measuring the combined success of multiple breeding attempts and post-fledging survival.Aims To develop a metric to use British Trust for Ornithology (BTO) Garden BirdWatch (GBW) data to measure annual productivity in House Sparrows across regions and habitats exhibiting contrasting …		Article	Scopus	2-s2.0-84893968116
Shaw S.D., Bishop P.J., Skerratt L.F., Myhre J., Speare R.	Historical trends in frog populations in New Zealand based on public perceptions	2014	New Zealand Journal of Zoology	41	1		10	20			10.1080/03014223.2013.816327	http://www.scopus.com/inward/record.url?eid=2-s2.0-84895928574&partnerID=40&md5=0cbf1f5c5026f30d8750b2d4d935dfe2	New Zealand Centre for Conservation Medicine, Auckland Zoo, Auckland, New Zealand; Amphibian Disease Ecology Group, School of Public Health, James Cook University, Townsville, QLD, Australia; Department of Zoology, University of Otago, Dunedin, New Zealand; Principal Consultant, Nordic Geospatial Consulting, LLC., Marina del Rey, CA, United States	Shaw, S.D., New Zealand Centre for Conservation Medicine, Auckland Zoo, Auckland, New Zealand, Amphibian Disease Ecology Group, School of Public Health, James Cook University, Townsville, QLD, Australia; Bishop, P.J., Department of Zoology, University of Otago, Dunedin, New Zealand; Skerratt, L.F., Amphibian Disease Ecology Group, School of Public Health, James Cook University, Townsville, QLD, A…	Surveys were distributed to New Zealand land users in 1998 and 2008 to acquire information about New Zealand frogs with the aim of compiling and mapping their distribution and inferred population trends without costly and time-consuming field surveys. The overall frog population trend was reported as declining, with possible causes reported as an increase in agriculture, an increase in the distri…	amphibian; chytridiomycosis; citizen science; Leiopelma; Litoria; New Zealand; survey	Article	Scopus	2-s2.0-84895928574
Morais A.M.M., Santos R.D.C., Raddick M.J.	Neural network based visualization of collaborations in a citizen science project	2014	Proceedings of SPIE - The International Society for Optical Engineering	9122		912207					10.1117/12.2050183	http://www.scopus.com/inward/record.url?eid=2-s2.0-84906350542&partnerID=40&md5=78babbca68228829d84d69ea1e1a9edc	National Institute for Space Research, Av dos Astronautas, 1758, CEP 12227-010, São José dos Campos, Brazil; Johns Hopkins University, Baltimore, MD, United States	Morais, A.M.M., National Institute for Space Research, Av dos Astronautas, 1758, CEP 12227-010, São José dos Campos, Brazil; Santos, R.D.C., National Institute for Space Research, Av dos Astronautas, 1758, CEP 12227-010, São José dos Campos, Brazil; Raddick, M.J., Johns Hopkins University, Baltimore, MD, United States	Citizen science projects are those in which volunteers are asked to collaborate in scientific projects, usually by volunteering idle computer time for distributed data processing efforts or by actively labeling or classifying information - shapes of galaxies, whale sounds, historical records are all examples of citizen science projects in which users access a data collecting system to label or cl…	Citizen Science; Kohonen Self-organizing Maps; Visualization	Conference Paper	Scopus	2-s2.0-84906350542
Gray S., Mellor D., Jordan R., Crall A., Newman G.	Modeling with citizen scientists: Using community-based modeling tools to develop citizen science projects	2014	Proceedings - 7th International Congress on Environmental Modelling and Software: Bold Visions for Environmental Modeling, iEMSs 2014	2			1146	1153				http://www.scopus.com/inward/record.url?eid=2-s2.0-84911907923&partnerID=40&md5=681f5ba6d4814210e521c166d335fc7c	University of Massachusetts, School for the Environment, 100 Morrissey Blvd., Boston, MA, United States; Virginia Polytechnic Institute and State University, Department of Forest Resources and Environmental Conservation, 310 West Campus Drive, Blacksburg, VA, United States; Rutgers University, Department of Ecology, Evolution and Natural Resources, 14 College Farm Road, New Brunswick, NJ, United …	Gray, S., University of Massachusetts, School for the Environment, 100 Morrissey Blvd., Boston, MA, United States; Mellor, D., Virginia Polytechnic Institute and State University, Department of Forest Resources and Environmental Conservation, 310 West Campus Drive, Blacksburg, VA, United States; Jordan, R., Rutgers University, Department of Ecology, Evolution and Natural Resources, 14 College Far…	Although model-based reasoning is often at the center of environmental science and management, the process of constructing, refining and empirically validating scientific models is not often made explicit to participants in many citizen science programs. The lack of attention that modeling receives in citizen science programs is likely attributable to resource constraints, given that scientific m…	Citizen science; Fuzzy-logic cognitive mapping; Participatory modelling; Public participation in scientific research	Conference Paper	Scopus	2-s2.0-84911907923
Bodilis P., Louisy P., Draman M., Arceo H.O., Francour P.	Can citizen science survey non-indigenous fish species in the eastern mediterranean sea?	2014	Environmental Management	53	1		172	180		5	10.1007/s00267-013-0171-0	http://www.scopus.com/inward/record.url?eid=2-s2.0-84891837717&partnerID=40&md5=49aea508acf74edef9c9603f9407f13f	University of Nice Sophia Antipolis, ECOMERS Laboratory, Faculty of Sciences, Parc Valrose, 06 108 Nice Cedex 02, France; Peau Bleue Association, 46 Rue des Escais, 34 300 Agde, France; Archipel Diving Center Uzu? Ar?i, No: 15, Ka?, 07580 Antalya, Turkey	Bodilis, P., University of Nice Sophia Antipolis, ECOMERS Laboratory, Faculty of Sciences, Parc Valrose, 06 108 Nice Cedex 02, France, Peau Bleue Association, 46 Rue des Escais, 34 300 Agde, France; Louisy, P., University of Nice Sophia Antipolis, ECOMERS Laboratory, Faculty of Sciences, Parc Valrose, 06 108 Nice Cedex 02, France, Peau Bleue Association, 46 Rue des Escais, 34 300 Agde, France; Dr…	Engaging non-scientists to survey ecosystems, a process known as citizen science has been adopted worldwide. For the first time, this was applied to monitor fish assemblages in the Kas Peninsula, Turkey, an area known for its important Lessepsian fish populations. For 3 years (2004, 2007 and 2010), fish assemblages were surveyed using underwater visual census by transect method. A total of 29 spe…	Citizen science; Fish assemblages; Lessepsian fishes; MED; Turkey; UVC	Article	Scopus	2-s2.0-84891837717
Bowser A., Hansen D., Preece J., He Y., Boston C., Hammock J.	Gamifying citizen science: A study of two user groups	2014	Proceedings of the ACM Conference on Computer Supported Cooperative Work, CSCW				137	140			10.1145/2556420.2556502	http://www.scopus.com/inward/record.url?eid=2-s2.0-84899013876&partnerID=40&md5=694ccb4e7fa8044a2926fd1c97bc4d98	University of Maryland, College Park, MD, United States; Brigham Young University, Provo, UT, United States; Smithsonian National Museum of Natural History, Washington, DC, United States	Bowser, A., University of Maryland, College Park, MD, United States; Hansen, D., Brigham Young University, Provo, UT, United States; Preece, J., University of Maryland, College Park, MD, United States; He, Y., University of Maryland, College Park, MD, United States; Boston, C., University of Maryland, College Park, MD, United States; Hammock, J., Smithsonian National Museum of Natural History, Wa…	Citizen science projects increasingly incorporate the motivational affordances of games. However, the different user groups that gamified citizen science projects may attract are poorly understood. This project examines how two user groups, nature participants and gamer participants, experience Floracaching, a gamified mobile application for citizen science. Both groups enjoyed Floracaching, and …	Citizen science; Gamification; Motivation	Conference Paper	Scopus	2-s2.0-84899013876
Stevens M., Vitos M., Altenbuchner J., Conquest G., Lewis J., Haklay M.	Taking participatory citizen science to extremes	2014	IEEE Pervasive Computing	13	2	6818498	20	29			10.1109/MPRV.2014.37	http://www.scopus.com/inward/record.url?eid=2-s2.0-84901441013&partnerID=40&md5=6493edf947a7698a4322fe9c19b095be	University College London, London, United Kingdom	Stevens, M., University College London, London, United Kingdom; Vitos, M., University College London, London, United Kingdom; Altenbuchner, J., University College London, London, United Kingdom; Conquest, G., University College London, London, United Kingdom; Lewis, J., University College London, London, United Kingdom; Haklay, M., University College London, London, United Kingdom	University College London's Extreme Citizen Science research group (UCL ExCiteS) is experimenting with ways to incorporate the most marginalized communities into participatory citizen science activities through which they can share their indigenous knowledge. The group works with communities at the extremes of the globalized world-both because of nonliteracy and the remote or forbidding environme…	citizen science; HCI; ICT4D; literacy; participatory mapping; pervasive computing	Article	Scopus	2-s2.0-84901441013
Phillips R.D., Brown M.A., Blum J.M., Baurley S.L.	Testing a grassroots citizen science venture using open design, "the Bee Lab Project"	2014	Conference on Human Factors in Computing Systems - Proceedings				1951	1956			10.1145/2559206.2581134	http://www.scopus.com/inward/record.url?eid=2-s2.0-84900529048&partnerID=40&md5=4e5d40710fded2dc6b266227a778df9f	Royal College of Art Design Products, Kensington Gore, London, SW7 2EU, United Kingdom; C01, Horizon Digital Economy Research, University of Nottingham, Triumph Road, Nottingham, NG7 2TU, United Kingdom	Phillips, R.D., Royal College of Art Design Products, Kensington Gore, London, SW7 2EU, United Kingdom; Brown, M.A., C01, Horizon Digital Economy Research, University of Nottingham, Triumph Road, Nottingham, NG7 2TU, United Kingdom; Blum, J.M., C01, Horizon Digital Economy Research, University of Nottingham, Triumph Road, Nottingham, NG7 2TU, United Kingdom; Baurley, S.L., Royal College of Art De…	The Bee Lab project applies Citizen Science and Open Design to beekeeping, enabling participants to construct monitoring devices gathering reciprocal data, motivating participants and third parties. The presented approach uses design workshops to provide insight into the design of kits, user motivations, promoting reciprocal interests and address community problems. This paper signposts issues an…	Apiology; Beekeeping; Citizen science; Open design; Workshops	Conference Paper	Scopus	2-s2.0-84900529048
Rotman D., Hammock J., Preece J., Boston C., Hansen D., Bowser A., He Y.	Does motivation in citizen science change with time and culture?	2014	Proceedings of the ACM Conference on Computer Supported Cooperative Work, CSCW				229	232			10.1145/2556420.2556492	http://www.scopus.com/inward/record.url?eid=2-s2.0-84899005040&partnerID=40&md5=d861dc7d73defe284f55e525359a6b88	College of Information Studies, University of Maryland, College Park, MD 20742, United States; National Museum of Natural History, Smithsonian Institution, Washington, DC 20560, United States; Information Technology, Brigham Young University, Provo, UT 84602, United States	Rotman, D., College of Information Studies, University of Maryland, College Park, MD 20742, United States; Hammock, J., National Museum of Natural History, Smithsonian Institution, Washington, DC 20560, United States; Preece, J., College of Information Studies, University of Maryland, College Park, MD 20742, United States; Boston, C., College of Information Studies, University of Maryland, Colleg…	Citizen scientists are motivated by a variety of factors to contribute biodiversity data to collaborative projects, and these factors change over time. Initially, citizen scientists tend to be motivated by their own intrinsic interests. However, for them to continue to contribute, other factors are necessary to motivate them: feedback about their contribution, acknowledgement by scientists and pe…	Citizen science; Collaboration; Culture	Conference Paper	Scopus	2-s2.0-84899005040
Laut J., Henry E., Nov O., Porfiri M.	Development of a mechatronics-based citizen science platform for aquatic environmental monitoring	2014	IEEE/ASME Transactions on Mechatronics	19	5	6665185	1541	1551		3	10.1109/TMECH.2013.2287705	http://www.scopus.com/inward/record.url?eid=2-s2.0-84901372111&partnerID=40&md5=87d4b8f2acf26e6d93085bf68dec437f	Department of Mechanical and Aerospace Engineering, Polytechnic Institute, New York University, Brooklyn, NY 11201, United States; University of Rome 'La Sapienza', 00185 Rome, Italy; Department of Technology Management and Innovation, Polytechnic Institute, New York University, Brooklyn, NY 11201, United States	Laut, J., Department of Mechanical and Aerospace Engineering, Polytechnic Institute, New York University, Brooklyn, NY 11201, United States; Henry, E., Department of Mechanical and Aerospace Engineering, Polytechnic Institute, New York University, Brooklyn, NY 11201, United States, University of Rome 'La Sapienza', 00185 Rome, Italy; Nov, O., Department of Technology Management and Innovation, Po…	In this paper, we present the design and proof of concept of a low-cost, self-sustained mobile surface vehicle for environmental monitoring. The vehicle is equipped with water quality sensors and cameras for image acquisition and two thrusters allowing it to maneuver. The device is part of a citizen science system wherein volunteers help in the environmental recovery of polluted bodies of water b…	Citizen science; environmental monitoring; human-computer interactions; robotics; surface vehicle	Article	Scopus	2-s2.0-84901372111
Eveleigh A., Jennett C., Blandford A., Brohan P., Cox A.L.	Designing for dabblers and deterring drop-outs in citizen science	2014	Conference on Human Factors in Computing Systems - Proceedings				2985	2994		1	10.1145/2556288.2557262	http://www.scopus.com/inward/record.url?eid=2-s2.0-84900419850&partnerID=40&md5=f8cfe85d49278691882be918b2f3e6ba	UCL Interaction Centre, University College, London, London, WC1E 6BT, United Kingdom; Met Office Hadley Centre, Exeter, United Kingdom	Eveleigh, A., UCL Interaction Centre, University College, London, London, WC1E 6BT, United Kingdom; Jennett, C., UCL Interaction Centre, University College, London, London, WC1E 6BT, United Kingdom; Blandford, A., UCL Interaction Centre, University College, London, London, WC1E 6BT, United Kingdom; Brohan, P., Met Office Hadley Centre, Exeter, United Kingdom; Cox, A.L., UCL Interaction Centre, Un…	In most online citizen science projects, a large proportion of participants contribute in small quantities. To investigate how low contributors differ from committed volunteers, we distributed a survey to members of the Old Weather project, followed by interviews with respondents selected according to a range of contribution levels. The studies reveal a complex relationship between motivations an…	Citizen science; Dabblers; Engagement; Motivation	Conference Paper	Scopus	2-s2.0-84900419850
Maher M.L., Preece J., Yeh T., Boston C., Grace K., Pasupuleti A., Stangl A.	Naturenet: A model for crowdsourcing the design of citizen science systems	2014	Proceedings of the ACM Conference on Computer Supported Cooperative Work, CSCW				201	204			10.1145/2556420.2556497	http://www.scopus.com/inward/record.url?eid=2-s2.0-84898938798&partnerID=40&md5=4f4acacbaa1a9e814c9d939aa0f91b52	Software and Information Sys, UNC Charlotte, Charlotte, NC 28202, United States; Information Studies, University of Maryland, College Park, MD 20742, United States; Computer Science, University of Colorado, Boulder, CO 80309, United States; ATLAS, University of Colorado, Boulder, CO 80309, United States	Maher, M.L., Software and Information Sys, UNC Charlotte, Charlotte, NC 28202, United States; Preece, J., Information Studies, University of Maryland, College Park, MD 20742, United States; Yeh, T., Computer Science, University of Colorado, Boulder, CO 80309, United States; Boston, C., Information Studies, University of Maryland, College Park, MD 20742, United States; Grace, K., Software and Info…	NatureNet is citizen science system designed for collecting bio-diversity data in nature park settings. Park visitors are encouraged to participate in the design of the system in addition to collecting bio-diversity data. Our goal is to increase the motivation to participate in citizen science via crowdsourcing: the hypothesis is that when the crowd plays a role in the design and development of t…	Biodiversity in nature parks; Citizen science; Crowdsourcing design; Motivation; Tabletop and mobile computing	Conference Paper	Scopus	2-s2.0-84898938798
He Y., Preece J., Boston C., Bowser A., Hansen D., Hammock J.	The effects of individualized feedback on college students' contributions to citizen science	2014	Proceedings of the ACM Conference on Computer Supported Cooperative Work, CSCW				165	168			10.1145/2556420.2556484	http://www.scopus.com/inward/record.url?eid=2-s2.0-84899031984&partnerID=40&md5=249eced13a0ea8f3155d54a36b6bb0b7	College of Information Studies, University of Maryland, College Park, MD 20742, United States; Information Technology, Brigham Young University, Provo, UT 84602, United States; National Museum of Natural History, Smithsonian Institution, Washington, DC 20560, United States	He, Y., College of Information Studies, University of Maryland, College Park, MD 20742, United States; Preece, J., College of Information Studies, University of Maryland, College Park, MD 20742, United States; Boston, C., College of Information Studies, University of Maryland, College Park, MD 20742, United States; Bowser, A., College of Information Studies, University of Maryland, College Park, …	The success of citizen science projects relies upon having enough contributions from citizens while the success of student-scientist partnerships (SSPs) depends on access to scientists. In this extended abstract, we introduce a field experiment conducted to investigate how online individualized feedback from scientists could influence college students' contributions to citizen science. The result…	Citizen science; Contribution; Feedback; Motivation	Conference Paper	Scopus	2-s2.0-84899031984
Riesch H., Potter C.	Citizen science as seen by scientists: Methodological, epistemological and ethical dimensions	2014	Public Understanding of Science	23	1		107	120		6	10.1177/0963662513497324	http://www.scopus.com/inward/record.url?eid=2-s2.0-84890825438&partnerID=40&md5=2b8e502ed1564e042bc3f1248412d974	Brunel University, United Kingdom; Imperial College London, United Kingdom	Riesch, H., Brunel University, United Kingdom; Potter, C., Imperial College London, United Kingdom	Citizen science as a way of communicating science and doing public engagement has over the past decade become the focus of considerable hopes and expectations. It can be seen as a win-win situation, where scientists get help from the public and the participants get a public engagement experience that involves them in real and meaningful scientific research. In this paper we present the results of…	citizen science; environment education; public engagement; public participation in scientific research	Article	Scopus	2-s2.0-84890825438
Goldstein E.A., Lawton C., Sheehy E., Butler F.	Locating species range frontiers: A cost and efficiency comparison of citizen science and hair-tube survey methods for use in tracking an invasive squirrel	2014	Wildlife Research	41	1		64	75		1	10.1071/WR13197	http://www.scopus.com/inward/record.url?eid=2-s2.0-84901315188&partnerID=40&md5=4b60098d76989f0228b24d3e99c5e873	Environmental Research Institute, Lee Road, Cork, Ireland; Department of Zoology, National University of Ireland Galway, Galway, Ireland; Department of Zoology, Ireland; School of Biological, Earth and Environmental Sciences, University College Cork, Cork, Ireland	Goldstein, E.A., Environmental Research Institute, Lee Road, Cork, Ireland, Department of Zoology, National University of Ireland Galway, Galway, Ireland, Department of Zoology, Ireland; Lawton, C., Department of Zoology, Ireland; Sheehy, E., Department of Zoology, Ireland; Butler, F., Department of Zoology, National University of Ireland Galway, Galway, Ireland, School of Biological, Earth and E…	Context Improved knowledge of changing species distributions is critically important for conservation managers in the face of increasing species invasions, habitat disturbance and climate change. Efficient monitoring of the location of advancing species invasion frontiers is especially crucial for effective species community and habitat management. Aims To compare the cost-effectiveness and effic…		Article	Scopus	2-s2.0-84901315188
Donnelly A., Crowe O., Regan E., Begley S., Caffarra A.	The role of citizen science in monitoring biodiversity in Ireland	2014	International Journal of Biometeorology	58	6		1237	1249		2	10.1007/s00484-013-0717-0	http://www.scopus.com/inward/record.url?eid=2-s2.0-84904254292&partnerID=40&md5=08960e101ad92a70f5fc9dda42c6dcbc	Department of Geography, University of Wisconsin-Milwaukee, Milwaukee, WI, 53201, United States; School of Natural Sciences, Trinity College Dublin, Dublin, Ireland; BirdWatch Ireland, Unit 20 Block D Bullford Business Campus, Kilcoole, Co. Wicklow, Ireland; National Biodiversity Data Centre, Waterford Institute of Technology West Campus, Waterford, Ireland; Sinead Begley and Associates, Dublin, …	Donnelly, A., Department of Geography, University of Wisconsin-Milwaukee, Milwaukee, WI, 53201, United States, School of Natural Sciences, Trinity College Dublin, Dublin, Ireland; Crowe, O., BirdWatch Ireland, Unit 20 Block D Bullford Business Campus, Kilcoole, Co. Wicklow, Ireland; Regan, E., National Biodiversity Data Centre, Waterford Institute of Technology West Campus, Waterford, Ireland; Be…	Citizen science is proving to be an effective tool in tracking the rapid pace at which our environment is changing over large geographic areas. It is becoming increasingly popular, in places such as North America and some European countries, to engage members of the general public and school pupils in the collection of scientific data to support long-term environmental monitoring. Participants in…	Biodiversity; Citizen science; Climate change; Ireland; Phenology	Article	Scopus	2-s2.0-84904254292
Thorson J.T., Scheuerell M.D., Semmens B.X., Pattengill-Semmens C.V.	Demographic modeling of citizen science data informs habitat preferences and population dynamics of recovering fishes	2014	Ecology	95	12		3251	3258		1	10.1890/13-2223.1.sm	http://www.scopus.com/inward/record.url?eid=2-s2.0-84919968481&partnerID=40&md5=2e9f0dbada53d2b9eb5710b48cc77cf1	Fisheries Resource Analysis and Monitoring Division, Northwest Fisheries Science Center, National Marine Fisheries Service, Seattle, WA, United States; Fish Ecology Division, Northwest Fisheries Science Center, National Marine Fisheries Service, Seattle, WA, United States; Scripps Institution of Oceanography, University of California, San Diego, San Diego, CA, United States; Reef Environmental Ed…	Thorson, J.T., Fisheries Resource Analysis and Monitoring Division, Northwest Fisheries Science Center, National Marine Fisheries Service, Seattle, WA, United States; Scheuerell, M.D., Fish Ecology Division, Northwest Fisheries Science Center, National Marine Fisheries Service, Seattle, WA, United States; Semmens, B.X., Scripps Institution of Oceanography, University of California, San Diego, San…	Managing natural populations and communities requires detailed information regarding demographic processes at large spatial and temporal scales. This combination is challenging for both traditional scientific surveys, which often operate at localized scales, and recent citizen science designs, which often provide data with few auxiliary information (i.e., no information about individual age or co…	Binned count data; Citizen science; Dail-Madsen model; Demographic closure; Demographic variability; Generalized linear mixed model (GLMM); Habitat preferences; Occupancy modeling; Opportunistic data; Site-structured model; State-space	Article	Scopus	2-s2.0-84919968481
Tonachella N., Nastasi A., Kaufman G., Maldini D., Rankin R.W.	Predicting trends in humpback whale (Megaptera novaeangliae) abundance using citizen science	2014	Pacific Conservation Biology	12	4		297	309				http://www.scopus.com/inward/record.url?eid=2-s2.0-84917684946&partnerID=40&md5=9e8cfe3174fb393a027b8f99725d9f5b	Pacific Whale Foundation, 300 Ma'alaea Road, Wailuku, HI, United States	Tonachella, N., Pacific Whale Foundation, 300 Ma'alaea Road, Wailuku, HI, United States; Nastasi, A., Pacific Whale Foundation, 300 Ma'alaea Road, Wailuku, HI, United States; Kaufman, G., Pacific Whale Foundation, 300 Ma'alaea Road, Wailuku, HI, United States; Maldini, D., Pacific Whale Foundation, 300 Ma'alaea Road, Wailuku, HI, United States; Rankin, R.W., Pacific Whale Foundation, 300 Ma'alaea…	The Great Whale Count (GWC) is an annual citizen science event that monitors changes in humpback whale (Megaptera novaeangliae) sightings in Maui County during the breeding season. The study includes 15 years of observations (1995-1996 and 1999-2011) with over 11 000 whale sightings. We provide a critical examination of the utility of the citizen science data given the challenges of observer-, si…	Abundance; Citizen science; Generalized linear mixed models; Hawaii; Humpback whale; Megaptera novaeangliae; Random effects; Shore-based survey; Trends	Article	Scopus	2-s2.0-84917684946
Gonsamo A., D'Odorico P.	Citizen science: best practices to remove observer bias in trend analysis	2014	International Journal of Biometeorology	58	10		2159	2163		3	10.1007/s00484-014-0806-8	http://www.scopus.com/inward/record.url?eid=2-s2.0-84911807816&partnerID=40&md5=0ff2fe3c2745863fd6d0fc0f30ffcb6a	Department of Geography and Program in Planning, University of Toronto, Ontario, Canada; Grassland Science Group, Institute of Agricultural Sciences, Swiss Federal Institute of Technology, Zurich, Switzerland	Gonsamo, A., Department of Geography and Program in Planning, University of Toronto, Ontario, Canada; D’Odorico, P., Grassland Science Group, Institute of Agricultural Sciences, Swiss Federal Institute of Technology, Zurich, Switzerland	Citizen science, time series records over long periods of time, and wide geographic areas offer many opportunities for scientists to answer questions that would otherwise be impractical to investigate. Citizen scientists currently play active roles in a wide range of ecological projects; however, observer biases such as varying perception of events or objects being observed and quality of observa…	Anomaly; Citizen science; Observer bias; Phenology; Trend analysis	Article	Scopus	2-s2.0-84911807816
Sequeira A.M.M., Roetman P.E.J., Daniels C.B., Baker A.K., Bradshaw C.J.A.	Distribution models for koalas in South Australia using citizen science-collected data	2014	Ecology and Evolution	4	11		2103	2114		1	10.1002/ece3.1094	http://www.scopus.com/inward/record.url?eid=2-s2.0-84901749849&partnerID=40&md5=957b896ca67015d10aa2906c40fe4bbf	Environment Institute and School of Earth and Environmental Sciences, University of Adelaide, Adelaide, SA, 5005, Australia; Barbara Hardy Institute, University of South Australia, GPO Box 2471, Adelaide, SA, 5001, Australia; CSIRO Land and Water, Private Bag No. 2, Glen Osmond, SA, 5064, Australia; Oceans Institute and Centre for Marine Futures, School of Animal Biology, University of Western Au…	Sequeira, A.M.M., Environment Institute and School of Earth and Environmental Sciences, University of Adelaide, Adelaide, SA, 5005, Australia, Oceans Institute and Centre for Marine Futures, School of Animal Biology, University of Western Australia, M470, 35 Fairway, Crawley, WA, 6009, Australia; Roetman, P.E.J., Barbara Hardy Institute, University of South Australia, GPO Box 2471, Adelaide, SA, …	The koala (Phascolarctos cinereus) occurs in the eucalypt forests of eastern and southern Australia and is currently threatened by habitat fragmentation, climate change, sexually transmitted diseases, and low genetic variability throughout most of its range. Using data collected during the Great Koala Count (a 1-day citizen science project in the state of South Australia), we developed generalize…	Citizen science; Climate; Ecological niche models; Pseudo-absence; Species distribution models; Temperature limitation; Vegetation	Article	Scopus	2-s2.0-84901749849
Sullivan B.L., Aycrigg J.L., Barry J.H., Bonney R.E., Bruns N., Cooper C.B., Damoulas T., Dhondt A.A., Dietterich T., Farnsworth A., Fink D., Fitzpatrick J.W., Fredericks T., Gerbracht J., Gomes C., Hochachka W.M., Iliff M.J., Lagoze C., La Sorte F.A., Merrifield M., Morris W., Phillips T.B., Reynolds M., Rodewald A.D., Rosenberg K.V., Trautmann N.M., Wiggins A., Winkler D.W., Wong W.-K., Wood C.…	The eBird enterprise: An integrated approach to development and application of citizen science	2014	Biological Conservation	169			31	40		16	10.1016/j.biocon.2013.11.003	http://www.scopus.com/inward/record.url?eid=2-s2.0-84888224221&partnerID=40&md5=66f13219df6974da9af14bac3b56b4a4	Cornell Lab of Ornithology, 159 Sapsucker Woods Road, Ithaca, NY 14850, United States; National Gap Analysis Program, University of Idaho, 530 S. Asbury Street, Moscow, ID 83843, United States; Department of Computer Science, Cornell University, 5133 Upson Hall, Ithaca, NY 14853, United States; Oregon State University, 1148 Kelley Engineering Center, Corvallis, OR 97331, United States; University…	Sullivan, B.L., Cornell Lab of Ornithology, 159 Sapsucker Woods Road, Ithaca, NY 14850, United States; Aycrigg, J.L., National Gap Analysis Program, University of Idaho, 530 S. Asbury Street, Moscow, ID 83843, United States; Barry, J.H., Cornell Lab of Ornithology, 159 Sapsucker Woods Road, Ithaca, NY 14850, United States; Bonney, R.E., Cornell Lab of Ornithology, 159 Sapsucker Woods Road, Ithaca…	Citizen-science projects engage volunteers to gather or process data to address scientific questions. But citizen-science projects vary in their ability to contribute usefully for science, conservation, or public policy. eBird has evolved from a basic citizen-science project into a collective enterprise, taking a novel approach to citizen science by developing cooperative partnerships among exper…	Citizen-science; EBird	Review	Scopus	2-s2.0-84888224221
Cooper C.B.	Is there a weekend bias in clutch-initiation dates from citizen science? Implications for studies of avian breeding phenology	2014	International Journal of Biometeorology	58	7		1415	1419		2	10.1007/s00484-013-0742-z	http://www.scopus.com/inward/record.url?eid=2-s2.0-84906544362&partnerID=40&md5=a48776b793421daf230f3111efddc37c	Cornell Lab of Ornithology, 159 Sapsucker Woods Road, Ithaca, NY, 14850, United States	Cooper, C.B., Cornell Lab of Ornithology, 159 Sapsucker Woods Road, Ithaca, NY, 14850, United States	Accurate phenology data, such as the timing of migration and reproduction, is important for understanding how climate change influences birds. Given contradictory findings among localized studies regarding mismatches in timing of reproduction and peak food supply, broader-scale information is needed to understand how whole species respond to environmental change. Citizen science-participation of …	Climate change; First-egg dates; Nest record cards; NestWatch; The Birdhouse Network; Volunteers	Article	Scopus	2-s2.0-84906544362
De Weger L.A., Hiemstra P.S., Op Den Buysch E., Van Vliet A.J.H.	Spatiotemporal monitoring of allergic rhinitis symptoms in the Netherlands using citizen science	2014	Allergy: European Journal of Allergy and Clinical Immunology	69	8		1085	1091			10.1111/all.12433	http://www.scopus.com/inward/record.url?eid=2-s2.0-84904035886&partnerID=40&md5=caaedbba97b1315f865d96fb87869b8c	Department of Pulmonology, Leiden University Medical Center, P.O. Box 9600, 2300RC Leiden, Netherlands; Triptic Bv, Eindhoven, Netherlands; Environmental Systems Analysis Group, Wageningen University, Wageningen, Netherlands	De Weger, L.A., Department of Pulmonology, Leiden University Medical Center, P.O. Box 9600, 2300RC Leiden, Netherlands; Hiemstra, P.S., Department of Pulmonology, Leiden University Medical Center, P.O. Box 9600, 2300RC Leiden, Netherlands; Op Den Buysch, E., Triptic Bv, Eindhoven, Netherlands; Van Vliet, A.J.H., Environmental Systems Analysis Group, Wageningen University, Wageningen, Netherlands	Background Airborne pollen is a major symptom trigger in allergic rhinitis patients, but the impact of pollen differs among patients and regions and is influenced by environmental factors. To study these complex relationships, there is a need for data on the severity of symptoms in space and time. 'Citizen science' is increasingly recognized as an effective tool to monitor changes in our environm…	allergic rhinitis; citizen science; hay fever symptoms; pollen	Article	Scopus	2-s2.0-84904035886
Meyer N.J., Scott S., Strauss A.L., Nippolt P.L., Oberhauser K.S., Blair R.B.	Citizen science as a REAL environment for authentic scientific inquiry	2014	Journal of Extension	52	4	4IAW3						http://www.scopus.com/inward/record.url?eid=2-s2.0-84907324440&partnerID=40&md5=1fb8d1026e7685950b43d2615282052b	University of Minnesota Extension, Cloquet, MN, United States; University of Minnesota Extension, St. Paul, MN, United States; University of Minnesota Extension, Rochester, MN, United States; Department of Fisheries, Wildlife and Conservation Biology, University of Minnesota, St. Paul, MN, United States	Meyer, N.J., University of Minnesota Extension, Cloquet, MN, United States; Scott, S., University of Minnesota Extension, St. Paul, MN, United States; Strauss, A.L., University of Minnesota Extension, Rochester, MN, United States; Nippolt, P.L., University of Minnesota Extension, St. Paul, MN, United States; Oberhauser, K.S., Department of Fisheries, Wildlife and Conservation Biology, University …	Citizen science projects can serve as constructivist learning environments for programming focused on science, technology, engineering, and math (STEM) for youth. Attributes of rich environments for active learning (REALs) provide a framework for design of Extension STEM learning environments. Guiding principles and design strategies for the University of Minnesota Extension's Driven to Discover:…		Article	Scopus	2-s2.0-84907324440
Smith M.L.	Citizen science in archaeology	2014	American Antiquity	79	4		749	762		1	10.7183/0002-7316.79.4.749	http://www.scopus.com/inward/record.url?eid=2-s2.0-84924150268&partnerID=40&md5=521a470829eda429bdb0e4ea6b0c4d24	Department of Anthropology, University of California, Los Angeles, United States	Smith, M.L., Department of Anthropology, University of California, Los Angeles, United States	Citizen science, as a process of volunteer participation through crowdsourcing, facilitates the creation of mass data sets needed to address subtle and large-scale patterns in complex phenomena. Citizen science efforts in other field disciplines such as biology, geography, and astronomy indicate how new web-based interfaces can enhance and expand upon archaeologists' existing platforms of volunte…		Article	Scopus	2-s2.0-84924150268
Crain R., Cooper C., Dickinson J.L.	Citizen science: A tool for integrating studies of human and natural systems	2014	Annual Review of Environment and Resources	39			641	665		1	10.1146/annurev-environ-030713-154609	http://www.scopus.com/inward/record.url?eid=2-s2.0-84908030209&partnerID=40&md5=c7cbedd8b2880b079c23ddbd41de3f90	Cornell Lab of Ornithology, Cornell University, Ithaca, NY, United States; Department of Natural Resources, Cornell University, Ithaca, NY, United States	Crain, R., Cornell Lab of Ornithology, Cornell University, Ithaca, NY, United States; Cooper, C., Cornell Lab of Ornithology, Cornell University, Ithaca, NY, United States; Dickinson, J.L., Cornell Lab of Ornithology, Cornell University, Ithaca, NY, United States, Department of Natural Resources, Cornell University, Ithaca, NY, United States	Citizen science has proliferated in the last decade, becoming a critical form of public engagement in science and an increasingly important research tool for the study of large-scale patterns in nature. Although citizen science is already interdisciplinary, it has untapped potential to build capacity for transformative research on coupled human and natural systems. New tools have begun to collect…	Big data; Coupled human and natural systems; Coupled systems; Interdisciplinary research; Public engagement in science; Socioecological systems	Review	Scopus	2-s2.0-84908030209
Mascolo C., Paulos E., Canny J.	Pervasive analytics and citizen science [Guest editors' introduction]	2014	IEEE Pervasive Computing	13	2	6818511	18	19			10.1109/MPRV.2014.32	http://www.scopus.com/inward/record.url?eid=2-s2.0-84901466926&partnerID=40&md5=4c422c2a8babdcd12951ff502c24f311	University of Cambridge, United Kingdom; University of California, Berkeley, United States	Mascolo, C., University of Cambridge, United Kingdom; Paulos, E., University of California, Berkeley, United States; Canny, J., University of California, Berkeley, United States	This special issue aims to explore critical elements of the overall design, user experience, and resulting solutions related to using pervasive computing technologies to inform our understanding of the dynamics of ourselves and our ecosystem, community, and urban landscapes. This issue not only explores pervasive technologies but also reviews practical solutions for improving citizens' health, we…	citizen science; data analytics; pervasive analytics; pervasive computing	Editorial	Scopus	2-s2.0-84901466926
Mattos A.B., Herrmann R.G., Shigeno K.K., Feris R.S.	A mission-oriented citizen science platform for efficient flower classification based on combination of feature descriptors	2014	CEUR Workshop Proceedings	1222			45	52				http://www.scopus.com/inward/record.url?eid=2-s2.0-84910671364&partnerID=40&md5=75f777f0a06b06acaa3bd1de7e5b52bc	IBM Research, Brazil; IBM TJ Watson Research, Brazil	Mattos, A.B., IBM Research, Brazil; Herrmann, R.G., IBM Research, Brazil; Shigeno, K.K., IBM Research, Brazil; Feris, R.S., IBM TJ Watson Research, Brazil	This paper describes a citizen science system for flora monitoring that employs a concept of missions, as well as an automatic approach for flower species classification. The proposed method is fast and suitable for use in mobile devices, as means to achieve and maintain high user engagement. Besides providing a web-based interface for visualization, the system allows the volunteers to use their …	Citizen science; Computer vision; Fine-grained classification; Flora classification	Conference Paper	Scopus	2-s2.0-84910671364
Snik F., Rietjens J.H.H., Apituley A., Volten H., Mijling B., Di Noia A., Heikamp S., Heinsbroek R.C., Hasekamp O.P., Smit J.M., Vonk J., Stam D.M., Van Harten G., De Boer J., Keller C.U.	Mapping atmospheric aerosols with a citizen science network of smartphone spectropolarimeters	2014	Geophysical Research Letters	41	20		7351	7358			10.1002/2014GL061462	http://www.scopus.com/inward/record.url?eid=2-s2.0-84911453217&partnerID=40&md5=00f7461d925ee2291ba8daeefce43ee5	Leiden Observatory, Leiden University, Leiden, Netherlands; SRON Netherlands Institute for Space Research, Utrecht, Netherlands; KNMI Royal Netherlands Meteorological Institute, De Bilt, Netherlands; National Institute for Public Health and the Environment, Bilthoven, Netherlands; Faculty of Aerospace Engineering, Delft University of Technology, Delft, Netherlands	Snik, F., Leiden Observatory, Leiden University, Leiden, Netherlands; Rietjens, J.H.H., SRON Netherlands Institute for Space Research, Utrecht, Netherlands; Apituley, A., KNMI Royal Netherlands Meteorological Institute, De Bilt, Netherlands; Volten, H., National Institute for Public Health and the Environment, Bilthoven, Netherlands; Mijling, B., KNMI Royal Netherlands Meteorological Institute, D…	To assess the impact of atmospheric aerosols on health, climate, and air traffic, aerosol properties must be measured with fine spatial and temporal sampling. This can be achieved by actively involving citizens and the technology they own to form an atmospheric measurement network. We establish this new measurement strategy by developing and deploying iSPEX, a low-cost, mass-producible optical ad…	aerosols; citizen science; polarimetry; smartphones	Article	Scopus	2-s2.0-84911453217
Arcanjo J.S., Da Luz E.F.P.D., Fazenda A.L., Ramos F.M.	Evaluating volunteers' contributions in a citizen science project	2014	Proceedings - 2014 IEEE 10th International Conference on eScience, eScience 2014	1		6972245	21	28			10.1109/eScience.2014.18	http://www.scopus.com/inward/record.url?eid=2-s2.0-84919481751&partnerID=40&md5=1ace1215f3c00396cf2025c134e89687	Federal University of São Paulo (Unifesp), São José dos Campos, Brazil; National Institute for Space Research (INPE), São José dos Campos, Brazil	Arcanjo, J.S., Federal University of São Paulo (Unifesp), São José dos Campos, Brazil; Da Luz, E.F.P.D., National Institute for Space Research (INPE), São José dos Campos, Brazil; Fazenda, A.L., Federal University of São Paulo (Unifesp), São José dos Campos, Brazil; Ramos, F.M., National Institute for Space Research (INPE), São José dos Campos, Brazil	Today, with freely available data coming from different satellites and instruments, efficient algorithms for image classification, and increased connectivity and computing power, together with international policy initiatives, such as the United Nations Framework Convention of Climate Change Reducing Emissions from Deforestation and Forest Degradation (REDD) program, more and more countries are s…	Citizen Science; Data Analysis and Validation; Forest Monitoring	Conference Paper	Scopus	2-s2.0-84919481751
Preece J., Bowser A.	What HCI can do for citizen science	2014	Conference on Human Factors in Computing Systems - Proceedings				1059	1060			10.1145/2559206.2590805	http://www.scopus.com/inward/record.url?eid=2-s2.0-84900550543&partnerID=40&md5=b789573e4bb7644d13d717f428421aba	University of Maryland, College Park, MD 20742, United States	Preece, J., University of Maryland, College Park, MD 20742, United States; Bowser, A., University of Maryland, College Park, MD 20742, United States	Citizen science supports public participation in scientific research. Increasingly new devices including sensors, smartphones, and technologies for validating and communicating data, are integrated into these practices. We suggest design, privacy and security guidelines.	Citizen science; Human-computer interaction	Conference Paper	Scopus	2-s2.0-84900550543
Mattos A.B., Herrmann R.G., Shigeno K.K., Feris R.S.	Flower classification for a citizen science mobile app	2014	ICMR 2014 - Proceedings of the ACM International Conference on Multimedia Retrieval 2014				532	533			10.1145/2578726.2582620	http://www.scopus.com/inward/record.url?eid=2-s2.0-84899715121&partnerID=40&md5=f8de5449747e7333c1efd932c86b319a	IBM Research, Brazil; IBM TJ Watson Research, United States	Mattos, A.B., IBM Research, Brazil; Herrmann, R.G., IBM Research, Brazil; Shigeno, K.K., IBM Research, Brazil; Feris, R.S., IBM TJ Watson Research, United States	This work describes an efficient approach for flower classification that is suitable for deployment in mobile devices, allowing its use in a citizen science application for biodiversity monitoring. In the proposed system, geo-located images are uploaded by the user and segmented semi-automatically. We propose a classification method based on histogram comparison of color, shape and texture cues, …		Conference Paper	Scopus	2-s2.0-84899715121
Laut J., Cappa F., Nov O., Porfiri M.	Increasing patient engagement in rehabilitation through citizen science	2014	ASME 2014 Dynamic Systems and Control Conference, DSCC 2014	2		5870					10.1115/DSCC2014-5870	http://www.scopus.com/inward/record.url?eid=2-s2.0-84929244735&partnerID=40&md5=7b412beca65aa551ce6c59bbedafe711	Department of Mechanical and Aerospace Engineering, New York University Polytechnic School of Engineering, Brooklyn, NY, United States; Department of Business and Management, LUISS Guido Carli University, Rome, Italy	Laut, J., Department of Mechanical and Aerospace Engineering, New York University Polytechnic School of Engineering, Brooklyn, NY, United States; Cappa, F., Department of Business and Management, LUISS Guido Carli University, Rome, Italy; Nov, O., Department of Mechanical and Aerospace Engineering, New York University Polytechnic School of Engineering, Brooklyn, NY, United States; Porfiri, M., De…	In this paper, we investigate the effects of including scientific tasks on the satisfaction of patients performing rehabilitation exercises. A low-cost system, comprised of a haptic joystick and a laptop computer, is used for patients to interact with a virtual environment. Within the virtual environment, users are presented with and classify images captured by a robot as part of a citizen scienc…		Conference Paper	Scopus	2-s2.0-84929244735
Fairclough D.V., Brown J.I., Carlish B.J., Crisafulli B.M., Keay I.S.	Breathing life into fisheries stock assessments with citizen science	2014	Scientific Reports	4		7249				1	10.1038/srep07249	http://www.scopus.com/inward/record.url?eid=2-s2.0-84922612653&partnerID=40&md5=d78e40577afc379feecabf429bfef6ac	Western Australian Fisheries, Marine Research Laboratories, Department of Fisheries, P.O. Box 20, North Beach, WA, Australia	Fairclough, D.V., Western Australian Fisheries, Marine Research Laboratories, Department of Fisheries, P.O. Box 20, North Beach, WA, Australia; Brown, J.I., Western Australian Fisheries, Marine Research Laboratories, Department of Fisheries, P.O. Box 20, North Beach, WA, Australia; Carlish, B.J., Western Australian Fisheries, Marine Research Laboratories, Department of Fisheries, P.O. Box 20, Nor…	Citizen science offers a potentially cost-effective way for researchers to obtain large data sets over large spatial scales. However, it is not used widely to support biological data collection for fisheries stock assessments. Overfishing of demersal fishes along 1,000 km of the west Australian coast led to restrictive management to recover stocks. This diminished opportunities for scientists to …		Article	Scopus	2-s2.0-84922612653
Hess M., Wiemeyer J., Hamacher K., Goesele M.	Serious games for solving protein sequence alignments - Combining citizen science and gaming	2014	Lecture Notes in Computer Science (including subseries Lecture Notes in Artificial Intelligence and Lecture Notes in Bioinformatics)	8395 LNCS			175	185			10.1007/978-3-319-05972-3_18	http://www.scopus.com/inward/record.url?eid=2-s2.0-84901656750&partnerID=40&md5=cd6e9425b2dbf23393d831ab42cbc77a	Department of Computer Science, Technische Universität Darmstadt, Germany; Department of Biology, Technische Universität Darmstadt, Germany; Department of Human Science, Technische Universität Darmstadt, Germany	Hess, M., Department of Computer Science, Technische Universität Darmstadt, Germany; Wiemeyer, J., Department of Human Science, Technische Universität Darmstadt, Germany; Hamacher, K., Department of Biology, Technische Universität Darmstadt, Germany; Goesele, M., Department of Computer Science, Technische Universität Darmstadt, Germany	A fundamental task in computational biology is the identification of similarities between multiple protein sequences, to get insight into their functional, structural and evolutionary relationships. These similarities can be revealed by aligning the sequences. This alignment is a NP-hard problem. In this paper, we present an improved game approach to solving large protein sequence alignments with…	Bioinformatics; Citizen Science; Game Evaluation; Game Experience; Multiple Sequence Alignments; Protein Sequences; Serious Games	Conference Paper	Scopus	2-s2.0-84901656750
Wine S., Gagne S.A., Meentemeyer R.K.	Understanding Human–Coyote Encounters in Urban Ecosystems Using Citizen Science Data: What Do Socioeconomics Tell Us?	2014	Environmental Management	55	1		159	170			10.1007/s00267-014-0373-0	http://www.scopus.com/inward/record.url?eid=2-s2.0-84925483052&partnerID=40&md5=0d120501ba7f8da69e7cf2338d3d857c	Department of Geography and Earth Sciences, University of North Carolina at Charlotte, 9201 University City Blvd, Charlotte, NC, United States; Department of Forestry and Environmental Resources, North Carolina State University, 3120 Jordan Hall, Campus Box 8008, Raleigh, NC, United States	Wine, S., Department of Geography and Earth Sciences, University of North Carolina at Charlotte, 9201 University City Blvd, Charlotte, NC, United States; Gagné, S.A., Department of Geography and Earth Sciences, University of North Carolina at Charlotte, 9201 University City Blvd, Charlotte, NC, United States; Meentemeyer, R.K., Department of Forestry and Environmental Resources, North Carolina St…	The coyote (Canis latrans) has dramatically expanded its range to include the cities and suburbs of the western US and those of the Eastern Seaboard. Highly adaptable, this newcomer’s success causes conflicts with residents, necessitating research to understand the distribution of coyotes in urban landscapes. Citizen science can be a powerful approach toward this aim. However, to date, the few st…	Autologistic regression; Crowdsourcing; Human–wildlife conflict; Invasion; Multimodel inference; Species distribution model; Urban wildlife	Article	Scopus	2-s2.0-84925483052
van Vliet A.J.H., Bron W.A., Mulder S.	The how and why of societal publications for citizen science projects and scientists	2014	International Journal of Biometeorology	58	4		565	577			10.1007/s00484-014-0821-9	http://www.scopus.com/inward/record.url?eid=2-s2.0-84901196035&partnerID=40&md5=9a9b57d0a44a2b267c95413f37eb5af7	Environmental Systems Analysis Group, Wageningen University, PO Box 47, 6700 AA Wageningen, Netherlands; Foundation for Sustainable Development, PO Box 570, 6700 AN Wageningen, Netherlands	van Vliet, A.J.H., Environmental Systems Analysis Group, Wageningen University, PO Box 47, 6700 AA Wageningen, Netherlands, Foundation for Sustainable Development, PO Box 570, 6700 AN Wageningen, Netherlands; Bron, W.A., Environmental Systems Analysis Group, Wageningen University, PO Box 47, 6700 AA Wageningen, Netherlands, Foundation for Sustainable Development, PO Box 570, 6700 AN Wageningen, N…	In the scientific community, the importance of communication to society is often underestimated. Scientists and scientific organisations often lack the skills to organise such communication effectively. The Dutch citizen science phenology network Nature's Calendar has been successful in communicating to the general public via numerous newspaper articles, television appearances, presentations, web…	Citizen science; Media attention; Phenology; Societal publications	Article	Scopus	2-s2.0-84901196035
Kido T., Swan M.	Know thyself: Data driven self-awareness for understanding our unconscious behaviors - Citizen science genetics for sleep and wellness research	2014	AAAI Spring Symposium - Technical Report	SS-14-01			23	28				http://www.scopus.com/inward/record.url?eid=2-s2.0-84904905387&partnerID=40&md5=054c314b703e81da7b74b1e798ed3c95	Riken Genesis Co., Ltd., Taito-ku, Taito, 1-5-1, Tokyo 110-8560, Japan; JST PRESTO, 4-1-8 Honcho, Kawaguchi, Saitama 332-0012, Japan; MS Futures Group, P.O. Box 61258, Palo Alto, CA 94306, United States	Kido, T., Riken Genesis Co., Ltd., Taito-ku, Taito, 1-5-1, Tokyo 110-8560, Japan, JST PRESTO, 4-1-8 Honcho, Kawaguchi, Saitama 332-0012, Japan; Swan, M., MS Futures Group, P.O. Box 61258, Palo Alto, CA 94306, United States	We have been testing the hypotheses that our unconscious behaviors are often more predominant than our conscious behaviors. We have tried to quantify the degree of influence of our genetic factors and unconscious signals from the environment in our behaviors. In this paper, the concept and the research framework of MyFinder proposed by the authors are discussed. MyFinder combines the notion of in…		Conference Paper	Scopus	2-s2.0-84904905387
Mugar G., Osterlund C., Hassman K.D., Crowston K., Jackson C.B.	Planet hunters and seafloor explorers: Legitimate peripheral participation through practice proxies in online citizen science	2014	Proceedings of the ACM Conference on Computer Supported Cooperative Work, CSCW				109	119			10.1145/2531602.2531721	http://www.scopus.com/inward/record.url?eid=2-s2.0-84898956478&partnerID=40&md5=223bf3f15fd88faff6a8158d926940fc	Syracuse University, School of Information Studies, 337 Hinds Hall, Syracuse, NY, 13244, United States; National Science Foundation, 4201 Wilson Boulevard Room 1125, Arlington, VA, 22230, United States	Mugar, G., Syracuse University, School of Information Studies, 337 Hinds Hall, Syracuse, NY, 13244, United States; Østerlund, C., Syracuse University, School of Information Studies, 337 Hinds Hall, Syracuse, NY, 13244, United States; Hassman, K.D., Syracuse University, School of Information Studies, 337 Hinds Hall, Syracuse, NY, 13244, United States; Crowston, K., National Science Foundation, 420…	Making visible the process of user participation in online crowdsourced initiatives has been shown to help new users understand the norms of participation [2]. However, in many settings, participants lack full access to others' work. Merging the theory of legitimate peripheral participation [18] with Erickson and Kellogg's theory of social translucence [10, 11, 16] we introduce the concept of pra…	Citizen science; Legitimate peripheral participation; Situated learning; Social translucence; Socialization	Conference Paper	Scopus	2-s2.0-84898956478
Luczak-Roesch M., Tinati R., Simperl E., Van Kleek M., Shadbolt N., Simpson R.	Why won't aliens talk to us? Content and community dynamics in online citizen science	2014	Proceedings of the 8th International Conference on Weblogs and Social Media, ICWSM 2014				315	324				http://www.scopus.com/inward/record.url?eid=2-s2.0-84909979753&partnerID=40&md5=1cfa01569930240c492a998c3647fbcd	Web and Internet Science, Electronics and Computer Science, University of Southampton, United Kingdom; Astrophysics, Department of Physics, Oxford University, United Kingdom	Luczak-Roesch, M., Web and Internet Science, Electronics and Computer Science, University of Southampton, United Kingdom; Tinati, R., Web and Internet Science, Electronics and Computer Science, University of Southampton, United Kingdom; Simperl, E., Web and Internet Science, Electronics and Computer Science, University of Southampton, United Kingdom; Van Kleek, M., Web and Internet Science, Elect…	We conducted a quantitative analysis of ten citizen science projects hosted on the Zooniverse platform, using a data set of over 50 million activity records and more than 250; 000 users, collected between December 2010 and July 2013. We examined the level of participation of users in Zooniverse discussion forums in relation to their contributions toward the completion of scientific (micro-)tasks.…		Conference Paper	Scopus	2-s2.0-84909979753
Bruce E., Albright L., Sheehan S., Blewitt M.	Distribution patterns of migrating humpback whales (Megaptera novaeangliae) in Jervis Bay, Australia: A spatial analysis using geographical citizen science data	2014	Applied Geography	54			83	95		1	10.1016/j.apgeog.2014.06.014	http://www.scopus.com/inward/record.url?eid=2-s2.0-84906069344&partnerID=40&md5=09af0c16399244fcbb6506673645436f	Geocoastal Research Group, School of Geosciences, University of Sydney, Madsen Building F09, 2006, NSW, Australia; University of Sydney Institute of Marine Science (USIMS), University of Sydney, Australia; Marine Mammal Research, PO Box 117 Huskisson, Jervis Bay, NSW, 2540, Australia	Bruce, E., Geocoastal Research Group, School of Geosciences, University of Sydney, Madsen Building F09, 2006, NSW, Australia, University of Sydney Institute of Marine Science (USIMS), University of Sydney, Australia; Albright, L., Geocoastal Research Group, School of Geosciences, University of Sydney, Madsen Building F09, 2006, NSW, Australia; Sheehan, S., Marine Mammal Research, PO Box 117 Huski…	Increases in east Australian humpback whale populations, specifically in areas where sightings were previously infrequent, highlight the importance of understanding the usage patterns and habitat preferences for resting grounds along migration pathways. This study investigates the spatio-temporal distribution of humpback whales in Jervis Bay, Australia, based on pod composition, providing insight…	Geographical citizen science; GIS; Humpback whale; Jervis Bay; Marine management; Spatial statistics	Article	Scopus	2-s2.0-84906069344
Johnson M.F., Hannah C., Acton L., Popovici R., Karanth K.K., Weinthal E.	Network environmentalism: Citizen scientists as agents for environmental advocacy	2014	Global Environmental Change	29			235	245			10.1016/j.gloenvcha.2014.10.006	http://www.scopus.com/inward/record.url?eid=2-s2.0-84923288698&partnerID=40&md5=2d1de97e040937b6cc8f5ba40af36652	Duke University, Nicholas School of the Environment, Environment Hall, 9 Circuit Drive, Durham, NC, United States; Duke University, Nicholas School of the Environment, Duke University Marine Lab, 135 Duke Marine Lab Road, Beaufort, NC, United States; Wildlife Conservation Society, 2300 Southern Boulevard, Bronx, New York, United States; Centre for Wildlife Studies, 1669, 31st Cross, 16th Main, Ba…	Johnson, M.F., Duke University, Nicholas School of the Environment, Environment Hall, 9 Circuit Drive, Durham, NC, United States; Hannah, C., Duke University, Nicholas School of the Environment, Environment Hall, 9 Circuit Drive, Durham, NC, United States; Acton, L., Duke University, Nicholas School of the Environment, Duke University Marine Lab, 135 Duke Marine Lab Road, Beaufort, NC, United Sta…	Citizen science - public participation of non-scientists in scientific research - has become an important tool for monitoring and evaluating local and global environmental change. Citizen science projects have been shown to enable large-scale data collection, increase scientific literacy, and monitor environmental quality. However, few studies have examined the individual-level motivations and im…	Citizen science; Conservation; Environmental awareness; Expertise; India; Opinion leaders	Article	Scopus	2-s2.0-84923288698
Preist C., Massung E., Coyle D.	Competing or aiming to be average? Normification as a means of engaging digital volunteers	2014	Proceedings of the ACM Conference on Computer Supported Cooperative Work, CSCW				1222	1233		1	10.1145/2531602.2531615	http://www.scopus.com/inward/record.url?eid=2-s2.0-84899010623&partnerID=40&md5=c580bba4f7b3bbb88539943a21c7c7fa	University of Bristol, Merchant Venturers Building, Woodland Road, Bristol, BS8 1UB, United Kingdom	Preist, C., University of Bristol, Merchant Venturers Building, Woodland Road, Bristol, BS8 1UB, United Kingdom; Massung, E., University of Bristol, Merchant Venturers Building, Woodland Road, Bristol, BS8 1UB, United Kingdom; Coyle, D., University of Bristol, Merchant Venturers Building, Woodland Road, Bristol, BS8 1UB, United Kingdom	Engagement, motivation and active contribution by digital volunteers are key requirements for crowdsourcing and citizen science projects. Many systems use competitive elements, for example point scoring and leaderboards, to achieve these ends. However, while competition may motivate some people, it can have a neutral or demotivating effect on others. In this paper we explore theories of personal …	Citizen science; Competition; Crowdsourcing; Gamification; Normification; Personal norms; Social norms	Conference Paper	Scopus	2-s2.0-84899010623
Fails J.A., Herbert K.G., Hill E., Loeschorn C., Kordecki S., Dymko D., DeStefano A., Christian Z.	GeoTagger: A collaborative and participatory environmental inquiry system	2014	Proceedings of the ACM Conference on Computer Supported Cooperative Work, CSCW				157	160			10.1145/2556420.2556481	http://www.scopus.com/inward/record.url?eid=2-s2.0-84899008669&partnerID=40&md5=e6e270b8b673ddb3d465fa32f4bfc98a	Montclair State University, 1 Normal Ave; RI-309, Montclair, NJ 07043, United States	Fails, J.A., Montclair State University, 1 Normal Ave; RI-309, Montclair, NJ 07043, United States; Herbert, K.G., Montclair State University, 1 Normal Ave; RI-309, Montclair, NJ 07043, United States; Hill, E., Montclair State University, 1 Normal Ave; RI-309, Montclair, NJ 07043, United States; Loeschorn, C., Montclair State University, 1 Normal Ave; RI-309, Montclair, NJ 07043, United States; Ko…	This note focuses on the motivation, approach, and the initial prototype implementation of Geotagger: a collaborative participatory environmental inquiry system. We situate the need for such a technology, and discuss related work - much of which is situated in the realm of citizen science. Our work uniquely distinguishes itself from many other citizen science applications in that it supports limi…	Adventures; Children; Citizen science; Collaboration; Social	Conference Paper	Scopus	2-s2.0-84899008669
Cabitza F., Cerroni A., Simone C.	Knowledge artifacts within knowing communities to foster collective knowledge	2014	Proceedings of the Workshop on Advanced Visual Interfaces AVI				391	394		3	10.1145/2598153.2602226	http://www.scopus.com/inward/record.url?eid=2-s2.0-84903591935&partnerID=40&md5=bc0ac4babc3fbf364bb57d8b3a6e8c41	Dipartimento di Informatica, Sistemistica e Comunicazione, Università degli Studi di Milano-Bicocca, Viale Sarca 336, 20126 Milano, Italy; Dipartimento di Sociologia e Ricerca Sociale, Università degli Studi di Milano-Bicocca, Via Bicocca degli Arcimboldi, 8, 20126 Milano, Italy	Cabitza, F., Dipartimento di Informatica, Sistemistica e Comunicazione, Università degli Studi di Milano-Bicocca, Viale Sarca 336, 20126 Milano, Italy; Cerroni, A., Dipartimento di Sociologia e Ricerca Sociale, Università degli Studi di Milano-Bicocca, Via Bicocca degli Arcimboldi, 8, 20126 Milano, Italy; Simone, C., Dipartimento di Informatica, Sistemistica e Comunicazione, Università degli Stud…	In this paper we present a novel model of knowledge creation and diffusion (viz. the Knowledge-Stream model) in communities of knowledgeable citizens (viz. knowing communities). This model takes into account the individual, social and cultural dimensions of knowledge (what we denote as co-knowledge) to account for the various ways knowledge is "circulated" among people (i.e., members of any socia…	citizen science; knowing community; knowledge artifact; knowledge-stream model	Conference Paper	Scopus	2-s2.0-84903591935
Sheppard S.A., Wiggins A., Terveen L.	Capturing Quality: Retaining provenance for curated volunteer monitoring data	2014	Proceedings of the ACM Conference on Computer Supported Cooperative Work, CSCW				1234	1245			10.1145/2531602.2531689	http://www.scopus.com/inward/record.url?eid=2-s2.0-84898964439&partnerID=40&md5=36e07207e867fc8f04cea72553f06394	University of Minnesota and Houston Engineering, Inc., Minneapolis, MN, United States; University of New Mexico and Cornell University, Ithaca, NY, United States; GroupLens Research University of Minnesota, Minneapolis, MN, United States	Sheppard, S.A., University of Minnesota and Houston Engineering, Inc., Minneapolis, MN, United States; Wiggins, A., University of New Mexico and Cornell University, Ithaca, NY, United States; Terveen, L., GroupLens Research University of Minnesota, Minneapolis, MN, United States	The "real world" nature of field-based citizen science involves unique data management challenges that distinguish it from projects that involve only Internet-mediated activities. In particular, many data contribution and review practices are often accomplished "offline" via paper or general-purpose software like Excel. This can lead to integration challenges when attempting to implement project-…	Citizen science; Data exchange; Data models; EAV; ICT; Mobile applications; Provenance; Spreadsheets; VGI; Volunteer monitoring	Conference Paper	Scopus	2-s2.0-84898964439
Lukyanenko R., Parsons J., Wiersma Y.F.	The impact of conceptual modeling on dataset completeness: A field experiment	2014	35th International Conference on Information Systems "Building a Better World Through Information Systems", ICIS 2014									http://www.scopus.com/inward/record.url?eid=2-s2.0-84923515871&partnerID=40&md5=6b1e9621723cd9bce3d77525cddb7041	Florida International University, United States; Memorial University of Newfoundland, Canada	Lukyanenko, R., Florida International University, United States; Parsons, J., Memorial University of Newfoundland, Canada; Wiersma, Y.F., Memorial University of Newfoundland, Canada	This paper investigates the impact of conceptual modeling on the information completeness dimension of information quality in the context of user-generated content. We propose a theoretical relationship between conceptual modeling approaches and information completeness and hypothesize that traditional class based conceptual modeling negatively affects information completeness. We conducted a fie…	Citizen science; Conceptual modeling; Crowdsourcing; Dataset completeness; Field experiment; Information modeling; Information quality; User-generated content	Conference Paper	Scopus	2-s2.0-84923515871
Gould S.J.J., Wiseman S., Furniss D., Iacovides I., Jennett C.I., Cox A.L.	MOODs: Building massive open online diaries for researchers, teachers and contributors	2014	Conference on Human Factors in Computing Systems - Proceedings				2281	2286			10.1145/2559206.2581140	http://www.scopus.com/inward/record.url?eid=2-s2.0-84900529315&partnerID=40&md5=7ef0d8ae6a28aa7eba238b0ee5faf801	UCL Interaction Centre, University College London, London, WC1E 6BT, United Kingdom	Gould, S.J.J., UCL Interaction Centre, University College London, London, WC1E 6BT, United Kingdom; Wiseman, S., UCL Interaction Centre, University College London, London, WC1E 6BT, United Kingdom; Furniss, D., UCL Interaction Centre, University College London, London, WC1E 6BT, United Kingdom; Iacovides, I., UCL Interaction Centre, University College London, London, WC1E 6BT, United Kingdom; Jen…	Internet-based research conducted in partnership with paid crowdworkers and volunteer citizen scientists is an increasingly common method for collecting data from large, diverse populations. We wanted to leverage web-based citizen science to gain insights into phenomena that are part of people's everyday lives. To do this, we developed the concept of a Massive Open Online Diary (MOOD). A MOOD is …	Citizen science; Crowdsourcing; Diary studies; Ethics; Human error; Twitter	Conference Paper	Scopus	2-s2.0-84900529315
Priess J.A., Elger R., Hauck J.	The ESM-App - A new smartphone application to map ecosystem services	2014	Proceedings - 7th International Congress on Environmental Modelling and Software: Bold Visions for Environmental Modeling, iEMSs 2014	1			311	317				http://www.scopus.com/inward/record.url?eid=2-s2.0-84911883077&partnerID=40&md5=f900802191274eb5c2f325fc29ca3831	Helmholtz Centre for Environmental Research - UFZ, Leipzig, Germany; University of Kassel, Kassel, Germany	Priess, J.A., Helmholtz Centre for Environmental Research - UFZ, Leipzig, Germany; Elger, R., University of Kassel, Kassel, Germany; Hauck, J., Helmholtz Centre for Environmental Research - UFZ, Leipzig, Germany	The ecosystem service (ESS) concept increasingly enters the realms of policy and planning. Simultaneously demands for ecosystem service data and maps increase. The new ESS mapping application is intended as a contribution to solve the problem how demands for and supply of multiple ESS can be mapped in in a reliable and cost-efficient way. Comparable to efforts in biology in mapping the occurrence…	Android phone; Citizen science; Ecosystem service mapping; Smartphone application	Conference Paper	Scopus	2-s2.0-84911883077
Deng D.-P., Mai G.-S., Chuang T.-R., Lemmens R., Shao K.-T.	Social web meets sensor web: From user-Generated content to linked crowdsourced observation data	2014	CEUR Workshop Proceedings	1184								http://www.scopus.com/inward/record.url?eid=2-s2.0-84920815570&partnerID=40&md5=2b1ec873d42b55f4b6bed173c5847ede	Institute of Information Science Academia Sinica, Res. Ctr. for Info. Technology Innovation and the Research Center for Humanities and Social Sciences, Taipei, Taiwan; Biodiversity Research Center Academia Sinica, Taipei, Taiwan; Institute of Information Science Academia Sinica, Faculty of Geo-Information Science and Earth Observation (ITC), University of Twente, Enschede, Netherlands	Deng, D.-P., Institute of Information Science Academia Sinica, Res. Ctr. for Info. Technology Innovation and the Research Center for Humanities and Social Sciences, Taipei, Taiwan, Institute of Information Science Academia Sinica, Faculty of Geo-Information Science and Earth Observation (ITC), University of Twente, Enschede, Netherlands; Mai, G.-S., Biodiversity Research Center Academia Sinica, T…	The reach of dominating social media like Facebook and Twitter in the current population is enormous, and these media have long been leveraged for diverse applications. In particular, for some citizen science projects, existing social media increasingly become platforms on which participantsinteract and contribute. These user contributions, often termed User-Generated Content (UGC), can be a mix …	Citizen science; Crowdsourcing; Facebook; Geosparol; Linked data; Sensor network; User-generated content (UGC)	Conference Paper	Scopus	2-s2.0-84920815570
Salles D., Bouet B., Larsen M., Sautour B.	To each participatory sciences. Conditions for a participatory biodiversity observatory at the Arcachon Bay [A chacun ses sciences participatives. Les conditions d'un observatoire participatif de la biodiversité sur le Bassin d'Arcachon]	2014	ESSACHESS - Journal for Communication Studies	7	1		93	106				http://www.scopus.com/inward/record.url?eid=2-s2.0-84905049376&partnerID=40&md5=50367045a3234f370edd9cb4a04d5ff2	Irstea ETBX, France; EPOC CNRS U, Bordeaux, France	Salles, D., Irstea ETBX, France; Bouet, B., Irstea ETBX, France; Larsen, M., Irstea ETBX, France; Sautour, B., EPOC CNRS U, Bordeaux, France	This paper considers the social and scientific requirements for a citizen science monitoring programme on biodiversity in Arcachon Bay (France). The sociological study reveals tensions between different conceptions of what a citizen science programme should be: a means for storing oriented-data; a new way to co-create scientific knowledge; a political communication tool; a way to develop citizen …	Biodiversity management renewal; Contested conceptions of citizen science; Public participation; Science society interactions	Article	Scopus	2-s2.0-84905049376
Epps M.J., Menninger H.L., LaSala N., Dunn R.R.	Too big to be noticed: Cryptic invasion of Asian camel crickets in North American houses	2014	PeerJ	2014	1	e523				1	10.7717/peerj.523	http://www.scopus.com/inward/record.url?eid=2-s2.0-84907696747&partnerID=40&md5=3361aa327050dfe64a40fd531e250648	Department of Biological Sciences, North Carolina State University, Raleigh, NC, United States; Enloe High School, Raleigh, NC, United States	Epps, M.J., Department of Biological Sciences, North Carolina State University, Raleigh, NC, United States; Menninger, H.L., Department of Biological Sciences, North Carolina State University, Raleigh, NC, United States; LaSala, N., Enloe High School, Raleigh, NC, United States; Dunn, R.R., Department of Biological Sciences, North Carolina State University, Raleigh, NC, United States	Despite the rapid expansion of the built environment, we know little about the biology of species living in human-constructed habitats. Camel crickets (Rhaphidophoridae) are commonly observed in North American houses and include a range of native taxa as well as the Asian Diestrammena asynamora (Adelung), a species occasionally reported from houses though considered to be established only in gree…	Citizen science; Diestrammena; Invasive species; Rhaphidophoridae; Urban ecology	Article	Scopus	2-s2.0-84907696747
Tapia A.H., LaLone N., MacDonald E., Priedhorsky R., Hall M.	Crowdsourcing rare events: Using curiosity to draw participants into science and early warning systems	2014	ISCRAM 2014 Conference Proceedings - 11th International Conference on Information Systems for Crisis Response and Management				135	144				http://www.scopus.com/inward/record.url?eid=2-s2.0-84905852081&partnerID=40&md5=17158e1f5f75d97d2932629e08dfb422	Penn State University, United States; NASA, GSFC, United States; LANL, United States; Science Education Solutions, United States	Tapia, A.H., Penn State University, United States; LaLone, N., Penn State University, United States; MacDonald, E., NASA, GSFC, United States; Priedhorsky, R., LANL, United States; Hall, M., Science Education Solutions, United States	This research presents a centralized boundary object website and mobile app focused on allowing participants to participate in developing an early warning system through space weather and the beauty of the aurora borealis. Because of the beauty and majesty of auroral activity, people will seek information about when and where these unpredictable events occur. This activity, commonly referred to a…	Aurora; Citizen science; Early warning systems; Observatories; Space weather; Twitter	Conference Paper	Scopus	2-s2.0-84905852081
Liu S.B., Poore B.S., Snell R.J., Goodman A., Plant N.G., Stockdon H.F., Morgan K.L.M., Krohn M.D.	USGS iCoast - Did the coast change? designing a crisis crowdsourcing app to validate coastal change Models	2014	Proceedings of the ACM Conference on Computer Supported Cooperative Work, CSCW				17	20			10.1145/2556420.2556790	http://www.scopus.com/inward/record.url?eid=2-s2.0-84898994395&partnerID=40&md5=6a33144c8cc1eda4bfa1aa22b6e39051	U.S. Geological Survey, Coastal and Marine Science Center, 600 4th Street South, St. Petersburg, FL 33701, United States; Migrant Studios, Tampa Bay WaVE, 400 N. Ashley Drive, Tampa, FL 33609, United States	Liu, S.B., U.S. Geological Survey, Coastal and Marine Science Center, 600 4th Street South, St. Petersburg, FL 33701, United States; Poore, B.S., U.S. Geological Survey, Coastal and Marine Science Center, 600 4th Street South, St. Petersburg, FL 33701, United States; Snell, R.J., U.S. Geological Survey, Coastal and Marine Science Center, 600 4th Street South, St. Petersburg, FL 33701, United Stat…	"iCoast - Did the Coast Change?" is a U.S. Geological Survey (USGS) research project that integrates crowdsourcing and citizen science techniques to develop a web application that allows interested volunteers to tag USGS oblique aerial photographs with qualitative information about the geomorphological changes to the coastline after Hurricane Sandy. iCoast has been collaboratively designed with c…	Citizen science; Coastal change; Crisis informatics; Crowdsourcing; Digital volunteers; Disaster; Emergency management; Information management	Conference Paper	Scopus	2-s2.0-84898994395
Herodotou C., Villasclaras-Fernandez E., Sharples M.	The design and evaluation of a sensor-based mobile application for citizen inquiry science investigations	2014	Lecture Notes in Computer Science (including subseries Lecture Notes in Artificial Intelligence and Lecture Notes in Bioinformatics)	8719 LNCS			434	439			10.1007/978-3-319-11200-8_38	http://www.scopus.com/inward/record.url?eid=2-s2.0-84906331426&partnerID=40&md5=61573cc0b2da2dda23e5a556c09a6dbb	Institute of Educational Technology, Open University, United Kingdom	Herodotou, C., Institute of Educational Technology, Open University, United Kingdom; Villasclaras-Fernández, E., Institute of Educational Technology, Open University, United Kingdom; Sharples, M., Institute of Educational Technology, Open University, United Kingdom	Despite their advantages of portability and ease of use, mobile devices have not yet been used in their full potential in education to measure and investigate real world phenomena. While some existing applications exploit individual sensors on mobile devices, there is no current toolkit that combines and customises data from the full range of sensors, and makes these data available for import to …	citizen science projects; mobile applications; mobile phone sensors	Conference Paper	Scopus	2-s2.0-84906331426
Sheppard S.A.	Where the paddle meets the stream: Bridging systems design theory and community-based monitoring practice	2014	Proceedings of the ACM Conference on Computer Supported Cooperative Work, CSCW				89	92			10.1145/2556420.2556831	http://www.scopus.com/inward/record.url?eid=2-s2.0-84898975124&partnerID=40&md5=2f789c09869a7b3ab60c30d258991a3e	University of Minnesota and Houston Engineering, Inc., Minneapolis, MN, United States	Sheppard, S.A., University of Minnesota and Houston Engineering, Inc., Minneapolis, MN, United States	My research is focused on computer support for community-based monitoring, at the intersection of citizen science, volunteered geographic information (VGI), and mobile crowdsourcing. Local-scale volunteer monitoring programs face a particular tension: the need to demonstrate the quality of the data they collect, while having limited resources available to provision and sustain ICT for data manage…	Citizen science; Community-based monitoring; Crowdsourcing; Data quality; HTML5; ICT; Mobile applications; Open source; Provenance; VGI; Volunteer monitoring	Conference Paper	Scopus	2-s2.0-84898975124
Moran S., Pantidi N., Rodden T., Chamberlain A., Griffiths C., Zilli D., Merrett G., Rogers A.	Listening to the forest and its curators: Lessons learnt from a bioacoustic smartphone application deployment	2014	Conference on Human Factors in Computing Systems - Proceedings				2387	2396			10.1145/2556288.2557022	http://www.scopus.com/inward/record.url?eid=2-s2.0-84900453432&partnerID=40&md5=8af6c2912f4560d386d3eeab670fd108	Mixed Reality Lab, University of Nottingham, United Kingdom; Located Knowledge Lab, United Kingdom; Electronics and Computer Science, University of Southampton, United Kingdom	Moran, S., Mixed Reality Lab, University of Nottingham, United Kingdom; Pantidi, N., Mixed Reality Lab, University of Nottingham, United Kingdom; Rodden, T., Mixed Reality Lab, University of Nottingham, United Kingdom; Chamberlain, A., Mixed Reality Lab, University of Nottingham, United Kingdom; Griffiths, C., Located Knowledge Lab, United Kingdom; Zilli, D., Electronics and Computer Science, Uni…	Our natural environment is complex and sensitive, and is home to a number of species on the verge of extinction. Surveying is one approach to their preservation, and can be supported by technology. This paper presents the deployment of a smartphone-based citizen science biodiversity application. Our findings from interviews with members of the biodiversity community revealed a tension between the…	Bioacoustics; Biodiversity; Citizen science; Community practices; Mobile; Participatory sensing; Tension; Tradition	Conference Paper	Scopus	2-s2.0-84900453432
Phillips R., Baurley S., Silve S.	Citizen Science and Open Design: Workshop Findings	2014	Design Issues	30	4		52	66			10.1162/DESI_a_00296	http://www.scopus.com/inward/record.url?eid=2-s2.0-84907465142&partnerID=40&md5=0d2223d5839740645574f9afd3edcca5	Royal College of Art (Design Products), London, United Kingdom; Brunel University teaching “Design for Manufacture and Communication, United Kingdom	Phillips, R., Royal College of Art (Design Products), London, United Kingdom; Baurley, S., Royal College of Art (Design Products), London, United Kingdom; Silve, S., Brunel University teaching “Design for Manufacture and Communication, United Kingdom	[No abstract available]		Article	Scopus	2-s2.0-84907465142
Kaufman A., Brown A., Barzyk T., Williams R.	The citizen science toolbox: A one-stop resource for air sensor technology	2014	EM: Air and Waste Management Association's Magazine for Environmental Managers		September		48	49				http://www.scopus.com/inward/record.url?eid=2-s2.0-84907406636&partnerID=40&md5=db9d8121eca7cd47a46a8dc961c6ed26	U.S. Environmental Protection Agency (EPA), Research Triangle Park, NC, United States; EPA's Office of Research and Development, Research Triangle Park, NC, United States	Kaufman, A., U.S. Environmental Protection Agency (EPA), Research Triangle Park, NC, United States; Brown, A., EPA's Office of Research and Development, Research Triangle Park, NC, United States; Barzyk, T., EPA's Office of Research and Development, Research Triangle Park, NC, United States; Williams, R., EPA's Office of Research and Development, Research Triangle Park, NC, United States	A cache of resources is being developed by the U.S. Environmental Protection Agency (EPA) to help interested parties become familiar with, and appropriately use, low-cost air quality sensors. The development of the Citizen Science Toolbox is filling a vital niche in helping to advance environmental air quality monitoring for a wide variety of purposes. © 2014 The Bureau of National Affairs, Inc.		Article	Scopus	2-s2.0-84907406636
Bonney R., Shirk J.L., Phillips T.B., Wiggins A., Ballard H.L., Miller-Rushing A.J., Parrish J.K.	Next steps for citizen science	2014	Science	343	6178		1436	1437		23	10.1126/science.1251554	http://www.scopus.com/inward/record.url?eid=2-s2.0-84896948855&partnerID=40&md5=98fdf5ffddde409a4921619bb86077c7	Cornell Lab. of Ornithology, Cornell University, Ithaca, NY 14850, United States; DataONE, University of New Mexico, Albuquerque, NM 87106, United States; School of Education, University of California, Davis, CA 95616, United States; National Park Service, Schoodic Education and Research Center, Acadia National Park, Winter Harbor, ME 04693, United States; School of Aquatic and Fisheries Sciences…	Bonney, R., Cornell Lab. of Ornithology, Cornell University, Ithaca, NY 14850, United States; Shirk, J.L., Cornell Lab. of Ornithology, Cornell University, Ithaca, NY 14850, United States; Phillips, T.B., Cornell Lab. of Ornithology, Cornell University, Ithaca, NY 14850, United States; Wiggins, A., Cornell Lab. of Ornithology, Cornell University, Ithaca, NY 14850, United States, DataONE, Universi…	Strategic investments and coordination are needed for citizen science to reach its full potential.		Short Survey	Scopus	2-s2.0-84896948855
Clavero M., Revilla E.	Biodiversity data: Mine centuries-old citizen science	2014	Nature	510	7503		35			1	10.1038/510035c	http://www.scopus.com/inward/record.url?eid=2-s2.0-84901933044&partnerID=40&md5=56e441dc1d9ab8926d98b130d5b5b1be	Doñana Biological Station, CSIC, Seville, Spain	Clavero, M., Doñana Biological Station, CSIC, Seville, Spain; Revilla, E., Doñana Biological Station, CSIC, Seville, Spain	[No abstract available]		Letter	Scopus	2-s2.0-84901933044
Bird T.J., Bates A.E., Lefcheck J.S., Hill N.A., Thomson R.J., Edgar G.J., Stuart-Smith R.D., Wotherspoon S., Krkosek M., Stuart-Smith J.F., Pecl G.T., Barrett N., Frusher S.	Statistical solutions for error and bias in global citizen science datasets	2014	Biological Conservation	173			144	154		12	10.1016/j.biocon.2013.07.037	http://www.scopus.com/inward/record.url?eid=2-s2.0-84899787240&partnerID=40&md5=0983883e2c0bbfb47418b08f6d6a0398	School of Botany, University of Melbourne, Parkville, Vic 3010, Australia; Institute for Marine and Antarctic Studies, University of Tasmania, Hobart, Tasmania 7001, Australia; Virginia Institute of Marine Science, College of William and Mary, PO Box 1346, Gloucester Point, VA 23062-1346, United States; Department of Ecology and Evolutionary Biology, Ramsay Wright Zoological Laboratories, Univers…	Bird, T.J., School of Botany, University of Melbourne, Parkville, Vic 3010, Australia, Institute for Marine and Antarctic Studies, University of Tasmania, Hobart, Tasmania 7001, Australia; Bates, A.E., Institute for Marine and Antarctic Studies, University of Tasmania, Hobart, Tasmania 7001, Australia; Lefcheck, J.S., Virginia Institute of Marine Science, College of William and Mary, PO Box 1346,…	Networks of citizen scientists (CS) have the potential to observe biodiversity and species distributions at global scales. Yet the adoption of such datasets in conservation science may be hindered by a perception that the data are of low quality. This perception likely stems from the propensity of data generated by CS to contain greater levels of variability (e.g., measurement error) or bias (e.g…	Additive models; Biodiversity; Experimental design; Linear models; Reef life survey; Species distribution models; Statistical analysis; Volunteer data	Article	Scopus	2-s2.0-84899787240
Bardaji R., Zafra E., Simon C., Piera J.	Comparing water transparency measurements obtained with low-cost citizens science instruments and high-quality oceanographic instruments	2014	OCEANS 2014 - TAIPEI			6964550					10.1109/OCEANS-TAIPEI.2014.6964550	http://www.scopus.com/inward/record.url?eid=2-s2.0-84918544947&partnerID=40&md5=30e58e8c3d6243048dbcbf94b15d1218	Physical and Technological Oceanography, Marine Science Institute (ICM-CSIC), Barcelona, Spain	Bardají, R., Physical and Technological Oceanography, Marine Science Institute (ICM-CSIC), Barcelona, Spain; Zafra, E., Physical and Technological Oceanography, Marine Science Institute (ICM-CSIC), Barcelona, Spain; Simon, C., Physical and Technological Oceanography, Marine Science Institute (ICM-CSIC), Barcelona, Spain; Piera, J., Physical and Technological Oceanography, Marine Science Institute…	The low cost moored system KdUINO allows to measure parameters related to water transparency, specifically the diffuse attenuation coefficient parameter. In this contribution, its measurements are compared with other high precision scientific commercial instrument in order to estimate the sensor measurement error. © 2014 IEEE.	Buoy technology; Do it yourself; Low cost sensors; Oceanographic instrumentation and sensors	Conference Paper	Scopus	2-s2.0-84918544947
Radhakrishna S., Binoy V.V., Kurup A.	The culture of environmental education: Insights from a citizen science experiment in India	2014	Current Science	107	2		176	177				http://www.scopus.com/inward/record.url?eid=2-s2.0-84904860060&partnerID=40&md5=09bae104ed1dc513613c2db48cc59561	School of Natural and Engineering Sciences, National Institute of Advanced Studies, Bangalore 560 012, India; School of Social Sciences, National Institute of Advanced Studies, Bangalore 560 012, India	Radhakrishna, S., School of Natural and Engineering Sciences, National Institute of Advanced Studies, Bangalore 560 012, India; Binoy, V.V., School of Natural and Engineering Sciences, National Institute of Advanced Studies, Bangalore 560 012, India; Kurup, A., School of Social Sciences, National Institute of Advanced Studies, Bangalore 560 012, India	The impact of culture on environmental education is well acknowledged by theorists and practitioners in the field however, the particular mechanisms by which cultural factors may influence environmental educational practices are still relatively unexplored. In this note we describe a citizen science initiative that we attempted to implement in a rural area in southern India, and draw on our exper…		Note	Scopus	2-s2.0-84904860060
Bahls L.L.	New diatoms from the American West-A tribute to citizen science	2014	Proceedings of the Academy of Natural Sciences of Philadelphia	163	1		61	84		2	10.1635/053.163.0109	http://www.scopus.com/inward/record.url?eid=2-s2.0-84900297744&partnerID=40&md5=abe977f3c754f70462f93c5c7d260949	Montana Diatom Collection, 1032 12th Avenue, Helena, MT 59601, United States	Bahls, L.L., Montana Diatom Collection, 1032 12th Avenue, Helena, MT 59601, United States	Twelve new diatom species are described from remote locations in the western United States: Cymbella blinnii sp. nov., Cymbopleura maggieae sp. nov., Encyonema drakei sp. nov., E. pentoniae sp. nov., E. willeyorum sp. nov., Frustulia esandalliae sp. nov., Gomphonema darwinii sp. nov., G. evolutionensis sp. nov., Muelleria agnellus sp. nov., M. spauldingiae sp. nov., M. tetonensis sp. nov., and Na…		Article	Scopus	2-s2.0-84900297744
French R.	Public participation in air quality monitoring: Serega-one/istock/ thinkstock citizen science	2014	EM: Air and Waste Management Association's Magazine for Environmental Managers		AUG		16	21				http://www.scopus.com/inward/record.url?eid=2-s2.0-84906086981&partnerID=40&md5=7a74b47bdd4d9f7808aac3cd08f86460	AAAS Science and Technology Policy Fellow, U.S. Environmental Protection Agency's Offi Ce of Research and Development, United States	French, R., AAAS Science and Technology Policy Fellow, U.S. Environmental Protection Agency's Offi Ce of Research and Development, United States	[No abstract available]		Review	Scopus	2-s2.0-84906086981
O'Donnell R.P., Durso A.M.	Harnessing the power of a global network of citizen herpetologists by improving citizen science databases	2014	Herpetological Review	45	1		151	157				http://www.scopus.com/inward/record.url?eid=2-s2.0-84920453073&partnerID=40&md5=eac589551bb19bcc8e794cc6ad188893	Department of Wildland Resources and Ecology Center, Utah State University, 5230 Old Main Hill Logan, Logan, UT, United States; Department of Biology and Ecology Center, Utah State University, 5305 Old Main Hill, Logan, UT, United States; USGS Southwest Biological Science Center, United States	O'Donnell, R.P., Department of Wildland Resources and Ecology Center, Utah State University, 5230 Old Main Hill Logan, Logan, UT, United States, USGS Southwest Biological Science Center, United States; Durso, A.M., Department of Biology and Ecology Center, Utah State University, 5305 Old Main Hill, Logan, UT, United States	[No abstract available]		Article	Scopus	2-s2.0-84920453073
Sickler J., Cherry T.M., Allee L., Smyth R.R., Losey J.	Scientific Value and Educational Goals: Balancing Priorities and Increasing Adult Engagement in a Citizen Science Project	2014	Applied Environmental Education and Communication	13	2		109	119			10.1080/1533015X.2014.947051	http://www.scopus.com/inward/record.url?eid=2-s2.0-84914154538&partnerID=40&md5=9a17ff47fcc6e0a88b12c1123a10c269	Lifelong Learning Group, Columbus, OH, United States; TMCherry Consulting, Alexandria, VA, United States; Department of Entomology, Cornell University, Ithaca, NY, United States	Sickler, J., Lifelong Learning Group, Columbus, OH, United States; Cherry, T.M., TMCherry Consulting, Alexandria, VA, United States; Allee, L., Department of Entomology, Cornell University, Ithaca, NY, United States; Smyth, R.R., Department of Entomology, Cornell University, Ithaca, NY, United States; Losey, J., Department of Entomology, Cornell University, Ithaca, NY, United States	The Lost Ladybug Project is a citizen science project that engages individuals and groups in research and learning about ladybug population dynamics. With a dual purpose of advancing scientists’ research about ladybug populations and achieving learning outcomes with participants, the project's summative evaluation led to critical reflection on the complementary and contradictory priorities within…		Article	Scopus	2-s2.0-84914154538
Karlsson B.	Extended season for northern butterflies	2014	International Journal of Biometeorology	58	5		691	701		5	10.1007/s00484-013-0649-8	http://www.scopus.com/inward/record.url?eid=2-s2.0-84903737855&partnerID=40&md5=ca474681ebc5ef8a820960208707c36f	Department of Zoology, Stockholm University, 106 91 Stockholm, Sweden	Karlsson, B., Department of Zoology, Stockholm University, 106 91 Stockholm, Sweden	Butterflies are like all insects in that they are temperature sensitive and a changing climate with higher temperatures might effect their phenology. Several studies have found support for earlier flight dates among the investigated species. A comparative study with data from a citizen science project, including 66 species of butterflies in Sweden, was undertaken, and the result confirms that mos…	Butterflies; Citizen science; Climate; Diapause; Latitude; Phenology; Temperature	Article	Scopus	2-s2.0-84903737855
Williams E.H., Stichter S.B., Hitchcock C., Polgar C.A., Primack R.B.	Phenological advancement of lycaenid butterflies in Massachusetts	2014	Journal of the Lepidopterists' Society	68	3		167	174				http://www.scopus.com/inward/record.url?eid=2-s2.0-84908021754&partnerID=40&md5=ad6be374efb3bb0b92ff7596c8cfcd2e	Department of Biology, Hamilton College, Clinton, NY, United States; Massachusetts Butterfly Club, 108 Walden St, Cambridge, MA, United States; Dept. Biology, Boston College, Commonwealth Ave., Chestnut Hill, MA, United States; Dept. Biology, Boston Univ., 5 Cummington St., Boston, MA, United States	Williams, E.H., Department of Biology, Hamilton College, Clinton, NY, United States; Stichter, S.B., Massachusetts Butterfly Club, 108 Walden St, Cambridge, MA, United States; Hitchcock, C., Dept. Biology, Boston College, Commonwealth Ave., Chestnut Hill, MA, United States; Polgar, C.A., Dept. Biology, Boston Univ., 5 Cummington St., Boston, MA, United States; Primack, R.B., Dept. Biology, Boston…	One response of living organisms to a changing climate is a shift in phenology; ectotherms in particular are apt to appear earlier under warmer conditions. We have used citizen science data collected by the Massachusetts Butterfly Club to measure the rates of plienological advance by ten species of univoltine lycaenid butterflies, including five spring emergent elfins (CaUaphrys spp.) and five su…	Citizen science; Climate change; Elfins; Hairstreaks; Phenology	Article	Scopus	2-s2.0-84908021754
Bailey R.L., Clark G.E.	Occurrence of twin embryos in the eastern bluebird	2014	PeerJ	2014	1	e273				2	10.7717/peerj.273	http://www.scopus.com/inward/record.url?eid=2-s2.0-84897936760&partnerID=40&md5=93509d2c66e52f2ae99a00f1a85dd104	Cornell Lab of Ornithology, Ithaca, NY, United States	Bailey, R.L., Cornell Lab of Ornithology, Ithaca, NY, United States; Clark, G.E.	We report the first record of presumed twinning in eastern bluebird (Sialia sialis) and provide a review of previously reported twinning events in wild birds. A nest containing twin eastern bluebird nestlings was monitored in 2013 in central Pennsylvania and reported to the Cornell Lab of Ornithology's NestWatch program, a national program where volunteers submit data on wild nesting birds. A pre…	Citizen science; Double-yolked egg; Eastern bluebird; Pennsylvania; Sialia sialis; Twinning	Article	Scopus	2-s2.0-84897936760
Meynecke J.-O.	Whale trails - A smart phone application for whale tracking	2014	Proceedings - 7th International Congress on Environmental Modelling and Software: Bold Visions for Environmental Modeling, iEMSs 2014	1			304	310				http://www.scopus.com/inward/record.url?eid=2-s2.0-84911907939&partnerID=40&md5=200caaac8146d0afa0cab2b6ef02b312	Griffith Centre for Coastal Management and Humpbacks and High-Rises, Gold Coast, QLD, Australia	Meynecke, J.-O., Griffith Centre for Coastal Management and Humpbacks and High-Rises, Gold Coast, QLD, Australia	Whale watching is undertaken by millions of tourists every year around the world and forms an important industry for a number of countries. Recent changes in migration patterns of whales in particular Humpback whales maybe attributed to climate change. Identifying movement and resting spots of whales can provide opportunities for adaptation of the whale watch industry in times of uncertainty. Suc…	Citizen science; Climate adaptation; Community-based participatory research; Smart phone application; Whale watching	Conference Paper	Scopus	2-s2.0-84911907939
Leonardi C., Cappellotto A., Caraviello M., Lepri B., Antonelli F.	SecondNose: An air quality mobile crowdsensing system	2014	Proceedings of the NordiCHI 2014: The 8th Nordic Conference on Human-Computer Interaction: Fun, Fast, Foundational				1051	1054		1	10.1145/2639189.2670273	http://www.scopus.com/inward/record.url?eid=2-s2.0-84911416771&partnerID=40&md5=76cddd7c2bad9bdd5bd89cba71dc1919	Fondazione Bruno Kessler, Via Sommarive, 18, Trento, Italy	Leonardi, C., Fondazione Bruno Kessler, Via Sommarive, 18, Trento, Italy; Cappellotto, A., Fondazione Bruno Kessler, Via Sommarive, 18, Trento, Italy; Caraviello, M., Fondazione Bruno Kessler, Via Sommarive, 18, Trento, Italy; Lepri, B., Fondazione Bruno Kessler, Via Sommarive, 18, Trento, Italy; Antonelli, F., Fondazione Bruno Kessler, Via Sommarive, 18, Trento, Italy	In this paper, we present SecondNose, an air quality mobile crowdsensing service, aimed at collecting environmental data to monitor some air pollution indicators to foster participants' reflection on their overall exposure to pollutants. Currently, SecondNose aggregates more than 30k data points daily from 80 citizens in Trento, northern Italy. The paper describes the system and the results of an…	Air quality; Citizen science; Participatory sensing	Conference Paper	Scopus	2-s2.0-84911416771
Scheirer W.J., Anthony S.E., Nakayama K., Cox D.D.	Perceptual annotation: Measuring human vision to improve computer vision	2014	IEEE Transactions on Pattern Analysis and Machine Intelligence	36	8	6701391	1679	1686		2	10.1109/TPAMI.2013.2297711	http://www.scopus.com/inward/record.url?eid=2-s2.0-84904206230&partnerID=40&md5=e58053978ef69a4782b82c6d12c972bd	School of Engineering and Applied Sciences, Department of Molecular and Cellular Biology, Harvard University, Cambridge, MA 02138, United States; Department of Psychology and the Center for Brain Science, Harvard University, Cambridge, MA 02138, United States	Scheirer, W.J., School of Engineering and Applied Sciences, Department of Molecular and Cellular Biology, Harvard University, Cambridge, MA 02138, United States; Anthony, S.E., Department of Psychology and the Center for Brain Science, Harvard University, Cambridge, MA 02138, United States; Nakayama, K., Department of Psychology and the Center for Brain Science, Harvard University, Cambridge, MA …	For many problems in computer vision, human learners are considerably better than machines. Humans possess highly accurate internal recognition and learning mechanisms that are not yet understood, and they frequently have access to more extensive training data through a lifetime of unbiased experience with the visual world. We propose to use visual psychophysics to directly leverage the abilities…	citizen science; face detection; Machine learning; psychology; psychometrics; psychophysics; regularization; support vector machines; visual recognition	Article	Scopus	2-s2.0-84904206230
Hemmi A., Graham I.	Hacker science versus closed science: building environmental monitoring infrastructure	2014	Information Communication and Society	17	7		830	842			10.1080/1369118X.2013.848918	http://www.scopus.com/inward/record.url?eid=2-s2.0-84901230952&partnerID=40&md5=c8634f3f7d48947bc6a8fc784946ce33	Institute for the Study of Science, Technology and Innovation, University of Edinburgh, Edinburgh, United Kingdom; University of Edinburgh Business School, University of Edinburgh, Edinburgh, United Kingdom	Hemmi, A., Institute for the Study of Science, Technology and Innovation, University of Edinburgh, Edinburgh, United Kingdom; Graham, I., University of Edinburgh Business School, University of Edinburgh, Edinburgh, United Kingdom	The Fukushima Daiichi accident in March 2011 created a need by both public agencies and citizens for data on the levels of radionuclide contamination across Japan. In response to this need two systems emerged to collect radiation data using mobile sensors and publish it on the internet: KURAMA, developed by Kyoto University, and Safecast, developed by an ad hoc group of volunteers with their root…	citizen science; Fukushima; ICTs; sociology of science	Article	Scopus	2-s2.0-84901230952
Majcher A., Cwiek A., Cwiok M., Mankiewicz L., Zaremba M., Zarnecki A.F.	"Pi of the Sky" off-line experiment with Gloria	2014	Acta Polytechnica	54	3		205	209			10.14311/AP.2014.54.0205	http://www.scopus.com/inward/record.url?eid=2-s2.0-84903537464&partnerID=40&md5=177f8f91a3724794713c69264ac167a4	National Centre for Nuclear Research, Hoza 69, 00-681 Warsaw, Poland; University of Warsaw, Hoza 69, 00-681 Warsaw, Poland; Center for Theoretical Physics, Polish Academy of Sciences, Al. Lotników 32/46, 02-668 Warsaw, Poland	Majcher, A., National Centre for Nuclear Research, Hoza 69, 00-681 Warsaw, Poland; ?wiek, A., National Centre for Nuclear Research, Hoza 69, 00-681 Warsaw, Poland; ?wiok, M., University of Warsaw, Hoza 69, 00-681 Warsaw, Poland; Mankiewicz, L., Center for Theoretical Physics, Polish Academy of Sciences, Al. Lotników 32/46, 02-668 Warsaw, Poland; Zaremba, M., University of Warsaw, Hoza 69, 00-681 …	GLORIA is the first free and open-access network of robotic telescopes in the world. Based on the Web 2.0 environment, amateur and professional users can do research in astronomy by observing with robotic telescope, and/or analyzing data acquired with GLORIA, or from other free access databases. The GLORIA project develops free standards, protocols and tools for controlling Robotic Telescopes and…	Citizen science; Data analysis; Image processing; Robotic telescopes; Telescope network; Web 2.0	Article	Scopus	2-s2.0-84903537464
Paulos E., Tian R., Myers C., Paulos P.	Sensory triptych: Here, near, out there	2014	UIST 2014 - Proceedings of the 27th Annual ACM Symposium on User Interface Software and Technology				491	496			10.1145/2642918.2647410	http://www.scopus.com/inward/record.url?eid=2-s2.0-84912020271&partnerID=40&md5=cc97eba9e5b547b5b55a04d86cabaf8c	Electrical Engineering and Computer Sciences, University of California, Berkeley, United States; Berkeley Arts Magnet, Berkeley Unified School District, United States	Paulos, E., Electrical Engineering and Computer Sciences, University of California, Berkeley, United States; Tian, R., Electrical Engineering and Computer Sciences, University of California, Berkeley, United States; Myers, C., Electrical Engineering and Computer Sciences, University of California, Berkeley, United States; Paulos, P., Berkeley Arts Magnet, Berkeley Unified School District, United …	Sensory Triptych is a set of exploratory, interactive sensors designed for children that invite "new ways of seeing" our world from the perspective of the here (the earth, air, and water around us), near (things just out of sight), and out there (orbiting satellites and space junk) using familiar and novel interfaces, affordances, and narratives. We present a series of novel physical design proto…	Children; Citizen exploration; Citizen science; Critical design; Education; Sensors; Toys	Conference Paper	Scopus	2-s2.0-84912020271
Reito S.	On INFN 2010 physics popularization school: Video report	2014	Springer Proceedings in Physics	145			605	607			10.1007/978-3-319-00297-2_66	http://www.scopus.com/inward/record.url?eid=2-s2.0-84927563487&partnerID=40&md5=bb54bf2bbe04c62684b4af1f0de2d46e	Istituto Nazionale Fisica Nucleare, Frascati, Italy	Reito, S., Istituto Nazionale Fisica Nucleare, Frascati, Italy	In this short videowereport on the four daysINFNschool “Comunicazione e Divulgazione della Fisica 2010” held in Perugia (Italy) on November 9/12. This meeting was conceived in the frame of a bigger training programme for INFN people interested in the popularization of physics. It was a full immersion school with traditional lectures, laboratories, working group and some sessions called “A tavola …		Conference Paper	Scopus	2-s2.0-84927563487
Goeau H., Affouard A., Dufour S., Vignau C., Bonnet P., Bakic V., Selmi S., Barthelemy D., Joly A., Barbe J., Yahiaoui I., Boujemaa N.	Pl@ntNet mobile 2014: Android port and new features	2014	ICMR 2014 - Proceedings of the ACM International Conference on Multimedia Retrieval 2014				527	528			10.1145/2578726.2582618	http://www.scopus.com/inward/record.url?eid=2-s2.0-84899751887&partnerID=40&md5=8321789c1109a216d7230e71c41ae06f	INRIA, ZENITH, France; CIRAD, UMR AMAP, France; INRA, UMR AMAP, France; Tela Botanica, France; CIRAD, BIOS, France; Reims University, CReSTIC, France; INRIA, Saclay, France	Goëau, H., INRIA, ZENITH, France; Affouard, A., CIRAD, UMR AMAP, France; Dufour, S., INRA, UMR AMAP, France; Vignau, C., Tela Botanica, France; Bonnet, P., CIRAD, UMR AMAP, France; Bakic, V., INRIA, ZENITH, France; Selmi, S., INRIA, ZENITH, France; Barthélémy, D., CIRAD, BIOS, France; Joly, A., INRIA, ZENITH, France; Barbe, J., INRA, UMR AMAP, France; Yahiaoui, I., Reims University, CReSTIC, Fran…	This paper presents several improvements of Pl@ntNet1, an image sharing and retrieval application for identifying plants [6]: (i) ported to most android platforms (ii) three times more data (iii) exploiting metadata as well as visual content in the identification process (iv) a new multi-plant-organ, multi-image and multi-feature merging strategy with separate indexes for each visual feature (v) …	Bark; Citizen science; Ecology; Flower; Fruit; Leaf; Multiimage query; Plant identification; Social network	Conference Paper	Scopus	2-s2.0-84899751887
Tinati R., Luczak-Roesch M., Simperl E., Shadbolt N.	Motivations of citizen scientists - A quantitative investigation of forum participation	2014	WebSci 2014 - Proceedings of the 2014 ACM Web Science Conference				295	296			10.1145/2615569.2615651	http://www.scopus.com/inward/record.url?eid=2-s2.0-84904480190&partnerID=40&md5=0ce8c3178977a6a96e07c682432e75fe	University of Southampton, Web and Internet Science, United Kingdom	Tinati, R., University of Southampton, Web and Internet Science, United Kingdom; Luczak-Roesch, M., University of Southampton, Web and Internet Science, United Kingdom; Simperl, E., University of Southampton, Web and Internet Science, United Kingdom; Shadbolt, N., University of Southampton, Web and Internet Science, United Kingdom	[No abstract available]	Citizen science; Discussion forums; Online communities	Conference Paper	Scopus	2-s2.0-84904480190
Joly A., Goeau H., Bonnet P., Bakic V., Barbe J., Selmi S., Yahiaoui I., Carre J., Mouysset E., Molino J.-F., Boujemaa N., Barthelemy D.	Interactive plant identification based on social image data	2014	Ecological Informatics	23			22	34			10.1016/j.ecoinf.2013.07.006	http://www.scopus.com/inward/record.url?eid=2-s2.0-84905119264&partnerID=40&md5=f2856f0e8bf9d53273174c7a6b664cbd	INRIA, ZENITH team, LIRMM, F-34090 Montpellier, France; CIRAD, UMR AMAP, F-34398 Montpellier, France; INRA, UMR AMAP, F-34398 Montpellier, France; CReSTIC, University of Reims, France; Tela Botanica, F-34000 Montpellier, France; IRD, UMR AMAP, F-34398 Montpellier, France; INRIA Saclay, F-92120 Palaiseau, France; CIRAD, BIOS, Direction and INRA, UMR AMAP, F-34398 Montpellier, France	Joly, A., INRIA, ZENITH team, LIRMM, F-34090 Montpellier, France; Goëau, H., INRIA, ZENITH team, LIRMM, F-34090 Montpellier, France; Bonnet, P., CIRAD, UMR AMAP, F-34398 Montpellier, France; Baki?, V., INRIA, ZENITH team, LIRMM, F-34090 Montpellier, France; Barbe, J., INRA, UMR AMAP, F-34398 Montpellier, France; Selmi, S., INRIA, ZENITH team, LIRMM, F-34090 Montpellier, France; Yahiaoui, I., CReS…	Speeding up the collection and integration of raw botanical observation data is a crucial step towards a sustainable development of agriculture and the conservation of biodiversity. Initiated in the context of a citizen sciences project, the main contribution of this paper is an innovative collaborative workflow focused on image-based plant identification as a mean to enlist new contributors and …	Bark; Botanist; Citizen science; Collaborative; Computer vision; Crowdsourcing; Ecology; Flower; Fruit; Identification; Images; Leaf; Monitoring; Multi-organ; Multimedia; Plant; Retrieval; Social network; Surveillance; Visual	Article	Scopus	2-s2.0-84905119264
Farmer R.G., Leonard M.L., Mills Flemming J.E., Anderson S.C.	Observer aging and long-term avian survey data quality	2014	Ecology and Evolution	4	12		2563	2576			10.1002/ece3.1101	http://www.scopus.com/inward/record.url?eid=2-s2.0-84902457128&partnerID=40&md5=38ad90bfba9bbb9d50e4165d6c5eda4e	Department of Biology, Dalhousie University, 1355 Oxford Street, Halifax, NS, B3H 4R2, Canada; Department of Mathematics and Statistics, Dalhousie University, 1355 Oxford Street, Halifax, NS, B3H 4R2, Canada; Earth to Ocean Research Group, Department of Biological Sciences, Simon Fraser University, Burnaby, BC, V5A 1S6, Canada	Farmer, R.G., Department of Biology, Dalhousie University, 1355 Oxford Street, Halifax, NS, B3H 4R2, Canada; Leonard, M.L., Department of Biology, Dalhousie University, 1355 Oxford Street, Halifax, NS, B3H 4R2, Canada; Mills Flemming, J.E., Department of Mathematics and Statistics, Dalhousie University, 1355 Oxford Street, Halifax, NS, B3H 4R2, Canada; Anderson, S.C., Department of Biology, Dalho…	Long-term wildlife monitoring involves collecting time series data, often using the same observers over multiple years. Aging-related changes to these observers may be an important, under-recognized source of error that can bias management decisions. In this study, we used data from two large, independent bird surveys, the Atlas of the Breeding Birds of Ontario ("OBBA") and the North American Bre…	Avian ecology; Citizen science; Observer error; Point counts; Population trend estimation	Article	Scopus	2-s2.0-84902457128
Mottos A.B., Feris R.S.	Fusing well-crafted feature descriptors for efficient fine-grained classification	2014	2014 IEEE International Conference on Image Processing, ICIP 2014			7026052	5197	5201			10.1109/ICIP.2014.7026052	http://www.scopus.com/inward/record.url?eid=2-s2.0-84931086323&partnerID=40&md5=c5c9663fd76cfc67ac25488674adc1a5	IBM Research, Brazil; IBM TJ Watson Research, United States	Mottos, A.B., IBM Research, Brazil; Feris, R.S., IBM TJ Watson Research, United States	As citizen science projects become more popular and engage an increasing number of volunteers, smartphones are turning into commonly used sensors in the biodiversity environment. In this paper, we propose a novel approach for classification of subordinate categories such as plant and insect species that is fast and suitable for use in mobile devices. In particular, we show that a combination of c…	citizen science; Computer vision; fine-grained classification	Conference Paper	Scopus	2-s2.0-84931086323
Strebel N., Kery M., Schaub M., Schmid H.	Studying phenology by flexible modelling of seasonal detectability peaks	2014	Methods in Ecology and Evolution	5	5		483	490			10.1111/2041-210X.12175	http://www.scopus.com/inward/record.url?eid=2-s2.0-84900540549&partnerID=40&md5=1f01b1224c81934b6c9a574994ad4de6	Swiss Ornithological Institute, 6204 Sempach, Switzerland; Hintermann and Weber AG, 4153 Reinach, Switzerland	Strebel, N., Swiss Ornithological Institute, 6204 Sempach, Switzerland, Hintermann and Weber AG, 4153 Reinach, Switzerland; Kéry, M., Swiss Ornithological Institute, 6204 Sempach, Switzerland; Schaub, M., Swiss Ornithological Institute, 6204 Sempach, Switzerland; Schmid, H., Swiss Ornithological Institute, 6204 Sempach, Switzerland	Summary: Many animals and plant species have advanced spring phenology in response to climate warming. The majority of avian phenological studies are based on arrival dates. Consequently, knowledge on bird phenology is mainly based on migratory species. In addition, arrival dates of migratory birds may be substantially affected by en route climate conditions, thus failing to provide good indicato…	Bayesian analysis; Citizen-science data; Long-term monitoring programmes; Site-occupancy models; Splines; Spring detectability peak	Article	Scopus	2-s2.0-84900540549
van Vliet A.J.H., Bron W.A., Mulder S., van der Slikke W., Ode B.	Observed climate-induced changes in plant phenology in the Netherlands	2014	Regional Environmental Change	14	3		997	1008		2	10.1007/s10113-013-0493-8	http://www.scopus.com/inward/record.url?eid=2-s2.0-84900849476&partnerID=40&md5=65287221a10ef0f562ed29e72103485d	Environmental Systems Analysis Group, Wageningen University, P.O. Box 47, 6700 AA Wageningen, Netherlands; Foundation for Sustainable Development, P.O. Box 570, 6700 AN Wageningen, Netherlands; FLORON, P.O. Box 9010, 6500 GL Nijmegen, Netherlands	van Vliet, A.J.H., Environmental Systems Analysis Group, Wageningen University, P.O. Box 47, 6700 AA Wageningen, Netherlands, Foundation for Sustainable Development, P.O. Box 570, 6700 AN Wageningen, Netherlands; Bron, W.A., Environmental Systems Analysis Group, Wageningen University, P.O. Box 47, 6700 AA Wageningen, Netherlands, Foundation for Sustainable Development, P.O. Box 570, 6700 AN Wagen…	We determined whether climate change in the Netherlands has caused phenological changes since 1868. We analysed over 150,000 plant phenological observations of 320 plant species, obtained by four volunteer networks and one series collected by Mr. Braaksma. With the network data, we compared the timing of life cycle events in three different periods: 1894-1932 (Period 1), 1940-1968 (Period 2) and …	Citizen science; Climate change; Netherlands; Phenology; Plants	Article	Scopus	2-s2.0-84900849476
Winfield I.J.	Biological conservation of aquatic inland habitats: These are better days	2014	Journal of Limnology	73	1 SUPPL		120	131		1	10.4081/jlimnol.2014.795	http://www.scopus.com/inward/record.url?eid=2-s2.0-84904246648&partnerID=40&md5=4658cce4b456adec3510eb21f2f30c3e	Lake ecosystems Group, Centre for ecology and Hydrology, Lancaster environment Centre, library Avenue, Bailrigg, lancaster, lA1 4AP, United Kingdom	Winfield, I.J., Lake ecosystems Group, Centre for ecology and Hydrology, Lancaster environment Centre, library Avenue, Bailrigg, lancaster, lA1 4AP, United Kingdom	The biodiversity of aquatic inland habitats currently faces unprecedented threats from human activities. At the same time, although much is known about the functioning of freshwater ecosystems the successful transfer of such knowledge to practical conservation has not been universal. This alarming situation is considered here using a theme of the conservation of freshwater fishes, supported where…	Biodiversity; Citizen science; Evidence-based; Freshwater fish; Knowledge transfer; Standardised assessment	Article	Scopus	2-s2.0-84904246648
Pratihast A.K., DeVries B., Avitabile V., de Bruin S., Kooistra L., Tekle M., Herold M.	Combining satellite data and community-based observations for forest monitoring	2014	Forests	5	10		2464	2489		2	10.3390/f5102464	http://www.scopus.com/inward/record.url?eid=2-s2.0-84921365689&partnerID=40&md5=9d02d3af3a5d5ae7684d1d410d946b98	Laboratory of Geo-information Science and Remote Sensing, Wageningen University, P.O. Box 47, Wageningen, Netherlands; The Nature and Biodiversity Conservation Union (NABU), Bonga, Southern Nations Nationalities and People's Region (SNNPR), Ethiopia	Pratihast, A.K., Laboratory of Geo-information Science and Remote Sensing, Wageningen University, P.O. Box 47, Wageningen, Netherlands; DeVries, B., Laboratory of Geo-information Science and Remote Sensing, Wageningen University, P.O. Box 47, Wageningen, Netherlands; Avitabile, V., Laboratory of Geo-information Science and Remote Sensing, Wageningen University, P.O. Box 47, Wageningen, Netherland…	Within the Reducing Emissions from Deforestation and Degradation (REDD+) framework, the involvement of local communities in national forest monitoring activities has the potential to enhance monitoring efficiency at lower costs while simultaneously promoting transparency and better forest management. We assessed the consistency of forest monitoring data (mostly activity data related to forest cha…	Accuracy assessment; Citizen science; Community-based monitoring; Ethiopia; Kafa; MRV; National forest monitoring system; REDD+; Remote sensing	Article	Scopus	2-s2.0-84921365689
Chin A.	"Hunting porcupines": Citizen scientists contribute new knowledge about rare coral reef species	2014	Pacific Conservation Biology	20	1		48	53				http://www.scopus.com/inward/record.url?eid=2-s2.0-84904420083&partnerID=40&md5=f94a0f0817723ef843f077bf9e33c5af	School of Earth and Environmental Sciences, James Cook University, Australia	Chin, A., School of Earth and Environmental Sciences, James Cook University, Australia	There has been growing interest in engaging citizen scientists in the collection of environmental data to inform conservation efforts and decision making, and to augment formal monitoring programmes. Citizen scientists can collect data across large spatial and temporal scales that cannot be feasibly covered through traditional research and monitoring programmes. The 'Porcupine Ray Hunt' was a pil…	Citizen science; Community monitoring; Rare species; SCUBA diver	Article	Scopus	2-s2.0-84904420083
Leong K.M., Kyle G.T.	Engaging park stewards through biodiversity discovery: Social outcomes of participation in bioblitzes	2014	Park Science	31	1		106	111				http://www.scopus.com/inward/record.url?eid=2-s2.0-84919711854&partnerID=40&md5=19498f3cedb430b6fc166c72f533d61f	Human Dimensions of Biological Resource Management, National Park Service, Fort Collins, CO, United States; Department of Recreation, Park, and Tourism Sciences, Texas A and M University, College station, TX, United States	Leong, K.M., Human Dimensions of Biological Resource Management, National Park Service, Fort Collins, CO, United States; Kyle, G.T., Department of Recreation, Park, and Tourism Sciences, Texas A and M University, College station, TX, United States	Large-scale bioblitzes, such as those conducted jointly by the National Park Service and National Geographic Society, provide an opportunity for visitors to engage directly in inventories of lesser-known species in parks. Working side by side with scientists, members of the public contribute to the development of knowledge about park resources, learn about the scientific method, and experience th…	Bioblitz; Citizen science; National Geographic Society; Socialpsychological science; Visitor experiences	Article	Scopus	2-s2.0-84919711854
Smith S.D.A., Gillies C.L., Shortland-Jones H.	Patterns of marine debris distribution on the beaches of Rottnest Island, Western Australia	2014	Marine Pollution Bulletin	88	1-Feb		188	193			10.1016/j.marpolbul.2014.09.007	http://www.scopus.com/inward/record.url?eid=2-s2.0-84908657851&partnerID=40&md5=4875463f4c0c6c9483eb16fd4cca99cf	National Marine Science Centre, Southern Cross University, PO Box 4321, Coffs Harbour, NSW, Australia; Earthwatch Institute Australia, 126 Bank Street, South Melbourne, VIC, Australia; Rottnest Island Authority, P.O. Box 693, Fremantle, WA, Australia	Smith, S.D.A., National Marine Science Centre, Southern Cross University, PO Box 4321, Coffs Harbour, NSW, Australia; Gillies, C.L., Earthwatch Institute Australia, 126 Bank Street, South Melbourne, VIC, Australia; Shortland-Jones, H., Rottnest Island Authority, P.O. Box 693, Fremantle, WA, Australia	Rottnest Island, Western Australia, receives &gt;500,000visitorsy-1, who are mainly attracted by the Island's natural values. Marine debris is a threat to both these natural values and to Island wildlife, and is consequently an important issue for managers. Engaging with volunteers, we quantified marine debris at 16 beach sites around the Island. The highest loads occurred on the SW coast and pri…	Citizen science; Fishing; In situ deposition; Management; Plastic; Volunteers	Article	Scopus	2-s2.0-84908657851
Wechsler D.	Crowdsourcing as a method of transdisciplinary research-Tapping the full potential of participants	2014	Futures	60			14	22		2	10.1016/j.futures.2014.02.005	http://www.scopus.com/inward/record.url?eid=2-s2.0-84901944075&partnerID=40&md5=b7508f925b6edc201159564fc3b79871	Wuppertal Institute for Climate, Environment and Energy, Döppersberg 19, D-42103 Wuppertal, Germany	Wechsler, D., Wuppertal Institute for Climate, Environment and Energy, Döppersberg 19, D-42103 Wuppertal, Germany	Within the scope of citizen science projects, crowdsourcing has already expanded into scientific application areas. In this, its scientific potential is only partly exhausted, however.It will be shown that transdisciplinary research is made up in content and structural aspects in such a way that crowdsourcing can fully unfold as a research method through varied participation possibilities, reflec…	Citizen science; Crowdsourcing; Participation; Transdisciplinary research; Web-based technologies; Wisdom of crowds	Article	Scopus	2-s2.0-84901944075
Dekker F.J., Hughson D.L.	Reliability of ephemeral montane springs in Mojave National Preserve, California	2014	Journal of Arid Environments	111			61	67			10.1016/j.jaridenv.2014.07.008	http://www.scopus.com/inward/record.url?eid=2-s2.0-84906498683&partnerID=40&md5=e7daa76bdfd69ad721dc138ba197e44c	Mojave National Preserve, 2701 Barstow Road, Barstow, CA 92311, United States; Prescott Creeks, P.O. Box 3004, Prescott, Arizona 86302, United States	Dekker, F.J., Mojave National Preserve, 2701 Barstow Road, Barstow, CA 92311, United States, Prescott Creeks, P.O. Box 3004, Prescott, Arizona 86302, United States; Hughson, D.L., Mojave National Preserve, 2701 Barstow Road, Barstow, CA 92311, United States	Small springs in mountainous areas provide the only source of water for numerous wildlife species over a broad expanse of the Mojave Desert. A comprehensive inventory and annual surveys over nine years indicated that many such springs occur in canyons and ravines along the slopes and near the base of mountain ranges associated with small, locally recharged, perched aquifers and are drought epheme…	Arid land hydrology; Citizen science; Drought; Ephemeral springs; Mojave national preserve; Perched aquifer; Water availability	Article	Scopus	2-s2.0-84906498683
Preuss S., Low M., Cassel-Lundhagen A., Berggren A.	Evaluating range-expansion models for calculating nonnative species' expansion rate	2014	Ecology and Evolution	4	14		2812	2822		1	10.1002/ece3.1106	http://www.scopus.com/inward/record.url?eid=2-s2.0-84904540487&partnerID=40&md5=04c652f4773a5e85b400ec812db972e5	Department of Ecology, Swedish University of Agricultural Sciences, Box 7044, SE-75007 Uppsala, Sweden	Preuss, S., Department of Ecology, Swedish University of Agricultural Sciences, Box 7044, SE-75007 Uppsala, Sweden; Low, M., Department of Ecology, Swedish University of Agricultural Sciences, Box 7044, SE-75007 Uppsala, Sweden; Cassel-Lundhagen, A., Department of Ecology, Swedish University of Agricultural Sciences, Box 7044, SE-75007 Uppsala, Sweden; Berggren, A., Department of Ecology, Swedish…	Species range shifts associated with environmental change or biological invasions are increasingly important study areas. However, quantifying range expansion rates may be heavily influenced by methodology and/or sampling bias. We compared expansion rate estimates of Roesel's bush-cricket (Metrioptera roeselii, Hagenbach 1822), a nonnative species currently expanding its range in south-central Sw…	Biological invasion; Citizen science; Citizen-reported data; Dispersal; Distribution; Insects; Invasive species; Metrioptera roeseli; Orthoptera; Range shift	Article	Scopus	2-s2.0-84904540487
Moraes A.L.D., Fonseca F., Esteves M.G.P., Schneider D., De Souza J.M.	A meta-model for crowdsourcing platforms in Data Collection and Participatory Sensing	2014	Proceedings of the 2014 IEEE 18th International Conference on Computer Supported Cooperative Work in Design, CSCWD 2014			6839905	429	434			10.1109/CSCWD.2014.6846883	http://www.scopus.com/inward/record.url?eid=2-s2.0-84904650167&partnerID=40&md5=786ce86e4c81fb5fc35d0d1d34f2b9df	PESC/COPPE/UFRJ, Graduate School of Engineering, Federal University of Rio de Janeiro, Rio de Janeiro, RJ, Brazil; DEMAT/ICE/UFRRJ, Computer Science School, Federal Rural University of Rio de Janeiro, Rio de Janeiro, RJ, Brazil	Moraes, A.L.D., PESC/COPPE/UFRJ, Graduate School of Engineering, Federal University of Rio de Janeiro, Rio de Janeiro, RJ, Brazil; Fonseca, F., PESC/COPPE/UFRJ, Graduate School of Engineering, Federal University of Rio de Janeiro, Rio de Janeiro, RJ, Brazil; Esteves, M.G.P., PESC/COPPE/UFRJ, Graduate School of Engineering, Federal University of Rio de Janeiro, Rio de Janeiro, RJ, Brazil; Schneide…	Crowdsourcing is both a new paradigm of collaboration and a new frontier for CSCWD. Since its introduction in 2006, the notion of Crowdsourcing has been the object of a number of studies. Crowdsourcing has a multidisciplinary nature with a huge diversity of applications that encompasses many practices. The concepts that shape crowdsourcing are still under construction and it is difficult to reach…	citizen science; crowdsourcing; data collection; environment-centric sensing; participatory sensing	Conference Paper	Scopus	2-s2.0-84904650167
Lukyanenko R., Parsons J., Wiersma Y.F.	The IQ of the crowd: Understanding and improving information quality in structured user-generated content	2014	Information Systems Research	25	4		669	689		1	10.1287/isre.2014.0537	http://www.scopus.com/inward/record.url?eid=2-s2.0-84923298312&partnerID=40&md5=4126fe9e92d18b29b5d7b17f8afe169e	College of Business, Florida International University, Miami, FL, United States; Faculty of Business Administration, Memorial University of Newfoundland, St. John's, NL, Canada; Department of Biology, Memorial University of Newfoundland, St. John's, NL, Canada	Lukyanenko, R., College of Business, Florida International University, Miami, FL, United States; Parsons, J., Faculty of Business Administration, Memorial University of Newfoundland, St. John's, NL, Canada; Wiersma, Y.F., Department of Biology, Memorial University of Newfoundland, St. John's, NL, Canada	User-generated content (UGC) is becoming a valuable organizational resource, as it is seen in many cases as a way to make more information available for analysis. To make effective use of UGC, it is necessary to understand information quality (IQ) in this setting. Traditional IQ research focuses on corporate data and views users as data consumers. However, as users with varying levels of expertis…	Citizen science; Conceptual modeling; Crowdsourcing; Information quality; Laboratory experiments; Social media; Systems design and implementation; User-generated content	Article	Scopus	2-s2.0-84923298312
Schlagwein D., Daneshgar F.	User requirements of a crowd sourcing platform for researchers: Findings from a series of focus groups	2014	Proceedings - Pacific Asia Conference on Information Systems, PACIS 2014									http://www.scopus.com/inward/record.url?eid=2-s2.0-84928593427&partnerID=40&md5=937551bdc2128c78e0ae896b419888ea	Australian School of Business, UNSW Australia, Sydney, Australia	Schlagwein, D., Australian School of Business, UNSW Australia, Sydney, Australia; Daneshgar, F., Australian School of Business, UNSW Australia, Sydney, Australia	While the concept of crowdsourcing has generated significant interest in the information systems (IS) research community, the application of crowdsourcing for research itself remains limited. This limitation in the adoption of crowdsourcing by researchers is partly explained by the lack of a crowdsourcing platform that is suitable for their needs. This paper presents the findings of a focus group…	Citizen science; Crowdsourcing platforms; Crowdsourcing research; Networked science; User requirements	Conference Paper	Scopus	2-s2.0-84928593427
Weinstein A., Trocki L., Levalley R., Doster R.H., Distler T., Krieger K.	A first population assessment of black Oystercatcher Haematopus Bachmani in California	2014	Marine Ornithology	42	1		49	56				http://www.scopus.com/inward/record.url?eid=2-s2.0-84901797642&partnerID=40&md5=24d8ccbcb97901b2a3d5d57bacdb7bd1	Audubon California, 220 Montgomery Street, San Francisco, CA 94104, United States; Mad River Biologists, P.O. Box 332, Little River, CA 95456, United States; US Fish and Wildlife Service, 2800 Cottage Way, Sacramento, CA 95825, United States	Weinstein, A., Audubon California, 220 Montgomery Street, San Francisco, CA 94104, United States; Trocki, L.; Levalley, R., Mad River Biologists, P.O. Box 332, Little River, CA 95456, United States; Doster, R.H., US Fish and Wildlife Service, 2800 Cottage Way, Sacramento, CA 95825, United States; Distler, T., Audubon California, 220 Montgomery Street, San Francisco, CA 94104, United States; Krieg…	Black Oystercatcher Haematopus bachmani is considered vulnerable to decline owing to small global population size, low reproductive success and complete dependence on rocky intertidal shorelines that are impacted by human use and rising sea levels. In response to poor baseline knowledge of the population of the species in California, during 2011 we undertook the first targeted survey measuring di…	Black Oystercatcher; California; Channel Islands; Citizen science; Rocky intertidal shoreline	Article	Scopus	2-s2.0-84901797642
Vitek S.	Open source database of images DEIMOS: Extension for large-scale subjective image quality assessment	2014	Proceedings of SPIE - The International Society for Optical Engineering	9217		92170J					10.1117/12.2061369	http://www.scopus.com/inward/record.url?eid=2-s2.0-84922708399&partnerID=40&md5=47f9bc98e76fc744f3f5479f593f4335	Faculty of Electrical Engineering, Czech Technical University in Prague, Technická 2, Prague, Czech Republic	Vítek, S., Faculty of Electrical Engineering, Czech Technical University in Prague, Technická 2, Prague, Czech Republic	DEIMOS (Database of Images: Open Source) is an open-source database of images and video sequences for testing, verification and comparison of various image and/or video processing techniques such as compression, reconstruction and enhancement. This paper deals with extension of the database allowing performing large-scale web-based subjective image quality assessment. Extension implements both ad…	Citizen science; Crowdsourcing; Database of images; Smartphone; Web-based quality assesment	Conference Paper	Scopus	2-s2.0-84922708399
Aulov O., Price A., Halem M.	AsonMaps: A platform for aggregation visualization and analysis of disaster related human sensor network observations	2014	ISCRAM 2014 Conference Proceedings - 11th International Conference on Information Systems for Crisis Response and Management				802	806				http://www.scopus.com/inward/record.url?eid=2-s2.0-84905862615&partnerID=40&md5=9152a55c4ab6aed40aa02b0f2e9a456c	University of Maryland Baltimore County, United States	Aulov, O., University of Maryland Baltimore County, United States; Price, A., University of Maryland Baltimore County, United States; Halem, M., University of Maryland Baltimore County, United States	In this paper, we describe AsonMaps, a platform for collection, aggregation, visualization and analysis of near real-time, geolocated quantifiable information from a variety of heterogeneous social media outlets in order to provide emergency responders and other coordinating federal agencies not only with the means of listening to the affected population, but also to be able to incorporate this d…	Citizen science; Crowdsourcing; Disaster management; Human sensor network; Mining crowd-generated data; Near real-time situational awareness; Visualization of social media data	Conference Paper	Scopus	2-s2.0-84905862615
Barricelli B.R., Gheitasy A., Morch A., Piccinno A., Valtolina S.	Culture of participation in the digital age: Social computing for learning, working, and living	2014	Proceedings of the Workshop on Advanced Visual Interfaces AVI				387	390		1	10.1145/2598153.2602223	http://www.scopus.com/inward/record.url?eid=2-s2.0-84903600875&partnerID=40&md5=8509d6573c7f6c7318b5d764d7a01809	Università degli Studi di Milano, Via Comelico, 39/41, 20135 Milan, Italy; University of West London, St Mary's Road, W5 5RF London, United Kingdom; University of Oslo, Gaustadalléen 21, 0349 Oslo, Norway; Università degli Studi di Bari, Via Orabona, 4, 70125 Bari, Italy	Barricelli, B.R., Università degli Studi di Milano, Via Comelico, 39/41, 20135 Milan, Italy; Gheitasy, A., University of West London, St Mary's Road, W5 5RF London, United Kingdom; Mørch, A., University of Oslo, Gaustadalléen 21, 0349 Oslo, Norway; Piccinno, A., Università degli Studi di Bari, Via Orabona, 4, 70125 Bari, Italy; Valtolina, S., Università degli Studi di Milano, Via Comelico, 39/41,…	Cultures of participation are oriented towards providing end users with the means to actively participate in problems that are personally meaningfully to them. An overall aim of cultures of participation is to apply collective knowledge to address major problems that our societies are facing today. The CoPDA Workshop is in its second edition, after the first one that was held in 2013 during the I…	citizen science; collaborative work; collective intelligence; CSCW; cultures of participation; eco-systems; end-user development; internet of things; meta-design; socio-technical systems	Conference Paper	Scopus	2-s2.0-84903600875
Diamond S.E., Cayton H., Wepprich T., Jenkins C.N., Dunn R.R., Haddad N.M., Ries L.	Unexpected phenological responses of butterflies to the interaction of urbanization and geographic temperature	2014	Ecology	95	9		2613	2621		1		http://www.scopus.com/inward/record.url?eid=2-s2.0-84907211442&partnerID=40&md5=942880f27fe4cb9931144c66654532d8	Department of Biology, Case Western Reserve University, Cleveland, OH, United States; Department of Biological Sciences, North Carolina State University, Raleigh, NC, United States; W.M. Keck Center for Behavioral Biology, Raleigh, NC, United States; Instituto de Pesquisas Ecológicas, Nazaré Paulista, São Paulo, Brazil; National Socio-Environmental Synthesis Center, Annapolis, MD, United States; …	Diamond, S.E., Department of Biology, Case Western Reserve University, Cleveland, OH, United States, Department of Biological Sciences, North Carolina State University, Raleigh, NC, United States, W.M. Keck Center for Behavioral Biology, Raleigh, NC, United States; Cayton, H., Department of Biological Sciences, North Carolina State University, Raleigh, NC, United States; Wepprich, T., Department …	Urbanization and global climate change can profoundly alter biological systems, yet scientists often analyze their effects separately. We test how the timing of life cycle events (phenology) is jointly influenced by these two components of global change. To do so, we use a long-term phenological data set of 20 common butterfly species from 83 sites across the state of Ohio, USA, with sites that r…	Anthropogenic change; Citizen science; Global climate change; Impervious surface; Lepidoptera; Nonadditive effects; Phenology; Physiology; Temperature; Trait-based modeling	Article	Scopus	2-s2.0-84907211442
Pikesley S.K., Godley B.J., Ranger S., Richardson P.B., Witt M.J.	Cnidaria in UK coastal waters: Description of spatio-temporal patterns and inter-annual variability	2014	Journal of the Marine Biological Association of the United Kingdom	94	7		1401	1408		2	10.1017/S0025315414000137	http://www.scopus.com/inward/record.url?eid=2-s2.0-84912051200&partnerID=40&md5=e10542499a1f9923cbef04584eda69c7	Centre for Ecology and Conservation, University of Exeter, Cornwall, United Kingdom; Environment and Sustainability Institute, University of Exeter, Penryn Campus, Treliever Road, Penryn, Cornwall, United Kingdom; Marine Conservation Society, Ross on Wye, United Kingdom	Pikesley, S.K., Centre for Ecology and Conservation, University of Exeter, Cornwall, United Kingdom, Environment and Sustainability Institute, University of Exeter, Penryn Campus, Treliever Road, Penryn, Cornwall, United Kingdom; Godley, B.J., Centre for Ecology and Conservation, University of Exeter, Cornwall, United Kingdom; Ranger, S., Centre for Ecology and Conservation, University of Exeter,…	Concern has been expressed over future biogeographical expansion and habitat capitalization by species of the phylum Cnidaria, as this may have negative implications on human activities and ecosystems. There is, however, a paucity of knowledge and understanding of jellyfish ecology, in particular species distribution and seasonality. Recent studies in the UK have principally focused on the Celtic…	citizen science; Hydrozoa; jellyfish; life cycle; public sightings; Scyphozoa	Article	Scopus	2-s2.0-84912051200
Rosner S., Mussard-Forster E., Lorenc T., Muller J.	Recreation shapes a "landscape of fear" for a threatened forest bird species in Central Europe	2014	Landscape Ecology	29	1		55	66		1	10.1007/s10980-013-9964-z	http://www.scopus.com/inward/record.url?eid=2-s2.0-84895067878&partnerID=40&md5=c0412a4d511c75f0d8a0425968e9f44f	Bavarian Forest National Park, Freyunger Straße 2, 94481 Grafenau, Germany; Department of Ecology - Animal Ecology, Philipps-Universität Marburg, Karl-von-Frisch-Straße 8, 35043 Marburg, Germany; 3171 Monticello Pl. #103, Orlando, FL, 32835, United States; Šumava National Park and Protected Landscape Area, Sušická 399, 34192 Kašperské Hory, Czech Republic; Loretská 869, 34101 Horažd'ovice, Czech …	Rösner, S., Bavarian Forest National Park, Freyunger Straße 2, 94481 Grafenau, Germany, Department of Ecology - Animal Ecology, Philipps-Universität Marburg, Karl-von-Frisch-Straße 8, 35043 Marburg, Germany; Mussard-Forster, E., 3171 Monticello Pl. #103, Orlando, FL, 32835, United States; Lorenc, T., Šumava National Park and Protected Landscape Area, Sušická 399, 34192 Kašperské Hory, Czech Repub…	Predators can create a "landscape of fear" that influences the spatial distribution of their prey. Understanding whether human activity similarly affects the distribution of species beyond habitat suitability is crucial but difficult to assess for conservation managers. Here, we assessed the effect of recreation and forestry activity on a threatened forest-dwelling umbrella species, the Capercail…	Citizen science; Human disturbance; Non-invasive data collection; Tetrao urogallus; Tetraonidae	Article	Scopus	2-s2.0-84895067878
Ferster C.J., Coops N.C.	Assessing the quality of forest fuel loading data collected using public participation methods and smartphones	2014	International Journal of Wildland Fire	23	4		585	590			10.1071/WF13173	http://www.scopus.com/inward/record.url?eid=2-s2.0-84902673744&partnerID=40&md5=78604134f0618f251230f86031d84adb	Department of Forest Resources Management, Faculty of Forestry, University of British Columbia, 2424 Main Mall, Vancouver, BC, V6T 1Z4, Canada	Ferster, C.J., Department of Forest Resources Management, Faculty of Forestry, University of British Columbia, 2424 Main Mall, Vancouver, BC, V6T 1Z4, Canada; Coops, N.C., Department of Forest Resources Management, Faculty of Forestry, University of British Columbia, 2424 Main Mall, Vancouver, BC, V6T 1Z4, Canada	Effective wildfire management in the wildland-urban interface (WUI) depends on timely data on forest fuel loading to inform management decisions. Mobile personal communication devices, such as smartphones, present new opportunities to collect data in the WUI, using sensors within the device - such as the camera, global positioning system (GPS), accelerometer, compass, data storage and networked d…	citizen science; geographic information systems; remote sensing; spatial information.	Article	Scopus	2-s2.0-84902673744
La Sorte F.A., Fink D., Hochachka W.M., Farnsworth A., Rodewald A.D., Rosenberg K.V., Sullivan B.L., Winkler D.W., Wood C., Kelling S.	The role of atmospheric conditions in the seasonal dynamics of North American migration flyways	2014	Journal of Biogeography	41	9		1685	1696		4	10.1111/jbi.12328	http://www.scopus.com/inward/record.url?eid=2-s2.0-84905675414&partnerID=40&md5=bd2c325b9bfb80c220b00fdadc6f1e8d	Cornell Lab of Ornithology, Ithaca, NY, 14850, United States; Department of Ecology and Evolutionary Biology, Cornell University Museum of Vertebrates, Cornell University, Ithaca, NY, 14853, United States	La Sorte, F.A., Cornell Lab of Ornithology, Ithaca, NY, 14850, United States; Fink, D., Cornell Lab of Ornithology, Ithaca, NY, 14850, United States; Hochachka, W.M., Cornell Lab of Ornithology, Ithaca, NY, 14850, United States; Farnsworth, A., Cornell Lab of Ornithology, Ithaca, NY, 14850, United States; Rodewald, A.D., Cornell Lab of Ornithology, Ithaca, NY, 14850, United States; Rosenberg, K.V…	Aim: Avian migration strategies balance the costs and benefits of annual movements between breeding and wintering grounds. If similar constraints affect a large numbers of species, geographical concentrations of migration routes, or migration flyways, may result. Here we provide the first population-level empirical evaluation of the structure and seasonal dynamics of migration flyways for North A…	Citizen science; Conservation biogeography; eBird; Looped migration; Low-level jet stream; Migration flyway; North America; Seasonal bird migration; Wind bearing; Wind velocity	Article	Scopus	2-s2.0-84905675414
Johansen S.M., Horn D.J., Wilcoxen T.E.	Factors influencing seed species selection by wild birds at feeders	2014	Wilson Journal of Ornithology	126	2		374	381			10.1676/13-066.1	http://www.scopus.com/inward/record.url?eid=2-s2.0-84903936013&partnerID=40&md5=d3c8d745c66237ac27f05c3a5137194e	Department of Biology, Millikin University, 1184 West Main Street, Decatur, IL 62522, United States	Johansen, S.M., Department of Biology, Millikin University, 1184 West Main Street, Decatur, IL 62522, United States; Horn, D.J., Department of Biology, Millikin University, 1184 West Main Street, Decatur, IL 62522, United States; Wilcoxen, T.E., Department of Biology, Millikin University, 1184 West Main Street, Decatur, IL 62522, United States	Seed preferences of wild birds may be a result of factors such as bill and seed morphology, handling time, nutritional content of the seed, and foraging behavior of the bird. To examine factors influencing seed choice of 10 species of birds that regularly visit bird feeders in the United States and Canada, we collected data on bird visits, bill size, seed size, and nutritional content of seeds fo…	Bird feeding; Bird food; Citizen science; Food preferences; Seed characteristics; Supplemental feeding	Article	Scopus	2-s2.0-84903936013
Coulson G., Cripps J.K., Wilson M.E.	Hopping down the main street: Eastern grey kangaroos at home in an urban matrix	2014	Animals	4	2		272	291		1	10.3390/ani4020272	http://www.scopus.com/inward/record.url?eid=2-s2.0-84902075128&partnerID=40&md5=85177c3c5898fbaf4e3d060fd389c2a2	Department of Zoology, The University of Melbourne, Parkville, VIC 3010, Australia; Macropus Consulting, 105 Canning Street, Carlton, VIC 3053, Australia; Department of Environment and Primary Industries, Cnr. Midland Highway and Taylor Street, Epsom, VIC 3554, Australia; Wilson Environmental, 27 Ford Street, Brunswick, VIC 3056, Australia	Coulson, G., Department of Zoology, The University of Melbourne, Parkville, VIC 3010, Australia, Macropus Consulting, 105 Canning Street, Carlton, VIC 3053, Australia; Cripps, J.K., Department of Zoology, The University of Melbourne, Parkville, VIC 3010, Australia, Department of Environment and Primary Industries, Cnr. Midland Highway and Taylor Street, Epsom, VIC 3554, Australia; Wilson, M.E., D…	Most urban mammals are small. However, one of the largest marsupials, the Eastern Grey Kangaroo Macropus giganteus, occurs in some urban areas. In 2007, we embarked on a longitudinal study of this species in the seaside town of Anglesea in southern Victoria, Australia. We have captured and tagged 360 individuals to date, fitting each adult with a collar displaying its name. We have monitored surv…	Citizen science; Eastern grey kangaroo; Fecundity; Habitat use; Matrix sensitive; Matrix-occupying; Mortality; Road-kill; Sexual segregation; Urban matrix	Article	Scopus	2-s2.0-84902075128
Walker K.F., Jones H.A., Klunzinger M.W.	Bivalves in a bottleneck: Taxonomy, phylogeography and conservation of freshwater mussels (Bivalvia: Unionoida) in Australasia	2014	Hydrobiologia	735	1		61	79		6	10.1007/s10750-013-1522-9	http://www.scopus.com/inward/record.url?eid=2-s2.0-84901983915&partnerID=40&md5=a0c95e7ab298dd82b03e6ce362079281	School of Earth and Environmental Sciences, The University of Adelaide, Adelaide, SA, 5005, Australia; School of Veterinary and Life Sciences, Murdoch University, Murdoch, WA, 6150, Australia; P.O. Box 331, Yankalilla, SA, 5203, Australia; NSW Office of Environment and Heritage, P.O. Box 3720, Parramatta, NSW, 2124, Australia; Department of Anatomy and Histology, University of Sydney, Sydney, NSW…	Walker, K.F., School of Earth and Environmental Sciences, The University of Adelaide, Adelaide, SA, 5005, Australia, School of Veterinary and Life Sciences, Murdoch University, Murdoch, WA, 6150, Australia, P.O. Box 331, Yankalilla, SA, 5203, Australia; Jones, H.A., NSW Office of Environment and Heritage, P.O. Box 3720, Parramatta, NSW, 2124, Australia, Department of Anatomy and Histology, Univer…	The conservation biology of Australasian freshwater mussels is hindered by lack of a taxonomic framework that employs molecular data as a complement to shell characters, larval forms and internal anatomy. The fauna includes more than 32 known species (30+ Hyriidae, 2 Unionidae), but has not been revised for 55 years, despite minor amendments. The hyriids are relics of Gondwana, represented in Aus…	Australia; Biogeography; Citizen science; Conservation; EPBC Act; Hyriidae; IUCN Red List; New Zealand; Papua New Guinea; Phylogeny; Sahul; Solomon Islands; Taxonomy; Threatened species; Unionidae; Unionoida; West Papua	Review	Scopus	2-s2.0-84901983915
Singh N.J., Danell K., Edenius L., Ericsson G.	Tackling the motivation to monitor: Success and sustainability of a participatory monitoring program	2014	Ecology and Society	19	4	7			8		10.5751/ES-06665-190407	http://www.scopus.com/inward/record.url?eid=2-s2.0-84924425480&partnerID=40&md5=30fe651b75b89d723a95f03aa940c83a	Swedish University of Agricultural Sciences, Sweden	Singh, N.J., Swedish University of Agricultural Sciences, Sweden; Danell, K.; Edenius, L.; Ericsson, G.	Monitoring of species and their ecosystem attributes is a fundamental requirement in applied ecology and conservation. However, landscape scale monitoring requires an immense effort and commitment, especially when species have a wide distribution or are migratory in nature. Participatory monitoring, whereby local communities are engaged, is increasingly being proposed to address landscape scale m…	Biology of the species; Citizen science; Cost-effectiveness; Efficiency; Hunter observations; Migratory species; Moose; Social activities; Ungulates	Article	Scopus	2-s2.0-84924425480
Ahern J., Cilliers S., Niemela J.	The concept of ecosystem services in adaptive urban planning and design: A framework for supporting innovation	2014	Landscape and Urban Planning	125			254	259		7	10.1016/j.landurbplan.2014.01.020	http://www.scopus.com/inward/record.url?eid=2-s2.0-84898771040&partnerID=40&md5=7b3b9be43f70e820d227b803ac94137b	University of Massachusetts Amherst, United States; North-West University, Potchefstroom, South Africa; Department of Environmental Sciences, University of Helsinki, PO Box 65, FI-00014, Finland	Ahern, J., University of Massachusetts Amherst, United States; Cilliers, S., North-West University, Potchefstroom, South Africa; Niemelä, J., Department of Environmental Sciences, University of Helsinki, PO Box 65, FI-00014, Finland	Recent research and professional interest in planning for sustainable and resilient cities emphasizes the assessment of a broad spectrum of urban ecosystem services. While such assessments are useful to establish specific benchmarks, and for measuring progress toward sustainability and resilience goals, they do not motivate, or support the innovations required to provide specific ecosystem servic…	Adaptive design; Citizen science; Ecosystem services; Learning by doing; Performance indicators; Transdisciplinarity	Article	Scopus	2-s2.0-84898771040
Gervasi V., Broseth H., Gimenez O., Nilsen E.B., Linnell J.D.C.	The risks of learning: Confounding detection and demographic trend when using count-based indices for population monitoring	2012	Ecology and Evolution	4	24		4637	4648			10.1002/ece3.1258	http://www.scopus.com/inward/record.url?eid=2-s2.0-84919873441&partnerID=40&md5=3f004edc8f6aac54d3f88534387544d3	Norwegian Institute for Nature Research, Høgskoleringen 9, Trondheim, Norway; Centre d'Ecologie Fonctionnelle et Evolutive, UMR 5175, Campus CNRS, 1919 Route de Mende, Montpellier Cedex 5, France	Gervasi, V., Norwegian Institute for Nature Research, Høgskoleringen 9, Trondheim, Norway; Brøseth, H., Norwegian Institute for Nature Research, Høgskoleringen 9, Trondheim, Norway; Gimenez, O., Centre d'Ecologie Fonctionnelle et Evolutive, UMR 5175, Campus CNRS, 1919 Route de Mende, Montpellier Cedex 5, France; Nilsen, E.B., Norwegian Institute for Nature Research, Høgskoleringen 9, Trondheim, N…	Theory recognizes that a treatment of the detection process is required to avoid producing biased estimates of population rate of change. Still, one of three monitoring programmes on animal or plant populations is focused on simply counting individuals or other fixed visible structures, such as natal dens, nests, tree cavities. This type of monitoring design poses concerns about the possibility t…	Autocorrelation; Citizen science; Demographic monitoring; Den; Detection probability; Learning period; Nest; Population size; Population trend; Reproduction	Article	Scopus	2-s2.0-84919873441
Nicosia K., Daaram S., Edelman B., Gedrich L., He E., McNeilly S., Shenoy V., Velagapudi A., Wu W., Zhang L., Barvalia A., Bokka V., Chan B., Chiu J., Dhulipalla S., Hernandez V., Jeon J., Kanukollu P., Kravets P., Mantha A., Miranda C., Nigam V., Patel M., Praveen S., Sang T., Upadhyay S., Varma T., Xu C., Yalamanchi B., Zharova M., Zheng A., Verma R., Vasslides J., Manderson J., Jordan R., Gray…	Determining the willingness to pay for ecosystem service restoration in a degraded coastal watershed: A ninth grade investigation	2014	Ecological Economics	104			145	151			10.1016/j.ecolecon.2014.02.010	http://www.scopus.com/inward/record.url?eid=2-s2.0-84902013882&partnerID=40&md5=7016bb70d17f2106c175aaae4c31fd92	West-Windsor Plainsboro North High School, 90 Grovers Mill Road, Plainsboro, NJ 08536, United States; Barnegat Bay Partnership, Ocean County College, PO Box 2001, Toms River, NJ 08754, United States; Rutgers University, Department of Ecology, Evolution and Natural Resources, Program in Science Learning, 14 College Farm Road, New Brunswick, NJ 08901, United States; NOAA/NMFS/NEFSC, Ecosystems Proc…	Nicosia, K., West-Windsor Plainsboro North High School, 90 Grovers Mill Road, Plainsboro, NJ 08536, United States; Daaram, S., West-Windsor Plainsboro North High School, 90 Grovers Mill Road, Plainsboro, NJ 08536, United States; Edelman, B., West-Windsor Plainsboro North High School, 90 Grovers Mill Road, Plainsboro, NJ 08536, United States; Gedrich, L., West-Windsor Plainsboro North High School,…	Over the course of a school year, a high school biology class and a local watershed partnership worked together to design a study to determine the willingness to pay for ecosystem service restoration in a local degraded watershed. With research control given to the teacher and her classroom as part of their in-class honors biology curriculum, the result was a student designed/written, and profess…	Citizen science; Coastal watersheds; Contingent valuation; Ecosystem services; Environmental education; K-12	Note	Scopus	2-s2.0-84902013882
Boccardi B., Fragona M., Parolini G.	Popularisation of physics in the wild	2014	Springer Proceedings in Physics	145			609	615			10.1007/978-3-319-00297-2_67	http://www.scopus.com/inward/record.url?eid=2-s2.0-84927537312&partnerID=40&md5=580cb7e3370628aa2247a0f3284dbffb	Liceo Scientifico A. Labriola, Napoli, Italy; Esplica no-profit, Laboratorio per la Divulgazione Culturale e Scientifica nell’Era Digitale, Villafranca Di Verona, VR, Italy	Boccardi, B., Liceo Scientifico A. Labriola, Napoli, Italy, Esplica no-profit, Laboratorio per la Divulgazione Culturale e Scientifica nell’Era Digitale, Villafranca Di Verona, VR, Italy; Fragona, M., Esplica no-profit, Laboratorio per la Divulgazione Culturale e Scientifica nell’Era Digitale, Villafranca Di Verona, VR, Italy; Parolini, G., Esplica no-profit, Laboratorio per la Divulgazione Cultu…	Science popularisation is important to inform tax payers on how their money is used and to inform the general public of the progresses of research. The web 2.0, comprising the 3D virtual worlds, offers science and physics popularisation new communication channels and tools constituting, as a whole, a large part of “learning in the wild”, with the consequent citizen science projects. Tags: physics…		Conference Paper	Scopus	2-s2.0-84927537312
Fitzgerald T.M., van Stam E., Nocera J.J., Badzinski D.S.	Loss of nesting sites is not a primary factor limiting northern Chimney Swift populations	2014	Population Ecology	56	3		507	512		1	10.1007/s10144-014-0433-6	http://www.scopus.com/inward/record.url?eid=2-s2.0-84903278234&partnerID=40&md5=aad2ebea7d2e809c0bb65f2ab7561263	46 Anne St., Millbrook, ON, L0A 1G0, Canada; Bird Studies Canada, Port Rowan, ON, N0E 1M0, Canada; Ontario Ministry of Natural Resources, Trent University, Peterborough, ON, K9J 7B8, Canada; Stantec Consulting Ltd., 200-835 Paramount Drive, Stoney Creek, ON, L8J 0B4, Canada	Fitzgerald, T.M., 46 Anne St., Millbrook, ON, L0A 1G0, Canada; van Stam, E., Bird Studies Canada, Port Rowan, ON, N0E 1M0, Canada; Nocera, J.J., Ontario Ministry of Natural Resources, Trent University, Peterborough, ON, K9J 7B8, Canada; Badzinski, D.S., Bird Studies Canada, Port Rowan, ON, N0E 1M0, Canada, Stantec Consulting Ltd., 200-835 Paramount Drive, Stoney Creek, ON, L8J 0B4, Canada	Aerially-foraging insectivorous bird populations have been declining for several decades in North America and habitat loss is hypothesized as a leading cause for the declines. Chimney Swifts (Chaetura pelagica) are a model species to test this hypothesis because nest site use and availability is easily assessed. To determine if nest site availability is a limiting factor for Chimney Swifts, we es…	Aerial insectivores; Chaetura pelagica; Citizen Science; Habitat loss; Population declines	Article	Scopus	2-s2.0-84903278234
Seto E., Austin E., Novosselov I., Yost M.	Use of low-cost particle monitors to calibrate traffic-related air pollutant models in urban areas	2014	Proceedings - 7th International Congress on Environmental Modelling and Software: Bold Visions for Environmental Modeling, iEMSs 2014	2			1009	1016				http://www.scopus.com/inward/record.url?eid=2-s2.0-84911877702&partnerID=40&md5=8192eb18e719826d53b3fd67ad244e31	Department of Environmental and Occupational Health Sciences, University of Washington, Seattle, WA, United States; Department of Mechanical Engineering, University of Washington, Seattle, WA, United States	Seto, E., Department of Environmental and Occupational Health Sciences, University of Washington, Seattle, WA, United States; Austin, E., Department of Environmental and Occupational Health Sciences, University of Washington, Seattle, WA, United States; Novosselov, I., Department of Mechanical Engineering, University of Washington, Seattle, WA, United States; Yost, M., Department of Environmental…	The availability of new small and low-cost particulate matter monitors has enabled the collection of large quantities of data to calibrate traffic-related air pollution models in urban areas. We present laboratory findings on the performance of our Portable University of Washington Particle (PUWP) monitor compared to a reference instrument, and its application to air quality modeling for epidemio…	Air pollution; Citizen science; Dispersion model; Environmental modelling; Health impact assessment; PM2.5; Sensor network; Transportation; Ubiquitous sensing	Conference Paper	Scopus	2-s2.0-84911877702
Targetti S., Herzog F., Geijzendorffer I.R., Wolfrum S., Arndorfer M., Balazs K., Choisis J.P., Dennis P., Eiter S., Fjellstad W., Friedel J.K., Jeanneret P., Jongman R.H.G., Kainz M., Luescher G., Moreno G., Zanetti T., Sarthou J.P., Stoyanova S., Wiley D., Paoletti M.G., Viaggi D.	Estimating the cost of different strategies for measuring farmland biodiversity: Evidence from a Europe-wide field evaluation	2014	Ecological Indicators	45			434	443		2	10.1016/j.ecolind.2014.04.050	http://www.scopus.com/inward/record.url?eid=2-s2.0-84901303168&partnerID=40&md5=eb15981da74af27c26352c0177f5cab8	Department of Agricultural Sciences, University of Bologna, V.le Fanin, 50, 40127 Bologna, Italy; Agroscope, Institute for Sustainability Sciences ISS, CH-8046 Zurich, Switzerland; Institut Méditerranéen de Biodiversité et d'Ecologie Marine et Continentale, Aix-Marseille Université, Technopôle Arbois-Méditerranée, Bât. Villemin - BP 80, F-13545 Aix-en-Provence cedex 04, France; Alterra, Wageninge…	Targetti, S., Department of Agricultural Sciences, University of Bologna, V.le Fanin, 50, 40127 Bologna, Italy; Herzog, F., Agroscope, Institute for Sustainability Sciences ISS, CH-8046 Zurich, Switzerland; Geijzendorffer, I.R., Institut Méditerranéen de Biodiversité et d'Ecologie Marine et Continentale, Aix-Marseille Université, Technopôle Arbois-Méditerranée, Bât. Villemin - BP 80, F-13545 Aix-…	Forty percent of the EU land area is currently considered to be agriculturally managed (utilised agricultural area - UAA - Eurostat Agricultural Census 2010), and attention to the environmental performance of farming practices is growing. To determine the performance of agricultural practices, farm-scale monitoring programmes are required but their implementation is hampered by a number of diffic…	Agriculture; Citizen science; Indicators; Monitoring; Volunteers	Article	Scopus	2-s2.0-84901303168
Buesching C.D., Newman C., Macdonald D.W.	How dear are deer volunteers: The efficiency of monitoring deer using teams of volunteers to conduct pellet group counts	2014	ORYX	48	4		593	601			10.1017/S0030605313000227	http://www.scopus.com/inward/record.url?eid=2-s2.0-84926406928&partnerID=40&md5=bf08b47cb49629a49213bf9e991dcea4	Wildlife Conservation Research Unit, Department of Zoology, University of Oxford, Tubney House, Tubney, Abingdon, United Kingdom	Buesching, C.D., Wildlife Conservation Research Unit, Department of Zoology, University of Oxford, Tubney House, Tubney, Abingdon, United Kingdom; Newman, C., Wildlife Conservation Research Unit, Department of Zoology, University of Oxford, Tubney House, Tubney, Abingdon, United Kingdom; Macdonald, D.W., Wildlife Conservation Research Unit, Department of Zoology, University of Oxford, Tubney Hous…	Deer populations are increasing throughout the northern hemisphere, and unregulated numbers can jeopardize biodiversity and the economy. These populations are difficult to monitor using visual counts. Estimating densities from surveys of faecal pellets is reliable but time-consuming and thus, if carried out by professionals, expensive. Utilizing volunteers has clear advantages. Based on research …	Calibration; citizen science; ecological surveying; motivation; training; validation; volunteer data	Article	Scopus	2-s2.0-84926406928
Wootton J.T., Bell D.A.	Assessing predictions of population viability analysis: Peregrine Falcon populations in California	2014	Ecological Applications	24	6		1251	1257				http://www.scopus.com/inward/record.url?eid=2-s2.0-84907016317&partnerID=40&md5=3d2b4557ea6ca8f2ab3150c9e3d1cac6	Department of Ecology and Evolution, University of Chicago, 1101 East 57th St., Chicago, IL, United States; East Bay Regional Park District, 2950 Peralta Oaks Ct., Oakland, CA, United States; Department of Ornithology and Mammalogy, California Academy of Sciences, 55 Music Concourse Drive, San Francisco, CA, United States	Wootton, J.T., Department of Ecology and Evolution, University of Chicago, 1101 East 57th St., Chicago, IL, United States; Bell, D.A., East Bay Regional Park District, 2950 Peralta Oaks Ct., Oakland, CA, United States, Department of Ornithology and Mammalogy, California Academy of Sciences, 55 Music Concourse Drive, San Francisco, CA, United States	Population viability analysis (PVA) has been an important tool for evaluating species extinction risk and alternative management strategies, but there is little information on how well PVA predicts population trajectories following changes in management actions. We tested previously published predictions from a stage-structured PVA of Peregrine Falcons (Falco peregrinus) in California, USA (Woott…	BBS; Breeding bird survey; California; CBC; Christmas bird count; Citizen science; Falco peregrinus; Management strategy; Peregrine falcon; Population viability analysis; Postmanagement monitoring; PVA; Stage-structured matrix model; USA	Article	Scopus	2-s2.0-84907016317
Yarnell R.W., Pacheco M., Williams B., Neumann J.L., Rymer D.J., Baker P.J.	Using occupancy analysis to validate the use of footprint tunnels as a method for monitoring the hedgehog Erinaceus europaeus	2015	Mammal Review	44	3-Apr		234	238			10.1111/mam.12026	http://www.scopus.com/inward/record.url?eid=2-s2.0-84913588233&partnerID=40&md5=95118cd958f8706e695646fcedd8ab3e	School of Animal, Rural and Environmental Sciences, Nottingham Trent University, Brackenhurst, Southwell, Nottinghamshire, United Kingdom; The Mammal Society, 3 The Carronades, New Road, Southampton, United Kingdom; School of Biological Sciences, University of Reading, Whiteknights, Reading, Berkshire, United Kingdom	Yarnell, R.W., School of Animal, Rural and Environmental Sciences, Nottingham Trent University, Brackenhurst, Southwell, Nottinghamshire, United Kingdom; Pacheco, M., The Mammal Society, 3 The Carronades, New Road, Southampton, United Kingdom; Williams, B., School of Biological Sciences, University of Reading, Whiteknights, Reading, Berkshire, United Kingdom; Neumann, J.L., School of Biological S…	Indirect survey methods are often used in studies of mammals but are susceptible to biases caused by failure to detect species where they are present. Occupancy analysis is an analytical technique which enables non-detection rates to be estimated and which can be used to develop and refine novel survey methods. In this study, we investigated the use of footprint tunnels by volunteers as a method …	Citizen science; Erinaceidae; Field sign surveys; Occupancy modelling; Population monitoring	Article	Scopus	2-s2.0-84913588233
Goodenough A.E.	Effects of habitat on breeding success in a declining migrant songbird: The case of pied flycatcher ficedula hypoleuca	2014	Acta Ornithologica	49	2		157	173			10.3161/173484714X687046	http://www.scopus.com/inward/record.url?eid=2-s2.0-84924432832&partnerID=40&md5=a83f2197eb53e8413b773d8d4329dd1f	School of Natural and Social Sciences, Francis Close Hall Campus, University of Gloucestershire, Swindon Road, Cheltenham, United Kingdom	Goodenough, A.E., School of Natural and Social Sciences, Francis Close Hall Campus, University of Gloucestershire, Swindon Road, Cheltenham, United Kingdom	Habitat is a key determinant of breeding success in hole-nesting birds. Identifying the factors that influence breeding success is important in understanding nest-site selection behaviour and devising appropriate conservation strategies. This is especially true for declining species like the migratory Pied Flycatcher Ficedula hypoleuca. Here, I analyse the effect of 24 habitat variables on clutch…	breeding; citizen science; Ficedula hypoleuca; grazing; nest site selection; nestboxes; Pied Flycatcher; Reproductive success; volunteer-collected data	Article	Scopus	2-s2.0-84924432832
Beck S., Foote A.D., Kotter S., Harries O., Mandleberg L., Stevick P.T., Whooley P., Durban J.W.	Using opportunistic photo-identifications to detect a population decline of killer whales (Orcinus orca) in British and Irish waters	2014	Journal of the Marine Biological Association of the United Kingdom	94	6		1327	1333		1	10.1017/S0025315413001124	http://www.scopus.com/inward/record.url?eid=2-s2.0-84906056031&partnerID=40&md5=55f70cf768acb89127dabb8c8f7bf018	Marine Biodiversity Research Group, Galway-Mayo Institute of Technology, Dublin Road, Galway, Ireland; Center for GeoGenetics, Natural History Museum of Denmark, University of Copenhagen, Oster Volgade 5-7, DK-1350 Copenhagen K, Denmark; Hebridean Whale and Dolphin Trust, 28 Main Street, Tobermory, Isle of Mull, PA75 6NU, United Kingdom; Irish Whale and Dolphin Group, Dereen, Rossmore, Clonakilty…	Beck, S., Marine Biodiversity Research Group, Galway-Mayo Institute of Technology, Dublin Road, Galway, Ireland, Hebridean Whale and Dolphin Trust, 28 Main Street, Tobermory, Isle of Mull, PA75 6NU, United Kingdom; Foote, A.D., Center for GeoGenetics, Natural History Museum of Denmark, University of Copenhagen, Oster Volgade 5-7, DK-1350 Copenhagen K, Denmark; Kötter, S., Hebridean Whale and Dolp…	An assemblage of killer whales that has been sighted in waters off the west coast of the British Isles and Ireland has previously been shown to be isolated from other North Atlantic killer whale communities based on association patterns. By applying a Bayesian formulation of the Jolly-Seber mark-recapture model to the photo-identification data compiled from opportunistic photographic encounters w…	citizen science; killer whale; mark-recapture; Orcinus orca; population decline	Conference Paper	Scopus	2-s2.0-84906056031
Horn D.J., Johansen S.M., Wilcoxen T.E.	Seed and feeder use by birds in the united states and canada	2014	Wildlife Society Bulletin	38	1		18	25		1	10.1002/wsb.365	http://www.scopus.com/inward/record.url?eid=2-s2.0-84899127894&partnerID=40&md5=5c3f2cc70cc68c651a3efa252bfa304c	Department of Biology, Millikin University, 1184 W Main Street, Decatur, IL 62522, United States	Horn, D.J., Department of Biology, Millikin University, 1184 W Main Street, Decatur, IL 62522, United States; Johansen, S.M., Department of Biology, Millikin University, 1184 W Main Street, Decatur, IL 62522, United States; Wilcoxen, T.E., Department of Biology, Millikin University, 1184 W Main Street, Decatur, IL 62522, United States	More people feed birds and other wildlife than hunt and fish combined. Despite its popularity, many bird-feeding traditions lack scientific data. We examined seed and feeder use by wild birds in the United States and Canada, and how seed use may change by season and geographic region. Between 2005 and 2008, 173 individuals from 38 states and 3 provinces in Canada made 20,077, 45-minute observatio…	Bird feed; Bird feeder; Bird feeding; Bird food; Bird seed; Citizen science; Feeding birds; Supplemental feeding; Wild birds	Article	Scopus	2-s2.0-84899127894
Rouco C., Norbury G., Ramsay D.	Kill rates by rabbit hunters before and 16 years after introduction of rabbit haemorrhagic disease in the southern South Island, New Zealand	2014	Wildlife Research	41	2		136	140			10.1071/WR13223	http://www.scopus.com/inward/record.url?eid=2-s2.0-84906054271&partnerID=40&md5=cd48d4bbb3583629559448256968db5c	Landcare Research, PO Box 282, Alexandra 9340, New Zealand; Alexandra Lions Club, PO Box 139, Alexandra 9340, New Zealand	Rouco, C., Landcare Research, PO Box 282, Alexandra 9340, New Zealand; Norbury, G., Landcare Research, PO Box 282, Alexandra 9340, New Zealand; Ramsay, D., Alexandra Lions Club, PO Box 139, Alexandra 9340, New Zealand	Context European rabbits (Oryctolagus cuniculus) are serious economic and environmental pests in Australia and New Zealand. Since the illegal introduction of rabbit haemorrhagic disease virus (RHDV) in New Zealand in 1997, the disease has persisted in most rabbit populations, with major epizootics occurring usually each autumn. Aims We evaluated the efficacy of the virus as a biological control a…	citizen science; Easter Bunny Hunt; Oryctolagus cuniculus; rainfall; rate of increase; temperature	Article	Scopus	2-s2.0-84906054271
Yoshikawa T., Isagi Y.	Determination of temperate bird-flower interactions as entangled mutualistic and antagonistic sub-networks: Characterization at the network and species levels	2014	Journal of Animal Ecology	83	3		651	660		3	10.1111/1365-2656.12161	http://www.scopus.com/inward/record.url?eid=2-s2.0-84898539700&partnerID=40&md5=b47e52718605f47fc997519d7c60cee4	Ecological Environment Research Office, Graduate School of Agriculture and Life Science, The University of Tokyo, 1-1-1 Yayoi, Bunkyo-ku, Tokyo, 113-8657, Japan; Forest Biology Lab., Graduate School of Agriculture, Kyoto University, Kitashirakawa Oiwakecho, Sakyo-ku, Kyoto, 606-8502, Japan	Yoshikawa, T., Ecological Environment Research Office, Graduate School of Agriculture and Life Science, The University of Tokyo, 1-1-1 Yayoi, Bunkyo-ku, Tokyo, 113-8657, Japan; Isagi, Y., Forest Biology Lab., Graduate School of Agriculture, Kyoto University, Kitashirakawa Oiwakecho, Sakyo-ku, Kyoto, 606-8502, Japan	Most network studies on biological interactions consider only a single interaction type. However, individual species are simultaneously positioned in various types of interactions. The ways in which different network types are merged and entangled, and the variations in network structures between different sympatric networks, require full elucidation. Incorporating interaction types and disentang…	Behavioural plasticity; Citizen science; Ecological specialization; Flower predation; Mutualistic network; Nestedness; Pollination; Volunteer monitoring	Article	Scopus	2-s2.0-84898539700
Pagel J., Anderson B.J., O'Hara R.B., Cramer W., Fox R., Jeltsch F., Roy D.B., Thomas C.D., Schurr F.M.	Quantifying range-wide variation in population trends from local abundance surveys and widespread opportunistic occurrence records	2014	Methods in Ecology and Evolution	5	8		751	760		6	10.1111/2041-210X.12221	http://www.scopus.com/inward/record.url?eid=2-s2.0-84906058569&partnerID=40&md5=cc5082b107dc4680f57b3fcbf2b36e1c	Plant Ecology and Conservation Biology, University of Potsdam, Potsdam, 14469, Germany; Institut des Sciences de l'Evolution, UMR 5554, Université Montpellier 2, Montpellier, cedex 05, France; Rutherford Discovery Fellow, Landcare Research, Private Bag 1930, Dunedin, 9054, New Zealand; Department of Biology (Area 18), University of York, York, YO10 5YW, United Kingdom; Biodiversity and Climate Ch…	Pagel, J., Plant Ecology and Conservation Biology, University of Potsdam, Potsdam, 14469, Germany, Institut des Sciences de l'Evolution, UMR 5554, Université Montpellier 2, Montpellier, cedex 05, France; Anderson, B.J., Rutherford Discovery Fellow, Landcare Research, Private Bag 1930, Dunedin, 9054, New Zealand, Department of Biology (Area 18), University of York, York, YO10 5YW, United Kingdom; …	Species' abundances vary in space and time. Describing these patterns is a cornerstone of macroecology. Moreover, trends in population size are an important criterion for the assessment of a species' conservation status. Because abundance trends are not homogeneous in space, we need to quantify variation in abundance trends across the geographical range of a species. A basic difficulty exists in …	Atlas data; Bayesian statistics; Biogeography; Butterflies; Citizen science programme; Conservation biology; Count data; Macroecology; State-space model	Article	Scopus	2-s2.0-84906058569
Corser J.D., White E.L., Schlesinger M.D.	Odonata origins, biogeography, and diversification in an Eastern North American hotspot: Multiple pathways to high temperate forest insect diversity	2014	Insect Conservation and Diversity	7	5		393	404		2	10.1111/icad.12065	http://www.scopus.com/inward/record.url?eid=2-s2.0-84908695865&partnerID=40&md5=07c8ca8afdd74c334ddd10f802deef13	New York Natural Heritage Program, SUNY College of Environmental Science and Forestry, Albany, NY, United States	Corser, J.D., New York Natural Heritage Program, SUNY College of Environmental Science and Forestry, Albany, NY, United States; White, E.L., New York Natural Heritage Program, SUNY College of Environmental Science and Forestry, Albany, NY, United States; Schlesinger, M.D., New York Natural Heritage Program, SUNY College of Environmental Science and Forestry, Albany, NY, United States	1. We assessed the origins and historical biogeography of a rich regional odonate fauna in New York State (NYS), Northeastern United States. 2. We computed North American (NA) range centres and NYS range margins and reviewed the taxonomic literature to provide a useful phylogenetic framework for the fauna. We analysed results from a newly completed Odonata atlas using generalised linear ANOVA mod…	Atlas; Biogeography; Citizen science; Damselflies; Diversity gradient; Dragonflies; New york state; Odonata; Temperate forest	Review	Scopus	2-s2.0-84908695865
Fox R., Oliver T.H., Harrower C., Parsons M.S., Thomas C.D., Roy D.B.	Long-term changes to the frequency of occurrence of British moths are consistent with opposing and synergistic effects of climate and land-use changes	2014	Journal of Applied Ecology	51	4		949	957		11	10.1111/1365-2664.12256	http://www.scopus.com/inward/record.url?eid=2-s2.0-84904396034&partnerID=40&md5=d530e26a58a48f27499cf9c94cb52fc5	Butterfly Conservation, Manor Yard, Dorset, Wareham, BH20 5QP, United Kingdom; NERC Centre for Ecology and Hydrology, Maclean Building, Benson Lane, Crowmarsh Gifford, Wallingford, Oxfordshire, OX10 8BB, United Kingdom; Department of Biology, University of York, York, YO10 5DD, United Kingdom	Fox, R., Butterfly Conservation, Manor Yard, Dorset, Wareham, BH20 5QP, United Kingdom; Oliver, T.H., NERC Centre for Ecology and Hydrology, Maclean Building, Benson Lane, Crowmarsh Gifford, Wallingford, Oxfordshire, OX10 8BB, United Kingdom; Harrower, C., NERC Centre for Ecology and Hydrology, Maclean Building, Benson Lane, Crowmarsh Gifford, Wallingford, Oxfordshire, OX10 8BB, United Kingdom; P…	Species' distributions are likely to be affected by a combination of environmental drivers. We used a data set of 11 million species occurrence records over the period 1970-2010 to assess changes in the frequency of occurrence of 673 macro-moth species in Great Britain. Groups of species with different predicted sensitivities showed divergent trends, which we interpret in the context of land-use …	Citizen science; Climate change; Frequency of occurrence; Habitat loss; Invertebrate declines; Land-use change; Lepidoptera; Moths	Article	Scopus	2-s2.0-84904396034
Kuminski E., George J., Wallin J., Shamir L.	Combining human and machine learning for morphological analysis of galaxy images	2014	Publications of the Astronomical Society of the Pacific	126	944		959	967			10.1086/678977	http://www.scopus.com/inward/record.url?eid=2-s2.0-84908459671&partnerID=40&md5=d52c7e19e225cf70b93a492fb7cefa2b	Lawrence Technological University, 21000 W Ten Mile Rd, Southfield, MI, United States; Middle Tennessee State University, 1301 E Main St, Murfreesboro, TN, United States	Kuminski, E., Lawrence Technological University, 21000 W Ten Mile Rd, Southfield, MI, United States; George, J., Lawrence Technological University, 21000 W Ten Mile Rd, Southfield, MI, United States; Wallin, J., Middle Tennessee State University, 1301 E Main St, Murfreesboro, TN, United States; Shamir, L., Lawrence Technological University, 21000 W Ten Mile Rd, Southfield, MI, United States	The increasing importance of digital sky surveys collecting many millions of galaxy images has reinforced the need for robust methods that can perform morphological analysis of large galaxy image databases. Citizen science initiatives such as Galaxy Zoo showed that large data sets of galaxy images can be analyzed effectively by nonscientist volunteers, but since databases generated by robotic tel…		Article	Scopus	2-s2.0-84908459671
Kinchy A., Jalbert K., Lyons J.	What is volunteer water monitoring good for? Fracking and the plural logics of participatory science	2014	Political Power and Social Theory	27			259	289		2	10.1108/S0198-871920140000027017	http://www.scopus.com/inward/record.url?eid=2-s2.0-84904809880&partnerID=40&md5=0a252dbcf831124994904d7effaac64c	Science and Technology Studies Department, Rensselaer Polytechnic Institute, Troy, NY, United States; Public Policy Department, Rochester Institute of Technology, Rochester, NY, United States	Kinchy, A., Science and Technology Studies Department, Rensselaer Polytechnic Institute, Troy, NY, United States; Jalbert, K., Science and Technology Studies Department, Rensselaer Polytechnic Institute, Troy, NY, United States; Lyons, J., Public Policy Department, Rochester Institute of Technology, Rochester, NY, United States	This paper responds to recent calls for deeper scrutiny of the institutional contexts of citizen science. In the last few years, at least two dozen civil society organizations in New York and Pennsylvania have begun monitoring the watershed impacts of unconventional natural gas drilling, also known as "fracking." This study examines the institutional logics that inform these citizen monitoring ef…		Article	Scopus	2-s2.0-84904809880
Harvey D., Kitching T.D., Noah-Vanhoucke J., Hamner B., Salimans T., Pires A.M.	Observing Dark Worlds: A crowdsourcing experiment for dark matter mapping	2014	Astronomy and Computing	5			35	44		1	10.1016/j.ascom.2014.04.003	http://www.scopus.com/inward/record.url?eid=2-s2.0-84899873337&partnerID=40&md5=6d9908b6d4b993ff6b40d3409cdca950	SUPA, University of Edinburgh, Royal Observatory, Blackford Hill, Edinburgh EH9 3HJ, United Kingdom; Mullard Space Science Laboratory, University College London, Holmbury St Mary, Dorking, Surrey RH5 6NT, United Kingdom; Kaggle, Inc., 188 King St. Suite 502, San Francisco, CA 94107, United States; Erasmus University, Rotterdam, Netherlands; Department of Mathematics and CEMAT, Instituto Superior …	Harvey, D., SUPA, University of Edinburgh, Royal Observatory, Blackford Hill, Edinburgh EH9 3HJ, United Kingdom; Kitching, T.D., Mullard Space Science Laboratory, University College London, Holmbury St Mary, Dorking, Surrey RH5 6NT, United Kingdom; Noah-Vanhoucke, J., Kaggle, Inc., 188 King St. Suite 502, San Francisco, CA 94107, United States; Hamner, B., Kaggle, Inc., 188 King St. Suite 502, Sa…	We present the results and conclusions from the citizen science competition 'Observing Dark Worlds', where we asked participants to calculate the positions of dark matter halos from 120 catalogues of simulated weak lensing galaxy data, using computational methods. In partnership with Kaggle ( http://www.kaggle.com), 357 users participated in the competition which saw 2278 downloads of the data an…	Clusters - gravitational lensing; Cosmology; Dark matter - galaxies; Weak	Article	Scopus	2-s2.0-84899873337
Quercia D., Saez D.	Mining urban deprivation from foursquare: Implicit crowdsourcing of city land use	2014	IEEE Pervasive Computing	13	2	6818501	30	36		2	10.1109/MPRV.2014.31	http://www.scopus.com/inward/record.url?eid=2-s2.0-84901407091&partnerID=40&md5=d283465ae709716d3cff21a7eb50eecc	Yahoo Labs, Barcelona, Spain; Universitat Pompeu Fabra, Barcelona, Spain	Quercia, D., Yahoo Labs, Barcelona, Spain; Saez, D., Universitat Pompeu Fabra, Barcelona, Spain	Research has shown a relationship between the physical characteristics of a city neighborhood (such as the presence of playgrounds and fast-food outlets) and neighborhood deprivation as defined in socioeconomic indices. Official land-use data has often been the source for such research. This article examines the viability of using social-networking data as an alternative source. The authors study…	mobile computing; pervasive computing; urban informatics	Article	Scopus	2-s2.0-84901407091
Yu J., Wong W.-K., Kelling S.	Clustering species accumulation curves to identify skill levels of citizen scientists participating in the eBird project	2014	Proceedings of the National Conference on Artificial Intelligence	4			3017	3023				http://www.scopus.com/inward/record.url?eid=2-s2.0-84908181206&partnerID=40&md5=9083300493a8dbcd47fcc3888e22c272	Department of EECS, Oregon State University, United States; Cornell Lab of Ornithology, Cornell University, United States	Yu, J., Department of EECS, Oregon State University, United States; Wong, W.-K., Department of EECS, Oregon State University, United States; Kelling, S., Cornell Lab of Ornithology, Cornell University, United States	Although citizen science projects such as eBird can compile large volumes of data over broad spatial and temporal extents, the quality of this data is a concern due to differences in the skills of volunteers at identifying bird species. Species accumulation curves, which plot the number of unique species observed over time, are an effective way to quantify the skill level of an eBird participant.…		Conference Paper	Scopus	2-s2.0-84908181206
Yu J., Hutchinson R.A., Wong W.-K.	A latent variable model for discovering bird species commonly misidentified by citizen scientists	2014	Proceedings of the National Conference on Artificial Intelligence	1			500	506				http://www.scopus.com/inward/record.url?eid=2-s2.0-84908202474&partnerID=40&md5=7e273d79d46b772a52b36e27e8884a78	Department of EECS, Oregon State University, United States	Yu, J., Department of EECS, Oregon State University, United States; Hutchinson, R.A., Department of EECS, Oregon State University, United States; Wong, W.-K., Department of EECS, Oregon State University, United States	Data quality is a common source of concern for large-scale citizen science projects like cBird. In the case of eBird, a major cause of poor quality data is the misidentification of bird species by inexperienced contributors. A proactive approach for improving data quality is to discover commonly misidentified bird species and to teach inexperienced birders the differences between these species. T…		Conference Paper	Scopus	2-s2.0-84908202474
Schmitt J.R., Wang J., Fischer D.A., Jek K.J., Moriarty J.C., Boyajian T.S., Schwamb M.E., Lintott C., Lynn S., Smith A.M., Parrish M., Schawinski K., Simpson R., LaCourse D., Omohundro M.R., Winarski T., Goodman S.J., Jebson T., Schwengeler H.M., Paterson D.A., Sejpka J., Terentev I., Jacobs T., Alsaadi N., Bailey R.C., Ginman T., Granado P., Guttormsen K.V., Mallia F., Papillon A.L., Rossi F., …	Planet Hunters. VI. An independent characterization of KOI-351 and several long period planet candidates from the Kepler archival data	2014	Astronomical Journal	148	2	28				4	10.1088/0004-6256/148/2/28	http://www.scopus.com/inward/record.url?eid=2-s2.0-84904510690&partnerID=40&md5=08c0c57a47157d52bd0668866b465368	Department of Astronomy, Yale University, New Haven, CT 06511, United States; Planet Hunter, United States; Institute of Astronomy and Astrophysics, Academia Sinica, National Taiwan University, No.1, Sec. 4, Roosevelt Rd, Taipei 10617, Taiwan; Oxford Astrophysics, Denys Wilkinson Building, Keble Road, Oxford OX1 3RH, United Kingdom; Adler Planetarium, 1300 S. Lake Shore Drive, Chicago, IL 60605, …	Schmitt, J.R., Department of Astronomy, Yale University, New Haven, CT 06511, United States; Wang, J., Department of Astronomy, Yale University, New Haven, CT 06511, United States; Fischer, D.A., Department of Astronomy, Yale University, New Haven, CT 06511, United States; Jek, K.J., Planet Hunter, United States; Moriarty, J.C., Department of Astronomy, Yale University, New Haven, CT 06511, Unite…	We report the discovery of 14 new transiting planet candidates in the Kepler field from the Planet Hunters citizen science program. None of these candidates overlapped with Kepler Objects of Interest (KOIs) at the time of submission. We report the discovery of one more addition to the six planet candidate system around KOI-351, making it the only seven planet candidate system from Kepler. Additio…	planets and satellites: detection; surveys	Article	Scopus	2-s2.0-84904510690
Mekaru S.R., Brownstein J.S.	One Health in social networks and social media	2014	OIE Revue Scientifique et Technique	33	2		629	637				http://www.scopus.com/inward/record.url?eid=2-s2.0-84908143060&partnerID=40&md5=da9f928d615350c9623d3a4a6934359e	Informatics Program, Boston Children's Hospital, 300 Longwood Avenue, Boston, MA, United States; Department of Pediatrics, Harvard Medical School, 300 Longwood Avenue, Boston, MA, United States	Mekaru, S.R., Informatics Program, Boston Children's Hospital, 300 Longwood Avenue, Boston, MA, United States; Brownstein, J.S., Informatics Program, Boston Children's Hospital, 300 Longwood Avenue, Boston, MA, United States, Department of Pediatrics, Harvard Medical School, 300 Longwood Avenue, Boston, MA, United States	In the rapidly evolving world of social media, social networks, mobile applications and citizen science, online communities can develop organically and separately from larger or more established organisations. The One Health online community is experiencing expansion from both the bottom up and the top down. In this paper, the authors review social media's strengths and weaknesses, earlier work e…	Collaboration; Digital disease detection; Environmental health; Interdisciplinary; One Health; Social media; Social networks; Veterinary medicine; Web 2.0	Review	Scopus	2-s2.0-84908143060
Hoelscher L.	Bad style habits: Utilize & purpose of	2014	Journal of Extension	52	4	4ED1						http://www.scopus.com/inward/record.url?eid=2-s2.0-84907356095&partnerID=40&md5=f914aeb440c730e17280d5360ffd074d	Department of Agricultural Communication, Purdue University, West Lafayette, IN, United States	Hoelscher, L., Department of Agricultural Communication, Purdue University, West Lafayette, IN, United States	In "Bad Style Habits: Utilize & Purpose of," I point out two of my least favorite style habits. In "August JOE," I highlight the three Commentaries, including the fourth Commentary JOE is publishing this year to commemorate the Smith-Lever Act Centennial, two articles on citizen science, and three on Google. © by Extension Journal, Inc.		Editorial	Scopus	2-s2.0-84907356095
Ellis S.	A history of collaboration, a future in crowdsourcing: Positive impacts of cooperation on british librarianship	2014	Libri	64	1		1	10			10.1515/libri-2014-0001	http://www.scopus.com/inward/record.url?eid=2-s2.0-84900832108&partnerID=40&md5=97341ed788e52cf77021a642b4bed0ba	University of North Carolina, University College London, University of Illinois, Urbana-Champaign, United States	Ellis, S., University of North Carolina, University College London, University of Illinois, Urbana-Champaign, United States	This article looks at the varying definitions and usage of the term 'crowdsourcing,' including those that insist the term may only be applied to online activities. An argument is made that, semantics aside, the activities known as crowdsourcing, collaboration, and/or citizen science, were in use long before the current online medium was invented and should be recognized not for the terminology em…		Article	Scopus	2-s2.0-84900832108
Fox A.D., Kjeldsen J.P., Desholm M., Rasmussen P.A.F., Balsby T.J.S., Heldbjerg H.	Within and between year phenology of calling spotted crakes Porzana porzana in Denmark	2014	Wildfowl	64			102	115				http://www.scopus.com/inward/record.url?eid=2-s2.0-84914160179&partnerID=40&md5=a86b83138d67e07f63f3e9bf0ffd926b	Department of Bioscience, Aarhus University, Kalø, Grenåvej 14, Rønde, Denmark; Ornit.dk, Højstrupvej 9, Frøstrup, Denmark; Ryesgade 17, Aalborg, Denmark; Department of Bioscience, Aarhus University, Vejlsøvej 25, Silkeborg, Denmark; Danish Ornithological Society, DOF-BirdLife Denmark, Vesterbrogade 140, Copenhagen V, Denmark	Fox, A.D., Department of Bioscience, Aarhus University, Kalø, Grenåvej 14, Rønde, Denmark; Kjeldsen, J.P., Ornit.dk, Højstrupvej 9, Frøstrup, Denmark; Desholm, M., Department of Bioscience, Aarhus University, Kalø, Grenåvej 14, Rønde, Denmark, Danish Ornithological Society, DOF-BirdLife Denmark, Vesterbrogade 140, Copenhagen V, Denmark; Rasmussen, P.A.F., Ryesgade 17, Aalborg, Denmark; Balsby, T.…	Analysis of data relating to calling Spotted Crakes Porzana porzana, input to the Danish Citizen Science portal DOFbasen, suggested that on controlling for observer effort, national numbers reported annually have remained reasonably stable during 1981-2013, but with large influxes in a very few years, mostly due to large arrivals late in the season in June/July. Standard annual mapping of calling…	Annual abundance; Lille Vildmose; Migration phenology; Vejlerne	Article	Scopus	2-s2.0-84914160179
[No author name available]	CSCW 2014 - Proceedings of the 17th ACM Conference on Computer Supported Cooperative Work and Social Computing	2014	Proceedings of the ACM Conference on Computer Supported Cooperative Work, CSCW						1580			http://www.scopus.com/inward/record.url?eid=2-s2.0-84899017087&partnerID=40&md5=29c3419eb883d5e408e61f3e50133308			The proceedings contain 134 papers. The topics discussed include: to search or to ask: the routing of information needs between traditional search engines and social networks; smart face: enhancing creativity during video conferences using real-time facial deformation; planet hunters and seafloor explorers: legitimate peripheral participation through practice proxies in online citizen science; st…		Conference Review	Scopus	2-s2.0-84899017087
Matechou E., Dennis E.B., Freeman S.N., Brereton T.	Monitoring abundance and phenology in (multivoltine) butterfly species: A novel mixture model	2014	Journal of Applied Ecology	51	3		766	775		1	10.1111/1365-2664.12208	http://www.scopus.com/inward/record.url?eid=2-s2.0-84900540146&partnerID=40&md5=abc06e866e28f1d3fc538ec4f6ef1784	Department of Statistics, University of Oxford, Oxford, OX1 3TG, United Kingdom; School of Mathematics, Statistics and Actuarial Science, University of Kent, Canterbury, CT2 7NZ, United Kingdom; Centre for Ecology and Hydrology, Crowmarsh Gifford, Wallingford, OX10 8BB, United Kingdom; Butterfly Conservation, East Lulworth, Wareham, BH20 5QP, Dorset BH20 5QP, United Kingdom	Matechou, E., Department of Statistics, University of Oxford, Oxford, OX1 3TG, United Kingdom; Dennis, E.B., School of Mathematics, Statistics and Actuarial Science, University of Kent, Canterbury, CT2 7NZ, United Kingdom; Freeman, S.N., Centre for Ecology and Hydrology, Crowmarsh Gifford, Wallingford, OX10 8BB, United Kingdom; Brereton, T., Butterfly Conservation, East Lulworth, Wareham, BH20 5Q…	Summary: Data from 'citizen science' surveys are increasingly valuable in identifying declines in widespread species, but require special attention in the case of invertebrates, with considerable variation in number, seasonal flight patterns and, potentially, voltinism. There is a need for reliable and more informative methods of inference in such cases. We focus on data consisting of sample coun…	Common blue butterfly; Normal mixtures; Parameter redundancy; Sample counts; Stopover duration; Super-population; UKBMS	Article	Scopus	2-s2.0-84900540146
Wals A.E.J., Brody M., Dillon J., Stevenson R.B.	Convergence between science and environmental education	2014	Science	344	6184		583	584		1	10.1126/science.1250515	http://www.scopus.com/inward/record.url?eid=2-s2.0-84900310752&partnerID=40&md5=26349d57c366af1463504f5dc016197a	Wageningen University, 6708PB Wageningen, Netherlands; Montana State University, Bozeman, MT 59717, United States; King's College London, London SE1 9NH, United Kingdom; James Cook University, Cairns, QLD 4870, Australia	Wals, A.E.J., Wageningen University, 6708PB Wageningen, Netherlands; Brody, M., Montana State University, Bozeman, MT 59717, United States; Dillon, J., King's College London, London SE1 9NH, United Kingdom; Stevenson, R.B., James Cook University, Cairns, QLD 4870, Australia	Citizen science and concerns about sustainability can catalyze much-needed synergy between environmental education and science education.		Review	Scopus	2-s2.0-84900310752
[No author name available]	15th International Conference on Intelligent Games and Simulation, GAME-ON 2014	2014	15th International Conference on Intelligent Games and Simulation, GAME-ON 2014				133p					http://www.scopus.com/inward/record.url?eid=2-s2.0-84922389013&partnerID=40&md5=9b71a375688e26aab25e858d88643a6d			The proceedings contain 17 papers. The topics discussed include: VOX POPULI - a case study of user comments on contemporary video games in relation to video game heuristics; an investigation into the use of a gamified revision solution for primary school mathematics and its experimental comparison to traditional revision methods; playing with science: gamised aspects of gamification found on the …		Conference Review	Scopus	2-s2.0-84922389013
Obara L., Cwiek A., Cwiok M., Majcher A., Mankiewicz L., Zaremba M., Zarnecki A.F.	Pi of the Sky contributions to the GLORIA project?	2014	Revista Mexicana de Astronomia y Astrofisica: Serie de Conferencias	45			118	122				http://www.scopus.com/inward/record.url?eid=2-s2.0-84922213288&partnerID=40&md5=38d53472763fc7cb85780e2e260b94bd	Faculty of Physics, University of Warsaw, Hoza 69, Warsaw, Poland; National Centre for Nuclear Research, Hoza 69, Warsaw, Poland; Center for Theoretical Physics, Al. Lotnikow 32/46, Warsaw, Poland	Obara, L., Faculty of Physics, University of Warsaw, Hoza 69, Warsaw, Poland; Cwiek, A., National Centre for Nuclear Research, Hoza 69, Warsaw, Poland; Cwiok, M., Faculty of Physics, University of Warsaw, Hoza 69, Warsaw, Poland; Majcher, A., National Centre for Nuclear Research, Hoza 69, Warsaw, Poland; Mankiewicz, L., Center for Theoretical Physics, Al. Lotnikow 32/46, Warsaw, Poland; Zaremba, …	"Pi of the Sky" is a system of wide field-of-view robotic telescopes, which search for short timescale astrophysical phenomena, especially for prompt optical GRB emission. In July 2013 the final "Pi of the Sky" detector system, with 16 CCD cameras on 4 mounts, was comissioned and integrated into the citizen-science network GLORIA (GLobal Robotic-telescope Intelligent Array). It is available to GL…	Stars: variables; Techniques: image processing; Telescopes	Conference Paper	Scopus	2-s2.0-84922213288
Ames M., Lindtner S., Bardzell J., Mellis D., Bardzell S., Rosner D.K.	Making cultures: Empowerment, participation, and democracy - Or not?	2014	Conference on Human Factors in Computing Systems - Proceedings				1087	1092		2	10.1145/2559206.2579405	http://www.scopus.com/inward/record.url?eid=2-s2.0-84900556954&partnerID=40&md5=ae970c96632733cfb66a629e8cb04c91	University of California, Irvine, Irvine, CA 92617, United States; Indiana University, Bloomington, IN 47408, United States; MIT Media Lab., Cambridge, MA 02142, United States; University of Washington, Seattle, WA 98195, United States	Ames, M., University of California, Irvine, Irvine, CA 92617, United States; Lindtner, S., University of California, Irvine, Irvine, CA 92617, United States; Bardzell, J., Indiana University, Bloomington, IN 47408, United States; Mellis, D., MIT Media Lab., Cambridge, MA 02142, United States; Bardzell, S., Indiana University, Bloomington, IN 47408, United States; Rosner, D.K., University of Washi…	Making has transformed from a fringe and hobbyist practice into a professionalizing field and an emerging industry. Enthusiasts laud its potential to democratize technology, improve the workforce, empower consumers, encourage citizen science, and contribute to the global economy. Yet critics counter that in the West, making often remains a hobby for the privileged and seems to be increasingly co-…	Design; DIY; Empowerment; Future visions; Hacking; Maker culture; Making; Materiality; Participation; Peer production; Sociotechnical systems	Conference Paper	Scopus	2-s2.0-84900556954
Weitkamp E.	Exploring serendipitous dialogue	2014	Journal of Science Communication	13	4	E						http://www.scopus.com/inward/record.url?eid=2-s2.0-84920173598&partnerID=40&md5=27d1233cb1eb135cb61b22e10654f3d9	University of the West of England, Bristol, United Kingdom	Weitkamp, E., University of the West of England, Bristol, United Kingdom	Over the past decades there has been an increasing recognition of the need to promote dialogue between science and society. Often this takes the form of formal processes, such as citizen's juries, that are designed to allow the public to contribute their views on particular scientific research areas. But there are also many less formal mechanisms that promote a dialogue between science and societ…		Editorial	Scopus	2-s2.0-84920173598
Ehlers M., Woodgate P., Annoni A., Schade S.	Advancing Digital Earth: Beyond the next generation	2014	International Journal of Digital Earth	7	1		3	16		2	10.1080/17538947.2013.814449	http://www.scopus.com/inward/record.url?eid=2-s2.0-84892797097&partnerID=40&md5=3d02e590e2d9e9b7456ab16f4fba1927	Institute for Geoinformatics and Remote Sensing, University of Osnabruck, Osnabruck, Germany; Cooperative Research Centre for Spatial Information, Australia and New Zealand, Melbourne, Australia; Joint Research Centre, European Commission, Ispra, Italy; European Environment Agency, Copenhagen, Denmark	Ehlers, M., Institute for Geoinformatics and Remote Sensing, University of Osnabruck, Osnabruck, Germany; Woodgate, P., Cooperative Research Centre for Spatial Information, Australia and New Zealand, Melbourne, Australia; Annoni, A., Joint Research Centre, European Commission, Ispra, Italy; Schade, S., European Environment Agency, Copenhagen, Denmark	The Digital Earth (DE) movement is gaining momentum. Much of it is unstructured. This paper examines a number of recent developments including those in health sensors (Wearable Absence, Q-Sensor, and Guardian Angels) and systems frameworks (Gelernter's Mirror Worlds, Virtual Australia, and New Zealand). Consideration is given to the implications of DE for citizens and on citizen science, includin…	Digital Earth vision; ethics; Geomatics; social science; spatial science; virtual	Article	Scopus	2-s2.0-84892797097
[No author name available]	Next-Generation Analyst II	2014	Proceedings of SPIE - The International Society for Optical Engineering	9122					224			http://www.scopus.com/inward/record.url?eid=2-s2.0-84906337304&partnerID=40&md5=5b8ae7c7753e249ab08b14d6e9540882			The proceedings contain 20 papers. The topics discussed include: automatic theory generation from analyst text files using coherence networks; using complex event processing (CEP) and vocal synthesis techniques to improve comprehension of sonified human-centric data; a data fusion approach to indications and warnings of terrorist attacks; warfighter information services: lessons learned in the in…		Conference Review	Scopus	2-s2.0-84906337304
Carletti L., Coughlan T., Christensen J., Gerber E., Giannachi G., Schutt S., Sinker R., Dos Santos C.D.	Structures for knowledge co-creation between organisations and the public (COP2014)	2014	Proceedings of the ACM Conference on Computer Supported Cooperative Work, CSCW				309	312		1	10.1145/2556420.2558854	http://www.scopus.com/inward/record.url?eid=2-s2.0-84898928623&partnerID=40&md5=4a32240a9acdcfff4f297a8f4d9559cd	University of Nottingham, Nottingham, United Kingdom; University of California, Los Angeles, United States; Nothwestern University, Evanston, United States; University of Exeter, Exeter, United Kingdom; Victoria University, Melbourne, Australia; Tate, London, United Kingdom; University of Brasilia, Brasilia, Brazil	Carletti, L., University of Nottingham, Nottingham, United Kingdom; Coughlan, T., University of Nottingham, Nottingham, United Kingdom; Christensen, J., University of California, Los Angeles, United States; Gerber, E., Nothwestern University, Evanston, United States; Giannachi, G., University of Exeter, Exeter, United Kingdom; Schutt, S., Victoria University, Melbourne, Australia; Sinker, R., Tat…	In recent years, social computing technologies have emerged to support innovative new relationships between organisations and the public. Inspired by concepts such as collective intelligence, citizen science, citizen journalism and crowdsourcing, diverse types of organisations are aiming to increase engagement with the public, collect localised knowledge, or leverage human cognition and creativit…	Collaborative computing; Collective intelligence; Crowdsourcing; Knowledge creation; Social computing	Conference Paper	Scopus	2-s2.0-84898928623
[No author name available]	CEUR Workshop Proceedings	2014	CEUR Workshop Proceedings	1222					70			http://www.scopus.com/inward/record.url?eid=2-s2.0-84911873986&partnerID=40&md5=402a85ace0aa9e51fa4e3475f682d50d			The proceedings contain 9 papers. The topics discussed include: automating the web publishing process of environmental data by using semantic annotations; LifeCLEF: multimedia life species identification; point-based medialness for animal and plant identification; do geographic features impact pictures location shared on the web? modeling photographic suitability in the Swiss Alps; the extraction…		Conference Review	Scopus	2-s2.0-84911873986
Khan Z., Kiani S.L., Soomro K.	A framework for cloud-based context-aware information services for citizens in smart cities	2014	Metallography, Microstructure, and Analysis	3	1				17	1	10.1186/s13677-014-0014-4	http://www.scopus.com/inward/record.url?eid=2-s2.0-84910003886&partnerID=40&md5=cfb48a7fba4a8c001e42f67686043a34	Centre for Complex Cooperative Systems, Faculty of Environment And Technology, University of the West of England, Coldharbour Lane, Bristol, United Kingdom; Department of Computer Science and Creative Technologies, Faculty of Environment And Technology, University of the West of England, Coldharbour Lane, Bristol, United Kingdom	Khan, Z., Centre for Complex Cooperative Systems, Faculty of Environment And Technology, University of the West of England, Coldharbour Lane, Bristol, United Kingdom; Kiani, S.L., Department of Computer Science and Creative Technologies, Faculty of Environment And Technology, University of the West of England, Coldharbour Lane, Bristol, United Kingdom; Soomro, K., Centre for Complex Cooperative S…	Background: In the context of smart cities, public participation and citizen science are key ingredients for informed and intelligent planning decisions and policy-making. However, citizens face a practical challenge in formulating coherent information sets from the large volumes of data available to them. These large data volumes materialise due to the increased utilisation of information and co…	Citizen services; Cloud computing; Context-awareness; Decision-making; Public awareness; Smart cities	Article	Scopus	2-s2.0-84910003886
Zbinden N., Kery M., Hafliger G., Schmid H., Keller V.	A resampling-based method for effort correction in abundance trend analyses from opportunistic biological records	2014	Bird Study	61	4		506	517		1	10.1080/00063657.2014.969679	http://www.scopus.com/inward/record.url?eid=2-s2.0-84908655741&partnerID=40&md5=df2c2e22f17bd2f767ea1974f3c328e6	Swiss Ornithological Institute, Sempach, Switzerland	Zbinden, N., Swiss Ornithological Institute, Sempach, Switzerland; Kéry, M., Swiss Ornithological Institute, Sempach, Switzerland; Häfliger, G., Swiss Ornithological Institute, Sempach, Switzerland; Schmid, H., Swiss Ornithological Institute, Sempach, Switzerland; Keller, V., Swiss Ornithological Institute, Sempach, Switzerland	Capsule Resampling data from biological records databases yielded abundance trend estimates better corrected for increasing observation effort.Aims To correct population trend estimates for the effects of annually changing observation effort in analyses of opportunistic data.Methods We developed a resampling-based abundance index for analysis of population trends based on opportunistic citizen-sc…		Article	Scopus	2-s2.0-84908655741
Pantidi N., Moran S., Bachour K., Rodden T., Zilli D., Merrett G., Rogers A.	Field testing a rare species bioacoustic smartphone application: Challenges and future considerations	2014	2014 IEEE International Conference on Pervasive Computing and Communication Workshops, PERCOM WORKSHOPS 2014			6815235	376	381			10.1109/PerComW.2014.6815235	http://www.scopus.com/inward/record.url?eid=2-s2.0-84901372541&partnerID=40&md5=a9c9e5e7ef09795266eb819be7981b60	Mixed Reality Lab, University of Nottingham, Nottingham, United Kingdom; Electronics and Computer Science, University of Southampton, Southampton, United Kingdom	Pantidi, N., Mixed Reality Lab, University of Nottingham, Nottingham, United Kingdom; Moran, S., Mixed Reality Lab, University of Nottingham, Nottingham, United Kingdom; Bachour, K., Mixed Reality Lab, University of Nottingham, Nottingham, United Kingdom; Rodden, T., Mixed Reality Lab, University of Nottingham, Nottingham, United Kingdom; Zilli, D., Electronics and Computer Science, University of…	The New Forest cicada is a declining species native to the UK, and the last unconfirmed sighting was in 2000. One of the difficulties in identifying the cicada is that it sings at a high frequency typically inaudible to adults. In this paper we describe a field test of a novel citizen science smartphone application designed to detect and classify the cicada's call. We discuss some of the obstacle…	acoustics; app; biodiversity; cicada; field test; new forest; simulation; smartphone	Conference Paper	Scopus	2-s2.0-84901372541
Bancroft A., Karels M., Murray O.M., Zimpfer J.	Not being there: Research at a distance with video, text and speech	2014	Studies in Qualitative Methodology	13			137	153		2	10.1108/S1042-319220140000013009	http://www.scopus.com/inward/record.url?eid=2-s2.0-84918493880&partnerID=40&md5=fdf8cdd3ba76fb4a7c687f0bade048ab		Bancroft, A.; Karels, M.; Murray, Ó.M.; Zimpfer, J.	This chapter examines the history and process of research participants producing and working with data. The experience of working with researcher-produced and/or analysed data shows how social research is a set of practices which can be shared with research participants, and which in key ways draw on everyday habits and performances. Participant-produced data has come to the fore with the popular…	Big data; Crowdsourcing; Diary research; Mass observation; Research binary; Video ethnography	Article	Scopus	2-s2.0-84918493880
Matthews C.E., Huffling L.D., Benavides A.	The Ins & outs of developing a field-based science project: Learning by lassoing lizards	2014	American Biology Teacher	76	5		320	326			10.1525/abt.2014.76.5.5	http://www.scopus.com/inward/record.url?eid=2-s2.0-84900851943&partnerID=40&md5=7c08dc8e87329da0265cf7ced3be6cef	University of North Carolina, Greensboro, 406 Soe Building, Greensboro, NC 27402, United States; University of North Carolina, Greensboro, United States	Matthews, C.E., University of North Carolina, Greensboro, 406 Soe Building, Greensboro, NC 27402, United States; Huffling, L.D., University of North Carolina, Greensboro, United States; Benavides, A., University of North Carolina, Greensboro, United States	We describe a field-based lizard project we did with high school students as a part of our summer Herpetological Research Experiences. We describe data collection on lizards captured, identified, and marked as a part of our mark-recapture study. We also describe other lizard projects that are ongoing in the United States and provide resources for teachers to help them start their own field-based …	Ecology; fieldwork; herpetology; lizards; reptiles	Article	Scopus	2-s2.0-84900851943
Almalki M., Lopez-Campos G., Gray K., Martin-Sanchez F.	Classification of data and activities in self-quantification systems	2014	CEUR Workshop Proceedings	1149			18	19				http://www.scopus.com/inward/record.url?eid=2-s2.0-84927152170&partnerID=40&md5=660f34c9b73f192bb1d438ab0ce18442	Health and Biomedical Informatics Research Unit, University of Melbourne, Australia	Almalki, M., Health and Biomedical Informatics Research Unit, University of Melbourne, Australia; Lopez-Campos, G., Health and Biomedical Informatics Research Unit, University of Melbourne, Australia; Gray, K., Health and Biomedical Informatics Research Unit, University of Melbourne, Australia; Martin-Sanchez, F., Health and Biomedical Informatics Research Unit, University of Melbourne, Australia	Self-quantification may be seen as an emerging paradigm for health data. In recent years the general public has become more health-conscious, due in part to the self-tracking and quantification technologies that enable the non-expert to easily capture and share significant health-related information on a daily basis (Mehta, 2011). This self-tracking of personal health and fitness data has the pot…		Conference Paper	Scopus	2-s2.0-84927152170
Joly A., Muller H., Goeau H., Glotin H., Spampinato C., Rauber A., Bonnet P., Vellinga W.-P., Fisher B.	LifeCLEF: Multimedia life species identification	2014	CEUR Workshop Proceedings	1222			7	13				http://www.scopus.com/inward/record.url?eid=2-s2.0-84910683209&partnerID=40&md5=636d5d9cc3ac8c8059848e5a5021c433	INRIA, France; HES-SO, Switzerland; IUF, Univ. de Toulon, France; University of Catania, Italy; Vienna Univ. of Tech., Austria; CIRAD, France; Xeno-Canto Foundation, Netherlands; Edinburgh Univ., United Kingdom	Joly, A., INRIA, France; Müller, H., HES-SO, Switzerland; Goëau, H., INRIA, France; Glotin, H., IUF, Univ. de Toulon, France; Spampinato, C., University of Catania, Italy; Rauber, A., Vienna Univ. of Tech., Austria; Bonnet, P., CIRAD, France; Vellinga, W.-P., Xeno-Canto Foundation, Netherlands; Fisher, B., Edinburgh Univ., United Kingdom	Building accurate knowledge of the identity, the geographic distribution and the evolution of living species is essential for a sustainable development of humanity as well as for biodiversity conservation. In this context, using multimedia identification tools is considered as one of the most promising solution to help bridging the taxonomic gap. With the recent advances in digital devices/equipm…		Conference Paper	Scopus	2-s2.0-84910683209
Bevan A., Li X., Martinon-Torres M., Green S., Xia Y., Zhao K., Zhao Z., Ma S., Cao W., Rehren T.	Computer vision, archaeological classification and China's terracotta warriors	2014	Journal of Archaeological Science	49	1		249	254		1	10.1016/j.jas.2014.05.014	http://www.scopus.com/inward/record.url?eid=2-s2.0-84902460691&partnerID=40&md5=4a3e2a2b94ba2d4fad2add48ab397d70	Institute of Archaeology, University College London, London, United Kingdom; Emperor Qin Shihuang's Mausoleum Site Museum, Xi'an, China; UCL-Q, Doha, Qatar	Bevan, A., Institute of Archaeology, University College London, London, United Kingdom; Li, X., Institute of Archaeology, University College London, London, United Kingdom, Emperor Qin Shihuang's Mausoleum Site Museum, Xi'an, China; Martinón-Torres, M., Institute of Archaeology, University College London, London, United Kingdom; Green, S., Institute of Archaeology, University College London, Lond…	Structure-from-motion and multiview-stereo together offer a computer vision technique for reconstructing detailed 3D models from overlapping images of anything from large landscapes to microscopic features. Because such models can be generated from ordinary photographs taken with standard cameras in ordinary lighting conditions, these techniques are revolutionising digital recording and analysis …	Biometrics; Craft production; Geomorphometrics; Photogrammetry	Article	Scopus	2-s2.0-84902460691
Littmann M., Suomela T.	Crowdsourcing, the great meteor storm of 1833, and the founding of meteor science	2014	Endeavour	38	2		130	138			10.1016/j.endeavour.2014.03.002	http://www.scopus.com/inward/record.url?eid=2-s2.0-84907597290&partnerID=40&md5=4de66743036b38211a47cf7cc015952b	University of Tennessee, School of Journalism and Electronic Media, 333 Communications Building, Knoxville, TN 37996-0333, United States; University of Tennessee, School of Information Sciences, 420 Communications Building, Knoxville, TN 37996-0451, United States	Littmann, M., University of Tennessee, School of Journalism and Electronic Media, 333 Communications Building, Knoxville, TN 37996-0333, United States; Suomela, T., University of Tennessee, School of Information Sciences, 420 Communications Building, Knoxville, TN 37996-0451, United States	Yale science professor Denison Olmsted used crowdsourcing to gather observations from across the United States of the unexpected deluge of meteors on 13 November 1833 - more than 72,000/h. He used these observations (and newspaper accounts and correspondence from scientists) to make a commendably accurate interpretation of the meteor storm, overturning 2100 years of erroneous teachings about shoo…		Short Survey	Scopus	2-s2.0-84907597290
Weed A.S., Schwarzlander M.	Density dependence, precipitation and biological control agent herbivory influence landscape-scale dynamics of the invasive Eurasian plant Linaria dalmatica	2014	Journal of Applied Ecology	51	3		825	834		1	10.1111/1365-2664.12226	http://www.scopus.com/inward/record.url?eid=2-s2.0-84900546470&partnerID=40&md5=eb6c592ef77778d207d57576e8704c57	Department of Plant, Soil and Entomological Sciences, University of Idaho, Moscow, ID, 83844, United States	Weed, A.S., Department of Plant, Soil and Entomological Sciences, University of Idaho, Moscow, ID, 83844, United States; Schwarzländer, M., Department of Plant, Soil and Entomological Sciences, University of Idaho, Moscow, ID, 83844, United States	Summary: Resource availability and natural enemies are among the most commonly cited mechanisms affecting competitive ability of invasive plants, but their simultaneous effects on plant dynamics are seldom evaluated in the field. Understanding how endogenous and exogenous factors affect invasive plant abundance is essential when evaluating the impact of classical weed biological control agents be…	Herbivory; Invasion ecology; Linaria; Mecinus; Self-regulation; Stem-miner; Weed population dynamics	Article	Scopus	2-s2.0-84900546470
Danielsen F., Pirhofer-Walzl K., Adrian T.P., Kapijimpanga D.R., Burgess N.D., Jensen P.M., Bonney R., Funder M., Landa A., Levermann N., Madsen J.	Linking public participation in scientific research to the indicators and needs of international environmental agreements	2014	Conservation Letters	7	1		12	24		8	10.1111/conl.12024	http://www.scopus.com/inward/record.url?eid=2-s2.0-84893096377&partnerID=40&md5=f03a5094ddfe835c2ded7001966e8ef1	Nordisk Fond for Miljø og Udvikling, Skindergade 23-III, DK-1159 Copenhagen K, Denmark; Department of Agriculture and Ecology, Faculty of Life Sciences, Copenhagen University, Højbakkegaard Alle 30, DK-2630 Taastrup, Denmark; Centre for Macroecology, Evolution and Climate, Biology Department, Copenhagen University, Universitetsparken 15, DK-2100 Copenhagen, Denmark; World Wildlife Fund USA, 1250 …	Danielsen, F., Nordisk Fond for Miljø og Udvikling, Skindergade 23-III, DK-1159 Copenhagen K, Denmark; Pirhofer-Walzl, K., Nordisk Fond for Miljø og Udvikling, Skindergade 23-III, DK-1159 Copenhagen K, Denmark, Department of Agriculture and Ecology, Faculty of Life Sciences, Copenhagen University, Højbakkegaard Alle 30, DK-2630 Taastrup, Denmark; Adrian, T.P., Nordisk Fond for Miljø og Udvikling,…	Different monitoring approaches collect data that can measure progress toward achieving global environmental indicators. These indicators can: (1) Audit management actions; (2) Inform policy choices; and (3) Raise awareness among the public and policy makers. We present a generic, empirically based, framework of different environmental monitoring approaches, ranging from scientist-driven to those…	2020 target; Adaptive management; Intergovernmental Platform on Biodiversity and Ecosystem Services; Locally based monitoring; Observing system; Participatory monitoring; Typology	Article	Scopus	2-s2.0-84893096377
Ausareny J., Druga S., Kera D., Reshef Y.	Open source hardware (OSHW) supporting interaction between traditional crafts and emergent science: Wayang Kulit over microfluidic interfaces	2014	SIGGRAPH Asia 2014 Designing Tools For Crafting Interactive Artifacts, SIGGRAPH ASIA 2014			4					10.1145/2668947.2668955	http://www.scopus.com/inward/record.url?eid=2-s2.0-84918521887&partnerID=40&md5=7d400f17d8488804747b766c87019915	Design and Computation Arts, Concordia University Montreal, Canada; HacKIDemia, Berlin, Germany; Communications and New Media, National University of Singapore, Germany; Shenkar College of Engineering and Design, Ramat Gan, Israel	Ausareny, J., Design and Computation Arts, Concordia University Montreal, Canada; Druga, S., HacKIDemia, Berlin, Germany; Kera, D., Communications and New Media, National University of Singapore, Germany; Reshef, Y., Shenkar College of Engineering and Design, Ramat Gan, Israel	In this paper we will summarize our research into the use of Open Source Hardware (OSHW) as a tool for communicating emergent scientific and technical knowledge via crafts. We were specifically interested in the microfabrication and microfluidic devices, which define the next generation of diagnostic and research tools often inaccessible to the larger public, but also to the scientists from the G…	Crafts; Microfluidics; Open source hardware; Public participation in science; Puppets; Science communication	Conference Paper	Scopus	2-s2.0-84918521887
Morris-Suzuki T.	Touching the grass: science, uncertainty and everyday life from Chernobyl to Fukushima	2014	Science, Technology and Society	19	3		331	362			10.1177/0971721814548115	http://www.scopus.com/inward/record.url?eid=2-s2.0-84911970850&partnerID=40&md5=3412a18dda00eb0049aab067ea854fa4	College of Asia and the Pacific, Australian National University, Australia	Morris-Suzuki, T., College of Asia and the Pacific, Australian National University, Australia	The Fukushima nuclear disaster of March 2011 raises profound questions, not only about the use of nuclear energy, but also about the way in which scientific knowledge is constructed and communicated. This article focuses particularly on the divergent ways in which the notion of ‘uncertainty’ is understood by scientists and scientific bodies engaged in studying the effects of the Chernobyl and Fuk…		Article	Scopus	2-s2.0-84911970850
Stewart L.R., Farver J.R., Gorsevski P.V., Miner J.G.	Spatial prediction of blood lead levels in children in Toledo, OH using fuzzy sets and the site-specific IEUBK model	2014	Applied Geochemistry	45			120	129		1	10.1016/j.apgeochem.2014.03.012	http://www.scopus.com/inward/record.url?eid=2-s2.0-84898825253&partnerID=40&md5=81071a10cd08eb8a7afe5099dd264229	Department of Geology, Bowling Green State University, Bowling Green, OH 43403, United States; School of Earth, Environment and Society, Bowling Green State University, Bowling Green, OH 43403, United States; Department of Biological Sciences, Bowling Green State University, Bowling Green, OH 43403, United States	Stewart, L.R., Department of Geology, Bowling Green State University, Bowling Green, OH 43403, United States; Farver, J.R., Department of Geology, Bowling Green State University, Bowling Green, OH 43403, United States; Gorsevski, P.V., School of Earth, Environment and Society, Bowling Green State University, Bowling Green, OH 43403, United States; Miner, J.G., Department of Biological Sciences, B…	Lead poisoning in young children remains a concern in many urban areas, even 30. years after the banning of Pb-based paint and leaded gasoline. In 2010, 16.6% of 6550 children tested in Toledo, OH had blood lead levels (BLLs) above the Centers for Disease Control (CDC) lead poisoning reference level of 5. ?g/dL. The aim of this study was to spatially quantify the risk of lead poisoning to childre…		Article	Scopus	2-s2.0-84898825253
Shaby B.A.	The Open-Faced Sandwich Adjustment for MCMC Using Estimating Functions	2014	Journal of Computational and Graphical Statistics	23	3		853	876			10.1080/10618600.2013.842174	http://www.scopus.com/inward/record.url?eid=2-s2.0-84925944144&partnerID=40&md5=5a4aa633a7b4798e5eeab6c1c9773487	Department of Statistics, University of California, Berkeley, 429 Evans Hall, Berkeley, CA, United States	Shaby, B.A., Department of Statistics, University of California, Berkeley, 429 Evans Hall, Berkeley, CA, United States	A situation frequently arises where working with the likelihood function is problematic. This can happen for several reasons—perhaps the likelihood is prohibitively computationally expensive, perhaps it lacks some robustness property, or perhaps it is simply not known for the model under consideration. In these cases, it is often possible to specify alternative functions of the parameters and the…	Calibration; Covariance tapering; Max-stable process	Article	Scopus	2-s2.0-84925944144
Farnsworth A., Sheldon D., Geevarghese J., Irvine J., Van Doren B., Webb K., Dietterich T.G., Kelling S.	Reconstructing velocities of migrating birds from weather radar - A case study in computational sustainability	2014	AI Magazine	35	2		31	48				http://www.scopus.com/inward/record.url?eid=2-s2.0-84904858652&partnerID=40&md5=4ca6fbf2a9f0dd1b52096917e7076178	Cornell Lab of Ornithology, United States; University of Massachusetts, Amherst, United States; Department of Computer Science, University of Massachusetts, Amherst, United States; Oregon State University, United States; Cornell University, United States	Farnsworth, A., Cornell Lab of Ornithology, United States; Sheldon, D., University of Massachusetts, Amherst, United States; Geevarghese, J., Department of Computer Science, University of Massachusetts, Amherst, United States; Irvine, J., Oregon State University, United States; Van Doren, B., Cornell University, United States; Webb, K., Cornell Lab of Ornithology, United States; Dietterich, T.G.,…	Bird migration occurs at the largest of global scales, but monitoring such movements can be challenging. In the United States there is an operational network of weather radars providing freely accessible data for monitoring meteorological phenomena in the atmosphere. Individual radars are sensitive enough to detect birds, and can provide insight into migratory behaviors of birds at scales that ar…		Article	Scopus	2-s2.0-84904858652
Bahamonde J., Hevia A., Font G., Bustos-Jimenez J., Montero C.	Mining private information from public data: The transantiago case	2014	IEEE Pervasive Computing	13	2	6818500	37	43			10.1109/MPRV.2014.30	http://www.scopus.com/inward/record.url?eid=2-s2.0-84901468020&partnerID=40&md5=4c5d7a4b2afa290f781fa34b96f91297	Department of Computer Science, University of Chile, Chile; NIC, Chile Research Labs, INRIA, Chile; NIC, Chile Research Labs, University of Chile, Chile	Bahamonde, J., Department of Computer Science, University of Chile, Chile; Hevia, A., Department of Computer Science, University of Chile, Chile; Font, G., NIC, Chile Research Labs, INRIA, Chile; Bustos-Jimenez, J., NIC, Chile Research Labs, University of Chile, Chile; Montero, C., NIC, Chile Research Labs, University of Chile, Chile	Transantiago, the smartcard-based public transportation system in Santiago, Chile, includes both a subway system and buses. An online information system lets card holders find detailed trip information, including start time and location, as well as frequency and type of transportation used, by simply providing its card ID. This article studies the privacy implications of the availability of the T…	contactless smart card; pervasive computing; privacy; transantiago; private information; public transportation system	Article	Scopus	2-s2.0-84901468020
Fink D., Damoulas T., Bruns N.E., La Sorte F.A., Hochachka W.M., Gomes C.P., Kelling S.	Crowdsourcing meets ecology: Hemispherewide spatiotemporal species distribution models	2014	AI Magazine	35	2		19	30		1		http://www.scopus.com/inward/record.url?eid=2-s2.0-84904898177&partnerID=40&md5=a11ea48c91b36114181d9ff15c7d72c7	Cornell Lab of Ornithology, United States; New York University, United States; New York University Center for Urban Science and Progress, New York University Polytechnic School of Engineering in the Area of Urban Informatics, United States; Institute for Computational Sustainability, Cornell University, United States	Fink, D., Cornell Lab of Ornithology, United States; Damoulas, T., New York University, United States, New York University Center for Urban Science and Progress, New York University Polytechnic School of Engineering in the Area of Urban Informatics, United States; Bruns, N.E., Cornell Lab of Ornithology, United States; La Sorte, F.A., Cornell Lab of Ornithology, United States; Hochachka, W.M., Co…	Ecological systems are inherently complex. The processes that affect the distributions of animals and plants operate at multiple spatial and temporal scales, presenting a unique challenge for the development and coordination of effective conservation strategies, particularly for wide-ranging species. In order to study ecological systems across scales, data must be collected at fine resolutions ac…		Article	Scopus	2-s2.0-84904898177
Seyfried G., Pei L., Schmidt M.	European do-it-yourself (DIY) biology: Beyond the hope, hype and horror	2014	BioEssays	36	6		548	551		1	10.1002/bies.201300149	http://www.scopus.com/inward/record.url?eid=2-s2.0-84900012997&partnerID=40&md5=8c36ead226dfb35cd840ba52154f15e8	Department for Art and Knowledge Transfer, University of Applied Arts, Vienna, Austria; Biofaction KG, Vienna, Austria; International Dialogue and Conflict Management, Vienna, Austria	Seyfried, G., Department for Art and Knowledge Transfer, University of Applied Arts, Vienna, Austria; Pei, L., Biofaction KG, Vienna, Austria, International Dialogue and Conflict Management, Vienna, Austria; Schmidt, M., Biofaction KG, Vienna, Austria, International Dialogue and Conflict Management, Vienna, Austria	The encounter of amateur science with synthetic biology has led to the formation of several amateur/do-it-yourself biology (DIYBio) groups worldwide. Although media outlets covered DIYBio events, most seemed only to highlight the hope, hype, and horror of what DIYBio would do in the future. Here, we analyze the European amateur biology movement to find out who they are, what they aim for and how …	Amateur science; Art and design; Biosafety; Democratization; DIYBio; Open access; Synthetic biology	Article	Scopus	2-s2.0-84900012997
Bara S.	Naked-eye astronomy: Optics of the starry night skies	2014	Proceedings of SPIE - The International Society for Optical Engineering	9289		92892S					10.1117/12.2070764	http://www.scopus.com/inward/record.url?eid=2-s2.0-84923875509&partnerID=40&md5=eac1cb0cebc96d8f6cf33d003e04df84	Universidade de Santiago de Compostela, Applied Physics Dept, Faculty of Optics and Optometry, 15782 Santiago de Compostela, Galicia, Spain	Bará, S., Universidade de Santiago de Compostela, Applied Physics Dept, Faculty of Optics and Optometry, 15782 Santiago de Compostela, Galicia, Spain	The world at night offers a wealth of stimuli and opportunities as a resource for Optics education, at all age levels and from any (formal, non formal or informal) perspective. The starry sky and the urban nightscape provide a unique combination of pointlike sources with extremely different emission spectra and brightness levels on a generally darker, locally homogeneous background. This fact, co…		Conference Paper	Scopus	2-s2.0-84923875509
Tallacchini M., Biggeri A.	Citizens'veillance on environmental health through ICT and genomics [La vigilanza dei cittadini sulla salute ambientale tra tecnologie digitali e genomica]	2014	Epidemiologia e Prevenzione	38	5		292	301				http://www.scopus.com/inward/record.url?eid=2-s2.0-84921789686&partnerID=40&md5=7bfa8c12ec15522cb6c064837b1d1bba	Facoltà di economia e giurisprudenza, Università Cattolica Sacra Cuore, Piacenza, Italy; Dipartimento di Statistica informatica, applicazioni G Parenti, Università di Firenze, Italy; Istituto per Lo Studio E la Prevenzione Oncologica (ISPO), Firenze, Italy	Tallacchini, M., Facoltà di economia e giurisprudenza, Università Cattolica Sacra Cuore, Piacenza, Italy; Biggeri, A., Facoltà di economia e giurisprudenza, Università Cattolica Sacra Cuore, Piacenza, Italy, Dipartimento di Statistica informatica, applicazioni G Parenti, Università di Firenze, Italy, Istituto per Lo Studio E la Prevenzione Oncologica (ISPO), Firenze, Italy	In the last decade three different phenomena have merged: the widespread use of ICT devices to collect and potentially share personal and scientific data, and to build networked communities; biobanking for genomics, namely the organized storage of human biological samples and information; and the collaboration between scientists and citizens in creating knowledge, namely peer-production of knowle…	Environment; Genomics; Health; ICT; Scientific citizenship; Veillance	Article	Scopus	2-s2.0-84921789686
Murthy M.S.R., Bajracharya B., Pradhan S., Shrestha B., Bajracharya R., Shakya K., Wesselman S., Ali M., Bajracharya S., Pradhan S.	Adoption of geospatial systems towards evolving sustainable himalayan mountain development	2014	International Archives of the Photogrammetry, Remote Sensing and Spatial Information Sciences - ISPRS Archives	XL-8	1		1319	1324			10.5194/isprsarchives-XL-8-1319-2014	http://www.scopus.com/inward/record.url?eid=2-s2.0-84918557422&partnerID=40&md5=a5bcbb4f5bd81da7e57f16ab49c10270	International Centre for Integrated Mountain Development (ICIMOD), GPO 3226, Khumaltar, Nepal	Murthy, M.S.R., International Centre for Integrated Mountain Development (ICIMOD), GPO 3226, Khumaltar, Nepal; Bajracharya, B., International Centre for Integrated Mountain Development (ICIMOD), GPO 3226, Khumaltar, Nepal; Pradhan, S., International Centre for Integrated Mountain Development (ICIMOD), GPO 3226, Khumaltar, Nepal; Shrestha, B., International Centre for Integrated Mountain Developme…	Natural resources dependence of mountain communities, rapid social and developmental changes, disaster proneness and climate change are conceived as the critical factors regulating sustainable Himalayan mountain development. The Himalayan region posed by typical geographic settings, diverse physical and cultural diversity present a formidable challenge to collect and manage data, information and …	Geographic information; Mountain environment; Mountain GIS portal	Conference Paper	Scopus	2-s2.0-84918557422
Ward D.F.	Understanding sampling and taxonomic biases recorded by citizen scientists	2014	Journal of Insect Conservation	18	4		753	756			10.1007/s10841-014-9676-y	http://www.scopus.com/inward/record.url?eid=2-s2.0-84905684195&partnerID=40&md5=c8c444032887f8c79a0fae08d675edbd	New Zealand Arthropod Collection, Landcare Research, Private Bag 92170, Auckland, New Zealand	Ward, D.F., New Zealand Arthropod Collection, Landcare Research, Private Bag 92170, Auckland, New Zealand	Projects involving citizen scientists have greatly increased over the last decade and understanding errors associated with such projects has been identified as an important step. NatureWatch NZ is a biodiversity recording system accessible to members of the public. The "NZ wasps, ants, bees and parasitoids (Hymenoptera) project" was initiated within NatureWatch NZ in December 2012, and comparison…	Conservation; Hymenoptera; New Zealand; Observation; Public	Article	Scopus	2-s2.0-84905684195
Van Horn R.C., Zug B., Lacombe C., Velez-Liendo X., Paisley S.	Human visual identification of individual Andean bears Tremarctos ornatus	2014	Wildlife Biology	20	5		291	299			10.2981/wlb.00023	http://www.scopus.com/inward/record.url?eid=2-s2.0-84908664199&partnerID=40&md5=62330f003b4953847eb9ba6f8f904dfc	Inst. for Conservation Research, San Diego Zoo Global, PO Box 120551, San Diego, CA, United States; Nelson Institute for Environmental Studies, Univ. of Wisconsin, Madison, WI, United States; Centro de Biodiversidad y Genética, Univ. Mayor de San Simon, Cochabamba, Bolivia; Durrell Inst. of Conservation and Ecology, Univ. of Kent, Canterbury, Kent, United Kingdom	Van Horn, R.C., Inst. for Conservation Research, San Diego Zoo Global, PO Box 120551, San Diego, CA, United States; Zug, B., Nelson Institute for Environmental Studies, Univ. of Wisconsin, Madison, WI, United States; Lacombe, C., Inst. for Conservation Research, San Diego Zoo Global, PO Box 120551, San Diego, CA, United States; Velez-Liendo, X., Centro de Biodiversidad y Genética, Univ. Mayor de …	It is often challenging to use invasive methods of individual animal identification for population estimation, demographic analyses, and other ecological and behavioral analyses focused on individual-level processes. Recent improvements in camera traps make it possible to collect many photographic samples yet most investigators either leap from photographic sampling to assignment of individual id…		Article	Scopus	2-s2.0-84908664199
Lottig N.R., Wagner T., Norton Henry E., Spence Cheruvelil K., Webster K.E., Downing J.A., Stow C.A.	Long-term citizen-collected data reveal geographical patterns and temporal trends in lake water clarity	2014	PloS one	9	4		e95769			1	10.1371/journal.pone.0095769	http://www.scopus.com/inward/record.url?eid=2-s2.0-84922480759&partnerID=40&md5=45efb96ea2332fe8a18be50797bb3e5f	Center for Limnology Trout Lake Station, University of Wisconsin Madison, Boulder Junction, Wisconsin, United States of America; U.S. Geological Survey, Pennsylvania Cooperative Fish and Wildlife Research Unit, Pennsylvania State University, University Park, Pennsylvania, United States of America; Department of Fisheries and Wildlife, Michigan State University, East Lansing, Michigan, United Stat…	Lottig, N.R., Center for Limnology Trout Lake Station, University of Wisconsin Madison, Boulder Junction, Wisconsin, United States of America; Wagner, T., U.S. Geological Survey, Pennsylvania Cooperative Fish and Wildlife Research Unit, Pennsylvania State University, University Park, Pennsylvania, United States of America; Norton Henry, E., Department of Fisheries and Wildlife, Michigan State Uni…	We compiled a lake-water clarity database using publically available, citizen volunteer observations made between 1938 and 2012 across eight states in the Upper Midwest, USA. Our objectives were to determine (1) whether temporal trends in lake-water clarity existed across this large geographic area and (2) whether trends were related to the lake-specific characteristics of latitude, lake size, or…		Article	Scopus	2-s2.0-84922480759
Cuti N., Canale E.D.	Qualitative and quantitative analysis of ringing activity in Sicily in 1998-2013	2014	Avocetta	38	2		91	123				http://www.scopus.com/inward/record.url?eid=2-s2.0-84919644624&partnerID=40&md5=27a64cc842b6400f86f7797105341481	Via Paolo Gili 29, Palermo, Italy; Via Orazio Antinori 67, Palermo, Italy; Stazione D'Inanellamento, C/o Dipartimento di Scienze Agrarie e Forestali, V.le delle Scienze, Palermo, Italy	Cuti, N., Via Paolo Gili 29, Palermo, Italy, Stazione D'Inanellamento, C/o Dipartimento di Scienze Agrarie e Forestali, V.le delle Scienze, Palermo, Italy; Canale, E.D., Via Orazio Antinori 67, Palermo, Italy, Stazione D'Inanellamento, C/o Dipartimento di Scienze Agrarie e Forestali, V.le delle Scienze, Palermo, Italy	This report summarizes the ringing activity in Sicily during the years 1998-2013. In these 16 years 129,415 birds were ringed, 17,908 of which were chicks and 111,507 adults, for a total amount of 196 species. The remarkable increasing numbers, compared with those from previous years, was mainly due to specific projects, particularly the Small Islands Project (PPI), coordinated by the ISPRA (Isti…		Article	Scopus	2-s2.0-84919644624
Angus A., Lane G., Roussos G.	Public goods: Using pervasive computing to inspire grassroots activism	2014	IEEE Pervasive Computing	13	2	6818499	44	51			10.1109/MPRV.2014.33	http://www.scopus.com/inward/record.url?eid=2-s2.0-84901403343&partnerID=40&md5=33f9b33ad9b94e284fe57539b19a55f1	Birkbeck College, University of London, London, United Kingdom	Angus, A., Birkbeck College, University of London, London, United Kingdom; Lane, G., Birkbeck College, University of London, London, United Kingdom; Roussos, G., Birkbeck College, University of London, London, United Kingdom	Pervasive computing technology enables social mapping and sharing of local knowledge to create relationships beyond established social and cultural boundaries; it also enables the development of new practices around place, identity, and community. For more than a decade, the authors have explored the potential costs and benefits of using pervasive computing to facilitate codiscovery with communit…	computer applications; mobile applications; pervasive computing; social mapping	Article	Scopus	2-s2.0-84901403343
Garbuzov M., Ratnieks F.L.W.	Quantifying variation among garden plants in attractiveness to bees and other flower-visiting insects	2014	Functional Ecology	28	2		364	374		4	10.1111/1365-2435.12178	http://www.scopus.com/inward/record.url?eid=2-s2.0-84896034969&partnerID=40&md5=f73fbd8316ca0db59dc7fe032f488f56	Laboratory of Apiculture and Social Insects, School of Life Sciences, University of Sussex, Falmer, Brighton, BN1 9QG, United Kingdom	Garbuzov, M., Laboratory of Apiculture and Social Insects, School of Life Sciences, University of Sussex, Falmer, Brighton, BN1 9QG, United Kingdom; Ratnieks, F.L.W., Laboratory of Apiculture and Social Insects, School of Life Sciences, University of Sussex, Falmer, Brighton, BN1 9QG, United Kingdom	Pollinating insects are globally declining, with one of the main causes being the loss of flowers. With the value of countryside reducing, urban areas, particularly gardens, are increasingly recognized as of benefit to wildlife, including flower-visiting insects. Many gardeners specifically select plant varieties attractive to wildlife. Given the wide public interest, many lists of recommended va…	Bumblebees; Butterflies; Conservation; Honeybees; Hover flies; Ornamental plants; Pollinators; Urban ecology; Wildlife friendly gardening	Article	Scopus	2-s2.0-84896034969
Roth T., Strebel N., Amrhein V.	Estimating unbiased phenological trends by adapting site-occupancy models	2014	Ecology	95	8		2144	2154		1	10.1890/13-1830.1	http://www.scopus.com/inward/record.url?eid=2-s2.0-84905650442&partnerID=40&md5=60b728c387ccfbc1b684d873c17ccbd3	University of Basel, Zoological Institute, 4051 Basel, Switzerland; Hintermann and Weber AG, 4153 Reinach, Switzerland; Research Station Petite Camargue Alsacienne, 68300 Saint-Louis, France	Roth, T., University of Basel, Zoological Institute, 4051 Basel, Switzerland, Hintermann and Weber AG, 4153 Reinach, Switzerland, Research Station Petite Camargue Alsacienne, 68300 Saint-Louis, France; Strebel, N., University of Basel, Zoological Institute, 4051 Basel, Switzerland, Hintermann and Weber AG, 4153 Reinach, Switzerland; Amrhein, V., University of Basel, Zoological Institute, 4051 Bas…	As a response to climate warming, many animals and plants have been found to shift phenologies, such as appearance in spring or timing of reproduction. However, traditional measures for shifts in phenology that are based on observational data likely are biased due to a large influence of population size, observational effort, starting date of a survey, or other causes that may affect the probabil…	Aphantopus hyperantus; Bayesian analysis; Breeding bird census; Butterfly monitoring; Long-term monitoring programs; Melanargia galathea; Muscicapa striata; Phenological shifts; Site-occupancy models; Sylvia borin	Article	Scopus	2-s2.0-84905650442
Hutt H., Everson R., Grant M., Love J., Littlejohn G.	How clumpy is my image? Evaluating crowdsourced annotation tasks	2013	2013 13th UK Workshop on Computational Intelligence, UKCI 2013			6651298	136	143		1	10.1109/UKCI.2013.6651298	http://www.scopus.com/inward/record.url?eid=2-s2.0-84891073945&partnerID=40&md5=8154934897ee575860a28a3cf4df5f99	Computer Science, University of Exeter, Exeter, United Kingdom; Bioscienccs, University of Exeter, Exeter, United Kingdom	Hutt, H., Computer Science, University of Exeter, Exeter, United Kingdom; Everson, R., Computer Science, University of Exeter, Exeter, United Kingdom; Grant, M., Bioscienccs, University of Exeter, Exeter, United Kingdom; Love, J., Bioscienccs, University of Exeter, Exeter, United Kingdom; Littlejohn, G., Bioscienccs, University of Exeter, Exeter, United Kingdom	The use of citizen science to obtain annotations from multiple annotators has been shown to be an effective method for annotating datasets in which computational methods alone are not feasible. The way in which the annotations are obtained is an important consideration which affects the quality of the resulting consensus estimates. In this paper, we examine three separate approaches to obtaining …		Conference Paper	Scopus	2-s2.0-84891073945
Ferster C.J., Coops N.C., Harshaw H.W., Kozak R.A., Meitner M.J.	An exploratory assessment of a smartphone application for public participation in forest fuels measurement in the Wildland-urban interface	2013	Forests	4	4		1199	1219		1	10.3390/f4041199	http://www.scopus.com/inward/record.url?eid=2-s2.0-84890872978&partnerID=40&md5=25ba87f44954aff5e7953dbe5b89e0ff	Department of Forest Resources Management, Faculty of Forestry, University of British Columbia, 2424 Main Mall, Vancouver, BC V6T 1Z4, Canada; Faculty of Physical Education and Recreation, University of Alberta, W1-16E Van Vliet Centre, Edmonton, AB T6G 2H9, Canada; Department of Wood Science, Faculty of Forestry, University of British Columbia, 2424 Main Mall, Vancouver, BC V6T 1Z4, Canada	Ferster, C.J., Department of Forest Resources Management, Faculty of Forestry, University of British Columbia, 2424 Main Mall, Vancouver, BC V6T 1Z4, Canada; Coops, N.C., Department of Forest Resources Management, Faculty of Forestry, University of British Columbia, 2424 Main Mall, Vancouver, BC V6T 1Z4, Canada; Harshaw, H.W., Faculty of Physical Education and Recreation, University of Alberta, W…	Wildfire management in the wildland-urban interface (WUI) protects property and life from wildland fire. One approach that has potential to provide information about the amount and location of fuels to forest managers and, at the same time, increase public knowledge and engagement in reducing wildfire threats is public participation in scientific research (PPSR)-also known as citizen science-wher…	Citizen science; Public participation in scientific research; Remote sensing; Smartphones; Wildfire management; Wildland-urban interface	Article	Scopus	2-s2.0-84890872978
Riesch H., Potter C., Davies L.	Combining citizen science and public engagement: The open airlaboratories programme	2013	Journal of Science Communication	12	3	A03						http://www.scopus.com/inward/record.url?eid=2-s2.0-84890836837&partnerID=40&md5=c3fb2f932d1d78554594efa13de1ee77	Department of Sociology and Communications, Brunel University, United Kingdom; Environmental Policy, Imperial College, London, United Kingdom	Riesch, H., Department of Sociology and Communications, Brunel University, United Kingdom; Potter, C., Environmental Policy, Imperial College, London, United Kingdom; Davies, L., Environmental Policy, Imperial College, London, United Kingdom	Citizen Science (or "Public Participation in Scientific Research "), has attracted attention as a new way of engaging the public with science through recruiting them to participate in scientific research. It is often seen as a win-win solution to promoting public engagement to scientists as well as empowering the public and in the process enhancing science literacy. This paper presents a qualitat…		Article	Scopus	2-s2.0-84890836837
Majcher A., Cwiek A., Cwiok M., Mankiewicz L., Zaremba M., Zarnecki A.F.	The GLORIA demonstrator experiment	2013	Proceedings of SPIE - The International Society for Optical Engineering	8903		890328					10.1117/12.2035442	http://www.scopus.com/inward/record.url?eid=2-s2.0-84890759409&partnerID=40&md5=9341d6bb5ba950093590c34b3cb5b571	National Centre for Nuclear Research, Hoza 69, 00-681 Warsaw, Poland; Faculty of Physics, University of Warsaw, Hoza 69, 00-681 Warsaw, Poland; Center for Theoretical Physics, Polish Academy of Sciences, Al. Lotników 32/46, 02-668 Warsaw, Poland	Majcher, A., National Centre for Nuclear Research, Hoza 69, 00-681 Warsaw, Poland; Cwiek, A., National Centre for Nuclear Research, Hoza 69, 00-681 Warsaw, Poland; Cwiok, M., Faculty of Physics, University of Warsaw, Hoza 69, 00-681 Warsaw, Poland; Mankiewicz, L., Center for Theoretical Physics, Polish Academy of Sciences, Al. Lotników 32/46, 02-668 Warsaw, Poland; Zaremba, M., Faculty of Physics…	GLORIA stands for "GLObal Robotic-telescopes Intelligent Array" and it is the first free and open-access network of robotic telescopes on the world. Based on a Web 2.0 environment amateur and professional users can do research in astronomy by observing with robotic telescopes, and/or analyzing data acquired with GLORIA, or from other free access databases. GLORIA project develops free standards, …	Citizen science; Data analysis; Image processing; Robotic telescopes; Telescope network; Web 2.0	Conference Paper	Scopus	2-s2.0-84890759409
Farnsworth E.J., Chu M., Kress W.J., Neill A.K., Best J.H., Pickering J., Stevenson R.D., Courtney G.W., Vandyk J.K., Ellison A.M.	Next-generation field guides	2013	BioScience	63	11		891	899		2	10.1525/bio.2013.63.11.8	http://www.scopus.com/inward/record.url?eid=2-s2.0-84889263344&partnerID=40&md5=57b0fe0cb879855a96cf61c5dd0add42	New England Wild Flower Society, Framingham, MA, United States; Cornell Lab of Ornithology, Cornell University, Ithaca, NY, United States; Office of the Under Secretary for Science, Department of Botany, Smithsonian Institution, Washington DC, United States; Botanical Research Institute of Texas, Fort Worth, United States; Odum School of Ecology, University of Georgia, Athens, United States; Depa…	Farnsworth, E.J., New England Wild Flower Society, Framingham, MA, United States; Chu, M., Cornell Lab of Ornithology, Cornell University, Ithaca, NY, United States; Kress, W.J., Office of the Under Secretary for Science, Department of Botany, Smithsonian Institution, Washington DC, United States; Neill, A.K.; Best, J.H., Botanical Research Institute of Texas, Fort Worth, United States; Pickering…	To conserve species, we must first identify them. Field researchers, land managers, educators, and citizen scientists need up-to-date and accessible tools to identify organisms, organize data, and share observations. Emerging technologies complement traditional, book-form field guides by providing users with a wealth of multimedia data. We review technical innovations of next-generation field gui…	citizen science; digital data; species identification; taxonomy; Web applications	Article	Scopus	2-s2.0-84889263344
Charvolin F.	Checklists, tricks and practical recipes from gardeners-butterflies watchers: Lessons learned from a citizen science [Pense-bêtes, astuces et recettes de jardiniersobservateurs de papillons: Retour sur une science citoyenne]	2013	Revue d'Anthropologie des Connaissances	7	2		485	500			10.3917/rac.019.0485	http://www.scopus.com/inward/record.url?eid=2-s2.0-84888986963&partnerID=40&md5=6d98c2aca0fe3142bd95a8e23e40cf35	Centre Max Weber, 6 rue Basse-des-Rives, F- 42023 Saint-Étienne cedex 2, France	Charvolin, F., Centre Max Weber, 6 rue Basse-des-Rives, F- 42023 Saint-Étienne cedex 2, France	The Garden Butterfly observatory (OPJ) has been running since 2006. It is the result of a collaboration between a Laboratory of the National Museum of Natural History and Noé Conservation, a NGO dedicated to the promotion of Nature's protection. The OPJ is an epitome for citizen sciences, in which knowledge is jointly produced by professionals and lay people. This paper exemplifies a special mana…	Butterflies; Citizen sciences; Entomology; Learned societies; Natural sciences; Pragmatism	Article	Scopus	2-s2.0-84888986963
Jansujwicz J.S., Calhoun A.J.K., Lilieholm R.J.	The maine vernal pool mapping and assessment program: Engaging municipal officials and private landowners in community-based citizen science	2013	Environmental Management	52	6		1369	1385		2	10.1007/s00267-013-0168-8	http://www.scopus.com/inward/record.url?eid=2-s2.0-84889774782&partnerID=40&md5=57a1be78f5f862c206e708357142a086	Sustainability Solutions Initiative, University of Maine, 5710 Norman Smith Hall, Orono, ME 04469, United States; Department of Wildlife Ecology, University of Maine, Orono, ME, United States; School of Forest Resources, University of Maine, Orono, ME, United States; Department of Zoology and Center for Ecology, Southern Illinois University Carbondale, Mail Code 6501, Carbondale, IL 62901, United…	Jansujwicz, J.S., Sustainability Solutions Initiative, University of Maine, 5710 Norman Smith Hall, Orono, ME 04469, United States, Department of Wildlife Ecology, University of Maine, Orono, ME, United States, School of Forest Resources, University of Maine, Orono, ME, United States, Department of Zoology and Center for Ecology, Southern Illinois University Carbondale, Mail Code 6501, Carbondale…	The Vernal Pool Mapping and Assessment Program (VPMAP) was initiated in 2007 to create a vernal pool database as a planning tool to foster local compliance with new state vernal pool regulations. In the northeastern United States, vernal pools are seasonal wetlands that provide critical breeding habitat for a number of amphibians and invertebrates and provide important resting and foraging habita…	Citizen science; Conservation planning; Landowners; Municipal official; Private land; Stakeholder; Vernal pools	Article	Scopus	2-s2.0-84889774782
Van Strien A.J., Van Swaay C.A.M., Termaat T.	Opportunistic citizen science data of animal species produce reliable estimates of distribution trends if analysed with occupancy models	2013	Journal of Applied Ecology	50	6		1450	1458		19	10.1111/1365-2664.12158	http://www.scopus.com/inward/record.url?eid=2-s2.0-84887608888&partnerID=40&md5=07eae8bcffd08c5c4e4a4727fcae4982	Statistics Netherlands, P.O. Box 24500, Hague, 2490 HA, Netherlands; Institute for Biodiversity and Ecosystem Dynamics, University of Amsterdam, Science Park 904, Amsterdam, 1098 XH, Netherlands; Dutch Butterfly Conservation, P.O. Box 506, Wageningen, 6700 AM, Netherlands	Van Strien, A.J., Statistics Netherlands, P.O. Box 24500, Hague, 2490 HA, Netherlands, Institute for Biodiversity and Ecosystem Dynamics, University of Amsterdam, Science Park 904, Amsterdam, 1098 XH, Netherlands; Van Swaay, C.A.M., Dutch Butterfly Conservation, P.O. Box 506, Wageningen, 6700 AM, Netherlands; Termaat, T., Dutch Butterfly Conservation, P.O. Box 506, Wageningen, 6700 AM, Netherlands	Summary: Many publications documenting large-scale trends in the distribution of species make use of opportunistic citizen data, that is, observations of species collected without standardized field protocol and without explicit sampling design. It is a challenge to achieve reliable estimates of distribution trends from them, because opportunistic citizen science data may suffer from changes in f…	Bayesian inference; Citizen science; Detection; Distribution; Hierarchical modelling; JAGS; Monitoring; Site occupancy	Article	Scopus	2-s2.0-84887608888
Busch A., Kaspari D.C.	The incidental steward: Reflections on citizen Science	2013	The Incidental Steward: Reflections on Citizen Science				1	238				http://www.scopus.com/inward/record.url?eid=2-s2.0-84903066450&partnerID=40&md5=9c23840a75d132b88686f52faa174e60		Busch, A.; Kaspari, D.C.	A search for a radio-tagged Indiana bat roosting in the woods behind her house in New York's Hudson Valley led Akiko Busch to assorted other encounters with the natural world-local ecological monitoring projects, community-organized cleanup efforts, and data-driven citizen science research. Whether it is pulling up water chestnuts in the Hudson River, measuring beds of submerged aquatic vegetatio…		Book	Scopus	2-s2.0-84903066450
Chamberlain A., Griffiths C.	Moths at midnight: Design implications for supporting ecology-focused citizen science	2013	Proceedings of the 12th International Conference on Mobile and Ubiquitous Multimedia, MUM 2013			a25					10.1145/2541831.2541858	http://www.scopus.com/inward/record.url?eid=2-s2.0-84893400664&partnerID=40&md5=13af93a7e47e070d89c0adfa0356f491	Jubilee Campus, University of Nottingham, Wollaton Road, Nottingham, United Kingdom; Located Knowledge Lab, United Kingdom	Chamberlain, A., Jubilee Campus, University of Nottingham, Wollaton Road, Nottingham, United Kingdom; Griffiths, C., Located Knowledge Lab, United Kingdom	This paper presents some initial findings, which form a set of design implications from a study that relates to the increasingly popular activity of people setting up moth traps in private gardens. Moth trapping can either be done by an individual or a small group and involves setting a trap that will safely catch moths overnight. The trap is opened in the morning and the contents identified and …	Citizen science; Crowd sourcing; Design; Ecology; Ethnography; Mobile computing; Ubicomp	Conference Paper	Scopus	2-s2.0-84893400664
McKinley D.C., Briggs R.D., Bartuska A.M.	Reprint of: When peer-reviewed publications are not enough! Delivering science for natural resource management	2013	Forest Policy and Economics	37			9	19			10.1016/j.forpol.2013.09.004	http://www.scopus.com/inward/record.url?eid=2-s2.0-84888058950&partnerID=40&md5=4cccd27c0e4c9d420dd338e6c632f8b9	USDA Forest Service, Research and Development, 1400 Independence Ave SW, Washington, DC 20250-1131, United States; SUNY, College of Environmental Science and Forestry (ESF), One Forestry Drive, Syracuse, NY 13210, United States; United States Department of Agriculture, 1200 Independence Ave SW, Washington, DC 20250-1131, United States	McKinley, D.C., USDA Forest Service, Research and Development, 1400 Independence Ave SW, Washington, DC 20250-1131, United States; Briggs, R.D., SUNY, College of Environmental Science and Forestry (ESF), One Forestry Drive, Syracuse, NY 13210, United States; Bartuska, A.M., United States Department of Agriculture, 1200 Independence Ave SW, Washington, DC 20250-1131, United States	Over the last century, natural resource management on forest lands has shifted from a singular focus on resource extraction to many foci, such as recreation, tourism, conservation, view-scapes, cultural and spiritual values, sustainability, and other values. As a result, the information needs of land managers must now include social and cultural values. In addition, the public's interest in havin…	Citizen science; Democracy; Forest management; Natural resource management; Participatory research; Public participation	Article	Scopus	2-s2.0-84888058950
Reynolds J.A., Lowman M.D.	Promoting ecoliteracy through research service-learning and citizen science	2013	Frontiers in Ecology and the Environment	11	10		565	566		3	10.1890/1540-9295-11.10.565	http://www.scopus.com/inward/record.url?eid=2-s2.0-84890361283&partnerID=40&md5=8ce8972eb34843244e93cf5558d61820	Department of Biology, Duke University, Durham, NC, United States; College of Sciences, North Carolina State University, Museum of Natural Sciences, Raleigh, NC, United States	Reynolds, J.A., Department of Biology, Duke University, Durham, NC, United States; Lowman, M.D., College of Sciences, North Carolina State University, Museum of Natural Sciences, Raleigh, NC, United States	[No abstract available]		Short Survey	Scopus	2-s2.0-84890361283
Brooks D.M.	Ecology, behavior, and reproduction of an introduced population of Red-vented Bulbuls (Pycnonotus cafer) in Houston, Texas	2013	Wilson Journal of Ornithology	125	4		800	808			10.1676/13-037.1	http://www.scopus.com/inward/record.url?eid=2-s2.0-84892159435&partnerID=40&md5=32cf03c7f033d6d2b5c8413787269339	Houston Museum of Natural Science, Department of Vertebrate Zoology, 5555 Hermann Park Drive, Houston, TX 77030, United States	Brooks, D.M., Houston Museum of Natural Science, Department of Vertebrate Zoology, 5555 Hermann Park Drive, Houston, TX 77030, United States	Results are reported from a citizen-science program to study the ecology, behavior, and reproduction of an invasive population of Red-vented Bulbuls (Pycnonotus cafer) in Houston, Texas. The most frequent behaviors are foraging (n = 69), resting (n = 45), and calling (n = 29). The entire population occurred in urban areas. Bulbuls consumed berries (n = 8 species), fruits (n = 5), flowers (n = 5),…	avian ecology; citizen-science; invasive species; Pycnonotus cafer; Red-vented Bulbul	Article	Scopus	2-s2.0-84892159435
Zhang J., Huang K., Cottman-Fields M., Truskinger A., Roe P., Duan S., Dong X., Towsey M., Wimmer J.	Managing and analysing big audio data for environmental monitoring	2013	Proceedings - 16th IEEE International Conference on Computational Science and Engineering, CSE 2013			6755327	997	1004		2	10.1109/CSE.2013.146	http://www.scopus.com/inward/record.url?eid=2-s2.0-84900383037&partnerID=40&md5=296dd81ef2840c0370e8e29914043ab6	School of Electrical Engineering and Computer Science, Queensland University of Technology, Brisbane, Australia	Zhang, J., School of Electrical Engineering and Computer Science, Queensland University of Technology, Brisbane, Australia; Huang, K., School of Electrical Engineering and Computer Science, Queensland University of Technology, Brisbane, Australia; Cottman-Fields, M., School of Electrical Engineering and Computer Science, Queensland University of Technology, Brisbane, Australia; Truskinger, A., Sc…	Environmental monitoring is becoming critical as human activity and climate change place greater pressures on biodiversity, leading to an increasing need for data to make informed decisions. Acoustic sensors can help collect data across large areas for extended periods making them attractive in environmental monitoring. However, managing and analysing large volumes of environmental acoustic data …	Acoustic data analysis; Acoustic sensing; Big data management and processing; Citizen science; Environmental monitoring; EScience; Visualization	Conference Paper	Scopus	2-s2.0-84900383037
Simpson E., Roberts S., Psorakis I., Smith A.	Dynamic bayesian combination of multiple imperfect classifiers	2013	Studies in Computational Intelligence	474			1	35			10.1007/978-3-642-36406-8-1	http://www.scopus.com/inward/record.url?eid=2-s2.0-84893070992&partnerID=40&md5=92850619d3c73b94ef5499c6b647cc02	Department of Engineering Science, University of Oxford, United Kingdom; Zooniverse, United Kingdom	Simpson, E., Department of Engineering Science, University of Oxford, United Kingdom; Roberts, S., Department of Engineering Science, University of Oxford, United Kingdom; Psorakis, I., Department of Engineering Science, University of Oxford, United Kingdom; Smith, A., Zooniverse, United Kingdom	Classifier combination methods need to make best use of the outputs of multiple, imperfect classifiers to enable higher accuracy classifications. In many situations, such as when human decisions need to be combined, the base decisions can vary enormously in reliability. A Bayesian approach to such uncertain combination allows us to infer the differences in performance between individuals and to i…		Article	Scopus	2-s2.0-84893070992
Kamar E., Kapoor A., Horvitz E.	Lifelong learning for acquiring thewisdom of the crowd	2013	IJCAI International Joint Conference on Artificial Intelligence				2313	2320				http://www.scopus.com/inward/record.url?eid=2-s2.0-84896061857&partnerID=40&md5=d7ae01e2a5b2880f40abebad671b5a3d	Microsoft Research, Redmond, WA, United States	Kamar, E., Microsoft Research, Redmond, WA, United States; Kapoor, A., Microsoft Research, Redmond, WA, United States; Horvitz, E., Microsoft Research, Redmond, WA, United States	Predictive models play a key role for inference and decision making in crowdsourcing. We present methods that can be used to guide the collection of data for enhancing the competency of such predictive models while using the models to provide a base crowdsourcing service. We focus on the challenge of ideally balancing the goals of collecting data over time for learning and for improving task perf…		Conference Paper	Scopus	2-s2.0-84896061857
Menard K.L., Mitchell J.M.	Velvet ants, past and present: A county-wide checklist of the distribution and diversity of mutillidae (Insecta: Hymenoptera) in Oklahoma including two new state records, and new behavioral observations for Dasymutilla foxi (Cockerell)	2013	Entomologica Americana	119	3-Apr		57	79			10.1664/13-RA-009.1	http://www.scopus.com/inward/record.url?eid=2-s2.0-84892755460&partnerID=40&md5=7d08365d57472fef9dd5e5cf06f699b1	Sam Noble Oklahoma Museum of Natural History, University of Oklahoma, Norman, Oklahoma 73072 University of Oklahoma, Norman, Oklahoma 73072	Menard, K.L., Sam Noble Oklahoma Museum of Natural History, University of Oklahoma, Norman, Oklahoma 73072 University of Oklahoma, Norman, Oklahoma 73072; Mitchell, J.M., Sam Noble Oklahoma Museum of Natural History, University of Oklahoma, Norman, Oklahoma 73072 University of Oklahoma, Norman, Oklahoma 73072	Oklahoma has some of the highest recorded diversity of velvet ants (Insecta: Hymenoptera: Mutillidae) in North America, as well as having a correspondingly high diversity of ecosystems and potential velvet ant habitats. Velvet ants are relatively large, conspicuous, parasitic wasps that are potential indicators for studies of habitat quality and change over time. However, little is known about in…	Dasymutilla; Diadasia; Mutillidae; Oklahoma	Article	Scopus	2-s2.0-84892755460
Cove M.V., Spinola R.M.	Pairing noninvasive surveys with capture-recapture analysis to estimate demographic parameters for Dendrobates auratus (Anura: Dendrobatidae) from an altered habitat in Costa Rica	2013	Phyllomedusa	12	2		107	115		1		http://www.scopus.com/inward/record.url?eid=2-s2.0-84892142190&partnerID=40&md5=7a4f05221a2eb4633c0167896ad5e67b	Selva Verde Lodge, Chilamate de Sarapiquí, Heredia, Costa Rica; Department of Applied Ecology, North Carolina State University, Raleigh, NC, 27609, United States; Instituto Internacional en Conservación y Manejo de Vida Silvestre, Universidad Nacional Apartado, 1350-3000, Heredia, Costa Rica	Cove, M.V., Selva Verde Lodge, Chilamate de Sarapiquí, Heredia, Costa Rica, Department of Applied Ecology, North Carolina State University, Raleigh, NC, 27609, United States; Spínola, R.M., Instituto Internacional en Conservación y Manejo de Vida Silvestre, Universidad Nacional Apartado, 1350-3000, Heredia, Costa Rica	Amphibian populations are in decline worldwide. Monitoring programs are important, but many studies use invasive techniques to handle, mark, and identify individuals. We recommend a noninvasive technique in which individuals can be identified from photographs based on individual markings for capture-recapture analyses. As a case study, we examined the population dynamics of Dendrobates auratus at…	Amphibian populations; Capture-recapture; Noninvasive surveys; Photographic identification; Robust design	Article	Scopus	2-s2.0-84892142190
Galbraith M.	Public and ecology - The role of volunteers on Tiritiri Matangi Island	2013	New Zealand Journal of Ecology	37	3		266	271		3		http://www.scopus.com/inward/record.url?eid=2-s2.0-84887835305&partnerID=40&md5=dbef26fc5579d0cce9c93d8c366f9343	Department of Natural Sciences, Unitec Institute of Technology, Private Bag 92025, Auckland 1142, New Zealand	Galbraith, M., Department of Natural Sciences, Unitec Institute of Technology, Private Bag 92025, Auckland 1142, New Zealand	Tiritiri Matangi Island has attained an international profile as a successful ecological restoration project, and is often cited as a model of environmental stewardship. Ecological restoration on the island has always involved, and been dependent on, voluntary public involvement. Public participation in the project not only reinforces existing links between the public and scientific communities, …	Advocacy; Citizen ecology; Citizen science; Island restoration; Participatory governance; Public participation; Tiritiri Matangi Island	Article	Scopus	2-s2.0-84887835305
Goeau H., Bonnet P., Joly A., Bakic V., Barbe J., Yahiaoui I., Selmi S., Carre J., Barthelemy D., Boujemaa N., Molino J.-F., Duche G., Peronnet A.	Pl@ntnet mobile app	2013	MM 2013 - Proceedings of the 2013 ACM Multimedia Conference				423	424		2	10.1145/2502081.2502251	http://www.scopus.com/inward/record.url?eid=2-s2.0-84887454234&partnerID=40&md5=1a85f62d80bd36bc6c7d3927782fe872	INRIA, ZENITH, France; CIRAD, UMR, AMAP, France; IRD, UMR, AMAP, France; CReSTIC Univ., Reims, France; Tela Botanica, France; CIRAD, BIOS, France; INRIA, Saclay, France	Goëau, H., INRIA, ZENITH, France; Bonnet, P., CIRAD, UMR, AMAP, France; Joly, A., INRIA, ZENITH, France; Baki?, V., INRIA, ZENITH, France; Barbe, J., IRD, UMR, AMAP, France; Yahiaoui, I., CReSTIC Univ., Reims, France; Selmi, S., INRIA, ZENITH, France; Carré, J., Tela Botanica, France; Barthélémy, D., CIRAD, BIOS, France; Boujemaa, N., INRIA, Saclay, France; Molino, J.-F., IRD, UMR, AMAP, France; …	Pl@ntNet is an image sharing and retrieval application for the identification of plants, available on iPhone and iPad de- vices. Contrary to previous content-based identification ap- plications it can work with several parts of the plant includ- ing owers, leaves, fruits and bark. It also allows integrating user's observations in the database thanks to a collaborative workow involving the members…	Bark; Botanist; Citizen science; Collaborative; Computer vision; Crowdsourcing; Ecology; Fruit; Identification; Images; Leaf; Moni- Toring; Multi- organ; Multimedia; Ower; Plant; Retrieval; Social net- work; Surveillance; Visual	Conference Paper	Scopus	2-s2.0-84887454234
Truskinger A., Newmarch I., Cottman-Fields M., Wimmer J., Towsey M., Zhang J., Roe P.	Reconciling folksonomic tagging with taxa for bioacoustic annotations	2013	Lecture Notes in Computer Science (including subseries Lecture Notes in Artificial Intelligence and Lecture Notes in Bioinformatics)	8180 LNCS	PART 1		292	305			10.1007/978-3-642-41230-1_25	http://www.scopus.com/inward/record.url?eid=2-s2.0-84887429858&partnerID=40&md5=3c789d8f9a56ea8d6a16cf6013fabe34	Queensland University of Technology, Brisbane, QLD, Australia	Truskinger, A., Queensland University of Technology, Brisbane, QLD, Australia; Newmarch, I., Queensland University of Technology, Brisbane, QLD, Australia; Cottman-Fields, M., Queensland University of Technology, Brisbane, QLD, Australia; Wimmer, J., Queensland University of Technology, Brisbane, QLD, Australia; Towsey, M., Queensland University of Technology, Brisbane, QLD, Australia; Zhang, J.,…	Acoustic sensors are increasingly used to monitor biodiversity. They can remain deployed in the environment for extended periods to passively and objectively record the sounds of the environment. The collected acoustic data must be analyzed to identify the presence of the sounds made by fauna in order to understand biodiversity. Citizen scientists play an important role in analyzing this data by …	annotation; citizen science; folksonomy; linking; tagging; taxonomy	Conference Paper	Scopus	2-s2.0-84887429858
Tregidgo D.J., West S.E., Ashmore M.R.	Can citizen science produce good science? Testing the OPAL Air Survey methodology, using lichens as indicators of nitrogenous pollution.	2013	Environmental pollution (Barking, Essex : 1987)	182			448	451		2		http://www.scopus.com/inward/record.url?eid=2-s2.0-84891614792&partnerID=40&md5=26c2b26658f4a0fc431baa3046db87fd	Lancaster Environment Centre, Lancaster University, Lancaster LA1 4YQ, UK; Department of Biology, University of York, Heslington, York YO10 5DD, UK.	Tregidgo, D.J., Lancaster Environment Centre, Lancaster University, Lancaster LA1 4YQ, UK; Department of Biology, University of York, Heslington, York YO10 5DD, UK.; West, S.E.; Ashmore, M.R.	Citizen science is having increasing influence on environmental monitoring as its advantages are becoming recognised. However methodologies are often simplified to make them accessible to citizen scientists. We tested whether a recent citizen science survey (the OPAL Air Survey) could detect trends in lichen community composition over transects away from roads. We hypothesised that the abundance …		Article	Scopus	2-s2.0-84891614792
Brzeski K.E., Gunther M.S., Black J.M.	Evaluating river otter demography using noninvasive genetic methods	2013	Journal of Wildlife Management	77	8		1523	1531		3	10.1002/jwmg.610	http://www.scopus.com/inward/record.url?eid=2-s2.0-84886952878&partnerID=40&md5=c10f663f633b834587abe18a2427c85a	Department of Wildlife, Humboldt State University, Arcata CA 95521, United States; Renewable Natural Resource Department, Louisiana State University, Baton Rouge LA, United States	Brzeski, K.E., Department of Wildlife, Humboldt State University, Arcata CA 95521, United States; Gunther, M.S., Renewable Natural Resource Department, Louisiana State University, Baton Rouge LA, United States; Black, J.M., Department of Wildlife, Humboldt State University, Arcata CA 95521, United States	The decline in river otter (Lontra canadensis) populations during the late nineteenth and early twentieth centuries throughout North America has led to protective status and strict harvest regulations. Despite sustained interest in protecting river otters, relatively few contemporary studies have evaluated the current status of populations, especially in California. An effective way to estimate r…	abundance estimate; citizen science; Humboldt Bay; Lontra canadensis; mark-recapture; noninvasive sampling; river otter	Article	Scopus	2-s2.0-84886952878
Kaartinen R., Hardwick B., Roslin T.	Using citizen scientists to measure an ecosystem service nationwide	2013	Ecology	94	11		2645	2652		4		http://www.scopus.com/inward/record.url?eid=2-s2.0-84881337586&partnerID=40&md5=371cb3c8c6d5433c2b08672c800baa01	Spatial Food Web Ecology Group, Department of Agricultural Sciences, University of Helsinki, P.O. Box 27 (Latokartanonkaari 5), 00014 Helsinki, Finland; Department of Ecology, Swedish University of Agricultural Sciences, P.O. Box 7044, 75007 Uppsala, Sweden	Kaartinen, R., Spatial Food Web Ecology Group, Department of Agricultural Sciences, University of Helsinki, P.O. Box 27 (Latokartanonkaari 5), 00014 Helsinki, Finland, Department of Ecology, Swedish University of Agricultural Sciences, P.O. Box 7044, 75007 Uppsala, Sweden; Hardwick, B., Spatial Food Web Ecology Group, Department of Agricultural Sciences, University of Helsinki, P.O. Box 27 (Latok…	The decomposition of dung constitutes an ecosystem service of massive proportions. Previous studies addressing how it depends on individual invertebrate taxa have been focused on small spatial scales, neglecting the impact of large-scale factors like climate. Here, we use the concept of "citizen science" to quantify taxon-specific contributions to dung decomposition at the level of a nation. Youn…	Aphodius spp.; Citizen science; Dung beetles; Dung decomposition; Earthworms; Ecosystem functioning; Ecosystem services; Experimental study; Finland; Geotrupes spp.	Article	Scopus	2-s2.0-84881337586
Seed L., Wolseley P., Gosling L., Davies L., Power S.A.	Modelling relationships between lichen bioindicators, air quality and climate on a national scale: results from the UK OPAL air survey.	2013	Environmental pollution (Barking, Essex : 1987)	182			437	447				http://www.scopus.com/inward/record.url?eid=2-s2.0-84891622242&partnerID=40&md5=8bd8fb4cc139403e342065426c07b309	Imperial College London, Division of Biology, Silwood Park, Ascot, Berkshire SL5 7PY, UK.	Seed, L., Imperial College London, Division of Biology, Silwood Park, Ascot, Berkshire SL5 7PY, UK.; Wolseley, P.; Gosling, L.; Davies, L.; Power, S.A.	Air pollution has many negative effects on the natural environment, from changes in plant growth patterns to loss of ecosystem function. This study uses citizen science to investigate national-scale patterns in the distribution and abundance of selected lichen species on tree trunks and branches, and to relate these to air pollution and climate. Volunteers collected data for nine lichen indicator…		Article	Scopus	2-s2.0-84891622242
[No author name available]	Re: "The rise of citizen science" by Kathleen Toerpe (July-August 2013)	2013	Futurist	47	6		4					http://www.scopus.com/inward/record.url?eid=2-s2.0-84887226675&partnerID=40&md5=6e5b41e7a2b9312a1cb2fe39f3c6d949			[No abstract available]		Letter	Scopus	2-s2.0-84887226675
Vinsen K., Thilker D.	A BOINC11Berkeley Open Infrastructure for Network Computing. based, citizen-science project for pixel spectral energy distribution fitting of resolved galaxies in multi-wavelength surveys	2013	Astronomy and Computing	3-Apr			1	12		3	10.1016/j.ascom.2013.10.001	http://www.scopus.com/inward/record.url?eid=2-s2.0-84886691651&partnerID=40&md5=f2c76cd6c24a3643e8f229e7287521b0	International Centre for Radio Astronomy Research (ICRAR), The University of Western Australia, M468, 35 Stirling Highway, Crawley, Perth, WA 6009, Australia; Department of Physics and Astronomy, The Johns Hopkins University, 3400 N. Charles Street, Baltimore, MD 21218, United States	Vinsen, K., International Centre for Radio Astronomy Research (ICRAR), The University of Western Australia, M468, 35 Stirling Highway, Crawley, Perth, WA 6009, Australia; Thilker, D., Department of Physics and Astronomy, The Johns Hopkins University, 3400 N. Charles Street, Baltimore, MD 21218, United States	In this work we present our experience from the first year of theSkyNet Pan-STARRS1 Optical Galaxy Survey (POGS) project. This citizen-scientist driven research project uses the Berkeley Open Infrastructure for Network Computing (BOINC) middleware and thousands of Internet-connected computers to measure the resolved galactic structural properties of ~100,000 low redshift galaxies. We are combinin…	BOINC; Cloud computing; Distributed client computing; MAGPHYS; Pan-STARRS1; Spectral energy distribution	Article	Scopus	2-s2.0-84886691651
Roman L.A., McPherson E.G., Scharenbroch B.C., Bartens J.	Identifying common practices and challenges for local urban tree monitoring programs across the United States	2013	Arboriculture and Urban Forestry	39	6		292	299		1		http://www.scopus.com/inward/record.url?eid=2-s2.0-84888310365&partnerID=40&md5=510a62dda16b627f13866d934ffa57d3	USDA Forest Service, Northern Research Station, Philadelphia Field Station, 100 N. 20th St., Philadelphia, PA 19103, United States; USDA Forest Service, Pacific Southwest Research Station, Urban Ecosystems and Social Dynamics Program, 1731 Research Park Dr., Davis, CA 95618, United States; Research Department Morton Arboretum, 4100 Illinois Route 53, Lisle, IL 60532-1293, United States; Departmen…	Roman, L.A., USDA Forest Service, Northern Research Station, Philadelphia Field Station, 100 N. 20th St., Philadelphia, PA 19103, United States; McPherson, E.G., USDA Forest Service, Pacific Southwest Research Station, Urban Ecosystems and Social Dynamics Program, 1731 Research Park Dr., Davis, CA 95618, United States; Scharenbroch, B.C., Research Department Morton Arboretum, 4100 Illinois Route …	Urban forest monitoring data are essential to assess the impacts of tree planting campaigns and management programs. Local practitioners have monitoring projects that have not been well documented in the urban forestry literature. To learn more about practitioner-driven monitoring efforts, the authors surveyed 32 local urban forestry organizations across the United States about the goals, challen…	Citizen Science; Forest Inventory and Analysis; I-Tree; Monitoring; Survey; Tree Mortality; Tree Planting	Article	Scopus	2-s2.0-84888310365
Willett K.W., Lintott C.J., Bamford S.P., Masters K.L., Simmons B.D., Casteels K.R.V., Edmondson E.M., Fortson L.F., Kaviraj S., Keel W.C., Melvin T., Nichol R.C., Jordan Raddick M., Schawinski K., Simpson R.J., Skibba R.A., Smith A.M., Thomas D.	Galaxy zoo 2: Detailed morphological classifications for 304 122 galaxies from the sloan digital sky survey	2013	Monthly Notices of the Royal Astronomical Society	435	4		2835	2860		20	10.1093/mnras/stt1458	http://www.scopus.com/inward/record.url?eid=2-s2.0-84885771772&partnerID=40&md5=8d68d4af2e9e89da5b460eaa2d42cbd9	School of Physics and Astronomy, University of Minnesota, 116 Church St SE, Minneapolis, MN 55455, United States; Oxford Astrophysics, Denys Wilkinson Building, Keble Road, Oxford OX1 3RH, United Kingdom; Adler Planetarium, 1300 S. Lake Shore Drive, Chicago, IL 60605, United States; School of Physics and Astronomy, The University of Nottingham, University Park, Nottingham NG7 2RD, United Kingdom;…	Willett, K.W., School of Physics and Astronomy, University of Minnesota, 116 Church St SE, Minneapolis, MN 55455, United States; Lintott, C.J., Oxford Astrophysics, Denys Wilkinson Building, Keble Road, Oxford OX1 3RH, United Kingdom, Adler Planetarium, 1300 S. Lake Shore Drive, Chicago, IL 60605, United States; Bamford, S.P., School of Physics and Astronomy, The University of Nottingham, Univers…	We present the data release for Galaxy Zoo 2 (GZ2), a citizen science project with more than 16 million morphological classifications of 304 122 galaxies drawn from the Sloan Digital Sky Survey (SDSS).Morphology is a powerful probe for quantifying a galaxy's dynamical history; however, automatic classifications of morphology (either by computer analysis of images or by using other physical parame…	Catalogues; Galaxies: elliptical and lenticular; Galaxies: general; Galaxies: spiral; Methods: data analysis	Article	Scopus	2-s2.0-84885771772
Geske C., Junemann M.	The stag beetle monitoring network in Hesse, Germany Data collection by volunteers and public awareness-raising for a Habitats Directive species	2013	Natur und Landschaft	88	11		453	459				http://www.scopus.com/inward/record.url?eid=2-s2.0-84888329188&partnerID=40&md5=901a6b2bee71350c6bc39e88f5243e43	Servicezentrum für Forsteinrichtung und Naturschutz (FENA), Sachgebiet III. 2 - Arten, Europastraße 10-12, 35394 Gießen, Germany	Geske, C., Servicezentrum für Forsteinrichtung und Naturschutz (FENA), Sachgebiet III. 2 - Arten, Europastraße 10-12, 35394 Gießen, Germany; Jünemann, M., Servicezentrum für Forsteinrichtung und Naturschutz (FENA), Sachgebiet III. 2 - Arten, Europastraße 10-12, 35394 Gießen, Germany	The stag beetle (Lucanus cervus) is one of the most spectacular beetle species in Europe. The male imagos are easily distinguished from other beetles by their typical antler-shaped mandibles. This makes the stag beetle particularly suitable for citizen science. Systematic searches for this species protected at European Union level (listed in Annex II of the EU Habitats Directive) by field biologi…		Article	Scopus	2-s2.0-84888329188
Sparks T.H., Crick H.Q.P., Dunn P.O., Sokolov L.V.	Birds	2013	Phenology: An Integrative Environmental Science				451	466		1	10.1007/978-94-007-6925-0_24	http://www.scopus.com/inward/record.url?eid=2-s2.0-84924051038&partnerID=40&md5=009fe2a76f015b6edbcc448ee41d9808	Institute of Zoology, Pozna? University of Life Sciences, Pozna?, Poland; Fachgebiet für Ökoklimatologie, Institute for Advanced Study, Technische Universität München, Munich, Germany; Sigma, Coventry University, Coventry, United Kingdom; Natural England, Peterborough, United Kingdom; Department of Biological Sciences, University of Wisconsin-Milwaukee, Milwaukee, United States; Biological Statio…	Sparks, T.H., Institute of Zoology, Pozna? University of Life Sciences, Pozna?, Poland, Fachgebiet für Ökoklimatologie, Institute for Advanced Study, Technische Universität München, Munich, Germany, Sigma, Coventry University, Coventry, United Kingdom; Crick, H.Q.P., Natural England, Peterborough, United Kingdom; Dunn, P.O., Department of Biological Sciences, University of Wisconsin-Milwaukee, Mi…	There is a wealth of data on bird phenology, particularly on the timing of spring migration and the timing of breeding. Over the last decade or so there has emerged a large and growing literature examining changes in bird phenology and the likely causes of those changes. Here we give examples of changes in migration and breeding, with data originating from both amateur citizen science schemes and…		Book Chapter	Scopus	2-s2.0-84924051038
Menzel A.	Europe	2013	Phenology: An Integrative Environmental Science				53	65			10.1007/978-94-007-6925-0_4	http://www.scopus.com/inward/record.url?eid=2-s2.0-84928858371&partnerID=40&md5=1ebb1e5a86927e15230b3aa705a8307f	Department of Ecology and Ecosystem Management, Technische Universität München, Freising, Germany	Menzel, A., Department of Ecology and Ecosystem Management, Technische Universität München, Freising, Germany	Europe has a long tradition of systematic phenological data collection from a range of different environments. In recent times this data has proved invaluable in demonstrating the impact of climate warming on our natural environment together with providing a means by which to ground truth remotely sensed information. However, since the networks evolved in different countries with different tradit…		Book Chapter	Scopus	2-s2.0-84928858371
Kerski J.J., Demirci A., Milson A.J.	The Global Landscape of GIS in Secondary Education	2013	Journal of Geography	112	6		232	247		2	10.1080/00221341.2013.801506	http://www.scopus.com/inward/record.url?eid=2-s2.0-84885350906&partnerID=40&md5=2e07234f01cde8b624ba3e84d7ea3cde	University of Denver, United States; Department of Geography, Fatih University, Turkey; Social Studies Education and Geography, University of Texas at Arlington, Texas, United States	Kerski, J.J., University of Denver, United States; Demirci, A., Department of Geography, Fatih University, Turkey; Milson, A.J., Social Studies Education and Geography, University of Texas at Arlington, Texas, United States	This study analyzes the status of GIS in schools in thirty-three countries and proposes recommendations for advancing the implementation and effectiveness of GIS in secondary education from an international perspective. Thirty-three countries have been evaluated in the study to assess the global landscape of educational GIS by analyzing how GIS is recognized, approached, and used across the world…	GIS; global landscape; secondary education; trends	Article	Scopus	2-s2.0-84885350906
Cummings C.L., Berube D.M., Lavelle M.E.	Influences of individual-level characteristics on risk perceptions to various categories of environmental health and safety risks	2013	Journal of Risk Research	16	10		1277	1295			10.1080/13669877.2013.788544	http://www.scopus.com/inward/record.url?eid=2-s2.0-84887015127&partnerID=40&md5=9538d2a055e5b3642f149e010c7d9ffe	Communication, North Carolina State University, Raleigh, NC, United States	Cummings, C.L., Communication, North Carolina State University, Raleigh, NC, United States; Berube, D.M., Communication, North Carolina State University, Raleigh, NC, United States; Lavelle, M.E., Communication, North Carolina State University, Raleigh, NC, United States	Over the last five decades, social science researchers have examined how the public perceives the risks associated with a variety of environmental health and safety (EHS) hazards. The body of literature that has been emerged diverse both in the methodology employed to collect and analyze data and in the subject of study. The findings have confirmed that risk perceptions vary between groups of ind…	Control banding; Environmental health and safety (EHS); Risk; Risk categories; Risk perceptions	Article	Scopus	2-s2.0-84887015127
Hassman K.D., Mugar G., Osterlund C., Jackson C.	Learning at the seafloor, looking at the sky: The relationship between individual tasks and collaborative engagement in two citizen science projects	2013	Computer-Supported Collaborative Learning Conference, CSCL	2			265	266				http://www.scopus.com/inward/record.url?eid=2-s2.0-84886479913&partnerID=40&md5=7897a8efb3504f052324572833857577	Syracuse University, Syracuse, NY, United States	Hassman, K.D., Syracuse University, Syracuse, NY, United States; Mugar, G., Syracuse University, Syracuse, NY, United States; Østerlund, C., Syracuse University, Syracuse, NY, United States; Jackson, C., Syracuse University, Syracuse, NY, United States	In this study, we explore the relationship between individual and collaborative learning activities as they occur in two online citizen science projects, Seafloor Explorer and Planet Hunters. Trace ethnography is suggested as a methodology suitable for investigating this relationship. Preliminary findings identify relationships between four types of activities that emerge which support individual…		Conference Paper	Scopus	2-s2.0-84886479913
Martin C.K., Barron B.	Navigating online learning environments in the classroom	2013	Computer-Supported Collaborative Learning Conference, CSCL	2			307	308				http://www.scopus.com/inward/record.url?eid=2-s2.0-84886496887&partnerID=40&md5=e3841a926757b16303c95d18845c046c	Stanford University, United States	Martin, C.K., Stanford University, United States; Barron, B., Stanford University, United States	Possibilities and challenges inherent in networked learning environments call for ways of looking at teacher use of online spaces. We share mixed method research of two teachers and their students in a citizen science program. Although the teachers had similar levels of success with the program, they interpreted the purpose of the online environment differently. One used it as a space for student…		Conference Paper	Scopus	2-s2.0-84886496887
Martin C.K., Barron B., Mertl V.	Design methods to study learning across networked systems, co-located spaces, and time	2013	Computer-Supported Collaborative Learning Conference, CSCL	2			309	310				http://www.scopus.com/inward/record.url?eid=2-s2.0-84886575528&partnerID=40&md5=5072d1eaaa99b897354af1daf3155f51	Stanford University, United States	Martin, C.K., Stanford University, United States; Barron, B., Stanford University, United States; Mertl, V., Stanford University, United States	The 2013 CSCL conference theme-investigating learning across levels of space, time, and scale-has becoming an increasingly important issue with the proliferation of new types of networked learning environments. In this paper we share our approach to studying and designing for learning across settings and time, grounded in an investigation of a citizen science program that takes place in the class…		Conference Paper	Scopus	2-s2.0-84886575528
Jordan Raddick M., Bracey G., Gay P.L., Lintott C.J., Cardamone C., Murray P., Schawinski K., Szalay A.S., Vandenberg J.	Galaxy zoo: Motivations of citizen scientists	2013	Astronomy Education Review	12	1	10106				6	10.3847/AER2011021	http://www.scopus.com/inward/record.url?eid=2-s2.0-84885910829&partnerID=40&md5=2ddb67c6aa28bac2f116e5a4f5814559	Johns Hopkins University, Baltimore, MD 21210, United States; Southern Illinois University Edwardsville, Edwardsville, IL 62026, United States; Oxford University, Oxford, OX1 3RH, United Kingdom; Brown University, Providence, RI 02906, United States; Fingerprint Digital Media, Newtownards, Northern Ireland BT23 7GY, United Kingdom; Eidgenössische Technische Hochschule (ETH), 8093 Zürich, Switzerl…	Jordan Raddick, M., Johns Hopkins University, Baltimore, MD 21210, United States; Bracey, G., Southern Illinois University Edwardsville, Edwardsville, IL 62026, United States; Gay, P.L., Southern Illinois University Edwardsville, Edwardsville, IL 62026, United States; Lintott, C.J., Oxford University, Oxford, OX1 3RH, United Kingdom; Cardamone, C., Brown University, Providence, RI 02906, United S…	Citizen science, in which volunteers work with professional scientists to conduct research, is expanding due to large online datasets. To plan projects, it is important to understand volunteers' motivations for participating. This paper analyzes results from an online survey of nearly 11 000 volunteers in Galaxy Zoo, an astronomy citizen science project. Results show that volunteers' primary moti…		Article	Scopus	2-s2.0-84885910829
Kwak D., Kam A., Becerra D., Zhou Q., Hops A., Zarour E., Kam A., Sarmenta L., Blanchette M., Waldispuhl J.	Open-Phylo: A customizable crowd-computing platform for multiple sequence alignment	2013	Genome Biology	14	10	R116				4	10.1186/gb-2013-14-10-r116	http://www.scopus.com/inward/record.url?eid=2-s2.0-84886913685&partnerID=40&md5=656cea8a144472144eb089507e723520	School of Computer Science and McGill Centre for Bioinformatics, McGill University, McConnell Engineering Bldg, Rm 318, 3480 University Street, Montreal QC H3A 0E9, Canada; Microsoft, 1020 Enterprise Way, Sunnyvale, CA 94089, United States	Kwak, D., School of Computer Science and McGill Centre for Bioinformatics, McGill University, McConnell Engineering Bldg, Rm 318, 3480 University Street, Montreal QC H3A 0E9, Canada; Kam, A., School of Computer Science and McGill Centre for Bioinformatics, McGill University, McConnell Engineering Bldg, Rm 318, 3480 University Street, Montreal QC H3A 0E9, Canada; Becerra, D., School of Computer Sc…	Citizen science games such as Galaxy Zoo, Foldit, and Phylo aim to harness the intelligence and processing power generated by crowds of online gamers to solve scientific problems. However, the selection of the data to be analyzed through these games is under the exclusive control of the game designers, and so are the results produced by gamers. Here, we introduce Open-Phylo, a freely accessible c…		Article	Scopus	2-s2.0-84886913685
Becker M., Mueller J., Hotho A., Stumme G.	A generic platform for ubiquitous and subjective data	2013	UbiComp 2013 Adjunct - Adjunct Publication of the 2013 ACM Conference on Ubiquitous Computing				1175	1182		2	10.1145/2494091.249977	http://www.scopus.com/inward/record.url?eid=2-s2.0-84885233832&partnerID=40&md5=f325df7c07b112c35abc744005249b7e	L3S Research Center, University of Würzburg, Würzburg, Germany; L3S Research Center, University of Kassel, Kassel, Germany	Becker, M., L3S Research Center, University of Würzburg, Würzburg, Germany; Mueller, J., L3S Research Center, University of Kassel, Kassel, Germany; Hotho, A., L3S Research Center, University of Würzburg, Würzburg, Germany; Stumme, G., L3S Research Center, University of Kassel, Kassel, Germany	In the context of the Internet of Things, an increasing number of platforms like Xively or ThingSpeak are available to manage ubiquitous sensor data. Strict data formats allow interoperability and informative visualizations, supporting the development of custom user applications. Yet, these strict data formats as well as the common device-centric approach limit the flexibility of these platforms:…	Citizen science; Data mining; Internet of things; System architecture; Ubiquitous data	Conference Paper	Scopus	2-s2.0-84885233832
Blunck H., Kjaergaard M.B., Bouvin N.O., Lukowicz P., Franke T., Wustenberg M., Groenbaek K.	On heterogeneity in mobile sensing applications aiming at representative data collection	2013	UbiComp 2013 Adjunct - Adjunct Publication of the 2013 ACM Conference on Ubiquitous Computing				1087	1098		1	10.1145/2494091.2499576	http://www.scopus.com/inward/record.url?eid=2-s2.0-84885212677&partnerID=40&md5=64cf498c7f883c00cc0322077180b5c0	Aarhus University, Aabogade 34 Aarhus, 8200 DK, Denmark; German Research Center for Artificial Intelligence, Trippstadter Strasse, 122 Kaiserslautern, 67663 DE, Germany	Blunck, H., Aarhus University, Aabogade 34 Aarhus, 8200 DK, Denmark; Kjærgaard, M.B., Aarhus University, Aabogade 34 Aarhus, 8200 DK, Denmark; Bouvin, N.O., Aarhus University, Aabogade 34 Aarhus, 8200 DK, Denmark; Lukowicz, P., German Research Center for Artificial Intelligence, Trippstadter Strasse, 122 Kaiserslautern, 67663 DE, Germany; Franke, T., German Research Center for Artificial Intellig…	Gathering representative data using mobile sensing to answer research questions is becoming increasingly popular, driven by growing ubiquity and sensing capabilities of mobile devices. However, there are pitfalls along this path, which introduce heterogeneity in the gathered data, and which are rooted in the diversity of the involved device platforms, hardware, software versions and participants.…	Data collection; Heterogeneity; Mobile sensing; Representativeness	Conference Paper	Scopus	2-s2.0-84885212677
Wang J., Fischer D.A., Barclay T., Boyajian T.S., Crepp J.R., Schwamb M.E., Lintott C., Jek K.J., Smith A.M., Parrish M., Schawinski K., Schmitt J.R., Giguere M.J., Brewer J.M., Lynn S., Simpson R., Hoekstra A.J., Jacobs T.L., Lacourse D., Schwengeler H.M., Chopin M., Herszkowicz R.	Planet hunters. V. A confirmed jupiter-size planet in the habitable zone and 42 planet candidates from the kepler archive data	2013	Astrophysical Journal	776	1	10				9	10.1088/0004-637X/776/1/10	http://www.scopus.com/inward/record.url?eid=2-s2.0-84884991974&partnerID=40&md5=0a1d169bf7777022ade85ac07ad1437f	Department of Astronomy, Yale University, New Haven, CT 06511, United States; NASA Ames Research Center, M/S 244-30, Moffett Field, CA 94035, United States; Bay Area Environmental Research Institute, Inc., 560 Third Street West, Sonoma, CA 95476, United States; Department of Physics, University of Notre Dame, 225 Nieuwland Science Hall, Notre Dame, IN 46556, United States; Department of Physics, …	Wang, J., Department of Astronomy, Yale University, New Haven, CT 06511, United States; Fischer, D.A., Department of Astronomy, Yale University, New Haven, CT 06511, United States; Barclay, T., NASA Ames Research Center, M/S 244-30, Moffett Field, CA 94035, United States, Bay Area Environmental Research Institute, Inc., 560 Third Street West, Sonoma, CA 95476, United States; Boyajian, T.S., Depar…	We report the latest Planet Hunter results, including PH2 b, a Jupiter-size (RPL = 10.12 ± 0.56 R ?) planet orbiting in the habitable zone of a solar-type star. PH2 b was elevated from candidate status when a series of false-positive tests yielded a 99.9% confidence level that transit events detected around the star KIC 12735740 had a planetary origin. Planet Hunter volunteers have also discovere…	planets and satellites: detection; surveys; techniques: photometric; techniques: radial velocities; techniques: spectroscopic	Article	Scopus	2-s2.0-84884991974
Penone C., Le Viol I., Pellissier V., Julien J.-F., Bas Y., Kerbiriou C.	Use of large-scale acoustic monitoring to assess anthropogenic pressures on orthoptera communities	2013	Conservation Biology	27	5		979	987		6	10.1111/cobi.12083	http://www.scopus.com/inward/record.url?eid=2-s2.0-84884718229&partnerID=40&md5=89191051e7e72b7ed5765d69c483e620	Muséum National d'Histoire Naturelle CERSP UMR 7204 MNHN-CNRS-UPMC, 55 rue Buffon, 75005 Paris, France; Biotope, 2, Bd Maréchal Foch, BP58-34140, Mèze, France	Penone, C., Muséum National d'Histoire Naturelle CERSP UMR 7204 MNHN-CNRS-UPMC, 55 rue Buffon, 75005 Paris, France; Le Viol, I., Muséum National d'Histoire Naturelle CERSP UMR 7204 MNHN-CNRS-UPMC, 55 rue Buffon, 75005 Paris, France; Pellissier, V., Muséum National d'Histoire Naturelle CERSP UMR 7204 MNHN-CNRS-UPMC, 55 rue Buffon, 75005 Paris, France; Julien, J.-F., Muséum National d'Histoire Natu…	Biodiversity monitoring at large spatial and temporal scales is greatly needed in the context of global changes. Although insects are a species-rich group and are important for ecosystem functioning, they have been largely neglected in conservation studies and policies, mainly due to technical and methodological constraints. Sound detection, a nondestructive method, is easily applied within a cit…	Agricultural; Citizen science; Functional traits; Insect; Road; Tettigoniidae; Urbanization	Article	Scopus	2-s2.0-84884718229
D'Hondt E., Stevens M., Jacobs A.	Participatory noise mapping works! An evaluation of participatory sensing as an alternative to standard techniques for environmental monitoring	2013	Pervasive and Mobile Computing	9	5		681	694		22	10.1016/j.pmcj.2012.09.002	http://www.scopus.com/inward/record.url?eid=2-s2.0-84883464163&partnerID=40&md5=ab29f212182703aab74ddad7f5b77b20	BrusSense, Vrije Universiteit Brussel, Pleinlaan 2, 1050 Brussels, Belgium; ExCiteS Group, University College London, Gower Street, London WC1E 6BT, United Kingdom; IBBT-SMIT, Vrije Universiteit Brussel, Pleinlaan 9, 1050 Brussels, Belgium	D'Hondt, E., BrusSense, Vrije Universiteit Brussel, Pleinlaan 2, 1050 Brussels, Belgium; Stevens, M., ExCiteS Group, University College London, Gower Street, London WC1E 6BT, United Kingdom; Jacobs, A., IBBT-SMIT, Vrije Universiteit Brussel, Pleinlaan 9, 1050 Brussels, Belgium	Participatory sensing enables a person-centric collection of environmental measurement data with, in principle, high granularity in space and time. In this paper we provide concrete proof that participatory techniques, when implemented properly, can achieve the same accuracy as standard noise mapping techniques. We do this through a citizen science experiment for noise mapping a 1 km 2 area in th…	Citizen science; Environmental policy; Mobile phones; Noise mapping; Participatory sensing	Article	Scopus	2-s2.0-84883464163
Mullen K.C., Newman G., Thompson J.L.	Facilitating the Development and Evaluation of a Citizen Science Web site: A Case Study of Repeat Photography and Climate Change in Southwest Alaska's National Parks	2013	Applied Environmental Education and Communication	12	4		261	271			10.1080/1533015X.2013.876302	http://www.scopus.com/inward/record.url?eid=2-s2.0-84897884122&partnerID=40&md5=e258e4fa6319398d5a8030b9b96294b0	Colorado State University, Fort Collins, CO, United States; Northern Michigan University, Marquette, MI, United States	Mullen, K.C., Colorado State University, Fort Collins, CO, United States; Newman, G., Colorado State University, Fort Collins, CO, United States; Thompson, J.L., Northern Michigan University, Marquette, MI, United States	Interviews with national park visitors across the country revealed that climate change education through place-based, hands-on learning using repeat photographs and technology is appealing to park visitors. This manuscript provides a summary of the development of a repeat photography citizen science Web site for national parks in Southwest Alaska. Lessons learned from interviews on the Web develo…		Article	Scopus	2-s2.0-84897884122
Sunde P., Jessen L.	It counts who counts: An experimental evaluation of the importance of observer effects on spotlight count estimates	2013	European Journal of Wildlife Research	59	5		645	653		1	10.1007/s10344-013-0717-8	http://www.scopus.com/inward/record.url?eid=2-s2.0-84883807362&partnerID=40&md5=7cdfec6ce05d91b549862a8144b52598	Department of Bioscience, Aarhus University, Grenåvej 14, DK-8410 Rønde, Denmark	Sunde, P., Department of Bioscience, Aarhus University, Grenåvej 14, DK-8410 Rønde, Denmark; Jessen, L., Department of Bioscience, Aarhus University, Grenåvej 14, DK-8410 Rønde, Denmark	Spotlight surveys conducted by volunteers is a promising method to assess the abundance of nocturnally active mammals, but estimates are subject to bias if different observer groups differ in their ability to detect animals in the dark. We quantified the variation amongst volunteer spotlight observers with respect to their ability to detect and estimate distance to realistic animal silhouettes at…	Accuracy; Bias; Citizen science; Detection probability; Experience; Nocturnal mammals	Article	Scopus	2-s2.0-84883807362
White S., O'Neill D., O'Meara D.B., Shores C., O'Reilly C., Harrington A.P., Weyman G., Sleeman D.P.	A non-invasive genetic survey of otters (Lutra lutra) in an urban environment: A pilot study with citizen scientists	2013	IUCN/SCC Otter Specialist Group Bulletin	30	2		103	111				http://www.scopus.com/inward/record.url?eid=2-s2.0-84892467942&partnerID=40&md5=d64490bc8bcb2faa01ddda4b700308c5	School of Biological, Earth and Environmental Sciences, University College Cork, Distillery Fields, North Mall, Cork, Ireland; Mammals in a Sustainable Environment (MISE) Project, Waterford Institute of Technology, Cork Road, Waterford, Ireland; Department of Biology, University of Washington, Seattle 98195-1800, WA, United States; Mammals In a Sustainable Environment (MISE) Project, Waterford Co…	White, S., School of Biological, Earth and Environmental Sciences, University College Cork, Distillery Fields, North Mall, Cork, Ireland; O'Neill, D., Mammals in a Sustainable Environment (MISE) Project, Waterford Institute of Technology, Cork Road, Waterford, Ireland; O'Meara, D.B., Mammals in a Sustainable Environment (MISE) Project, Waterford Institute of Technology, Cork Road, Waterford, Irel…	Acquiring reliable estimates for an elusive species' distribution and population size can be problematic. For cryptic species such as the Eurasian otter (Lutra lutra), traditional monitoring approaches rely heavily on identifying field signs that may under or overestimate population sizes. Increasingly, non-invasive genetic sampling is effectively applied to assess the abundance and population st…	Faecal DNA; Ireland; Non-invasive genetic sampling; Population size; Sex ratio; Urban ecology	Article	Scopus	2-s2.0-84892467942
Edwards K.J., Gaber M.M.	Identifying uncertain galaxy morphologies using unsupervised learning	2013	Lecture Notes in Computer Science (including subseries Lecture Notes in Artificial Intelligence and Lecture Notes in Bioinformatics)	7895 LNAI	PART 2		146	157			10.1007/978-3-642-38610-7_14	http://www.scopus.com/inward/record.url?eid=2-s2.0-84884406327&partnerID=40&md5=126fce396fef4f2946d9cfac52f350e1	School of Computing, University of Portsmouth, Hampshire, PO1 3HE, United Kingdom	Edwards, K.J., School of Computing, University of Portsmouth, Hampshire, PO1 3HE, United Kingdom; Gaber, M.M., School of Computing, University of Portsmouth, Hampshire, PO1 3HE, United Kingdom	With the onset of massive cosmological data collection through mediums such as the Sloan Digital Sky Survey (SDSS), galaxy classification has been accomplished for the most part with the help of citizen science communities like Galaxy Zoo. However, an analysis of one of the Galaxy Zoo morphological classification data sets has shown that a significant majority of all classified galaxies are, in f…	Astronomical Data Mining; Classification Accuracy; Cluster Identification; Galaxy Morphology; K-means	Conference Paper	Scopus	2-s2.0-84884406327
[truncated: 549 more rows]
